# Supplementary material for: Exploring the putative microRNAs cross-kingdom transfer in Solanum lycopersicum-Meloidogyne incognita interactions
Source: Front Plant Sci. 2024 May 8;15:1383986. doi: 10.3389/fpls.2024.1383986 (PMC11114104; doi:10.3389/fpls.2024.1383986)
Supplement: Supplementary Data Sheet 1 — Complete dataset regarding cross-kingdom prediction based on M. incognita miRNAs putatively targeting genes in S. lycopersicum. Information regarding miRNA and target sequence, perfect seed complementarity (no GU), seed complementarity (with GU), percentage (%) of the match without seed and GU, % match without seed but with GU, and multiplicity, are provided. [file Table_1.xlsx]

## Sheet: min-miRNA vs. mRNA tomato
S. lycopersicum target accession	M. incognita miRNA	M. incognita miRNA sequence	Targeted sequence	Perfect seed complementarity;no GU	Seed complementarity with GU	% match without seed and without GU	% match without seed but with GU	Multiplicity
Solyc12g005630	min_miRNA112	UGAGAUUCUUUUUCUCCAUUUGC	UGAUAUGGAGAAAAGGAAUCUUA	0	1	0.764706	0.823529	1
Solyc09g005860	NOVEL-16-1	AUAAUAAUUCAAUCAUUUCU	AGAAUUGAUUGAAUUAUUGU	0	1	0.928571	0.928571	1
Solyc09g014440	NOVEL-17-1	UUUAGAAGAGCUGUUAUUUGCA	ACGAGAUAACAGCUUUUCUGAA	0	1	0.6875	0.8125	1
Solyc07g062010	NOVEL-22-1	UGGGCAAGAGAGGGAACAAUCA	CUUUUGUUUCUUCUCUUGUCCA	0	1	0.6875	0.8125	1
Solyc03g008000	NOVEL-27-1	AUAGAGACUGUGCUUCAAUUAG	UUUAUUGCAGCACAGUCUUUAU	0	1	0.8125	0.875	1
Solyc09g091580	miR-50	UGAUAUGUCUUGUAUUCUUG	CAAGAAUACAGGAUGUAUCA	0	1	0.928571	1	1
Solyc09g091580	miR-50_1	UGAUAUGUCUUGUAUUCUUGGGU	CUACAAGAAUACAGGAUGUAUCA	0	1	0.764706	0.882353	1
Solyc04g079850	min_miRNA112	UGAGAUUCUUUUUCUCCAUUUGC	GUAUGUGGAGAAAAAGGAUCUUA	0	1	0.823529	0.941176	1
Solyc01g067890	min_miRNA159	UUAAUGUUGUGACCAACCAAGAU	CCUGUGGAUGGUCACAACAUUGA	0	1	0.705882	0.764706	1
Solyc01g079790	min_miRNA160	UAUCACAGUUCCGUCUGGUACC	AAUCCCAGAUGGAACUGUGAUA	1	1	0.75	0.8125	1
Solyc08g007700	min_miRNA17	UGAGGUUUGCUGUGUCAGUAUG	ACUGCUGACACAGUAAACCUCG	1	1	0.6875	0.875	1
Solyc08g079850	min_miRNA17	UGAGGUUUGCUGUGUCAGUAUG	ACAGCUGACACAGUAAACCUCG	1	1	0.625	0.8125	1
Solyc02g069300	min_miRNA191	UUAGCAUUUUUUGUCUUGGAC	UGACAAGACAAAAAGUGCUAA	0	1	0.8	0.8	1
Solyc04g081350	min_miRNA206	ACAGUUGUAUUCUUUGGGCGC	AAGUCCAAGGAAUACAAUUGU	0	1	0.733333	0.866667	1
Solyc07g032240	min_miRNA32	AUUAGUUCGGUCCAGUUAAUGC	UGCUUAACUGGGCUGAAUUAAU	0	1	0.6875	0.8125	1
Solyc11g027760	min_miRNA6	ACCCUGUUGAGCUUGACUCUAGUC	GACUAGAGUCAAGCUCAAAAGGGU	0	0	1	1	1
Solyc01g058500	min_miRNA6	ACCCUGUUGAGCUUGACUCUAGUC	GACUAGAGUCAAGCUCAACAUGGU	0	0	1	1	1
Solyc11g027670	min_miRNA6	ACCCUGUUGAGCUUGACUCUAGUC	GACUAGAGUCAAGCUCAAAAGGGU	0	0	1	1	1
Solyc01g091350	NOVEL-12	UGACUAGACAAACAACUAGUGA	CCUCAAGUUGUUUGUUUGGUCA	0	1	0.8125	0.8125	1
Solyc08g074760	NOVEL-16-1	AUAAUAAUUCAAUCAUUUCU	GGAAAUGAUUGAAUUGAUAU	0	0	0.928571	1	1
Solyc07g062020	NOVEL-22-1	UGGGCAAGAGAGGGAACAAUCA	CUUUUGUUCCUUCUCUUGUCCU	0	1	0.6875	0.75	1
Solyc01g105540	NOVEL-27-1	AUAGAGACUGUGCUUCAAUUAG	GUUAUUGAAGUACAAUCUCUAU	1	1	0.75	0.8125	1
Solyc09g064820	NOVEL-30	AAAUGCCCCUCUGAAAUCUCAAC	UAGGGGUUUUCAGAGGGGUAUUU	0	1	0.705882	0.764706	1
Solyc09g074650	NOVEL-33	ACUGUAUUUCUCGUACAAAAUC	GCGUAUGUAUGAGAAAUAUAGU	0	1	0.75	0.8125	1
Solyc06g082100	NOVEL-37	AGAAUUUGUACUGAACAAGUUU	GGACUUGUUCAGUAUGAAUUCA	0	1	0.75	0.9375	1
Solyc07g049480	NOVEL-43-1	UAAUAUCAACCAUAAAUUUGUA	GCCAUGUUUAUGGUUGAUAUUG	1	1	0.6875	0.8125	1
Solyc09g098320	NOVEL-43-1	UAAUAUCAACCAUAAAUUUGUA	CCGAGAUUUGUGGUUGGUGUUA	0	1	0.6875	0.8125	1
Solyc10g078350	NOVEL-44	AGUAUUAAUAGACUUUCCG	UGGGAAGUCUGUUAGUACU	0	1	0.769231	1	1
Solyc09g008790	NOVEL-8	UCUGGGAUUUUUUAUGUUGGUA	CAAGAACAUAAAAAAUUUCAGA	0	1	0.8125	0.8125	1
Solyc10g006800	NOVEL-9	UAUAUCUGAAAUGUUGGUGU	ACAC-AACAUUUCAGAUAUA	1	1	0.928571	0.928571	1
Solyc01g098880	miR-124_1	CGCCUUCACCAGUGACUUUGGU	UACAAGGUCACUGGUGAAGGAG	0	0	0.8125	0.875	1
Solyc10g005920	miR-239	UUUGUACUAGCCAAAAUGUCUGCA	UGUUCACCUUUUGGCUAGUGCAAG	0	1	0.722222	0.833333	1
Solyc07g005390	miR-34_1	UGGCAGUGUUUUUAGCUGGUUG	AAACCAGCUAAAGAUGCUGUCA	0	1	0.8125	0.9375	1
Solyc06g082200	miR-36	UCACCGGGAAUUUAUUCAUG	GGUGAAUGAGUUCCUGGUGA	0	1	0.714286	0.928571	1
Solyc06g072000	miR-36	UCACCGGGAAUUUAUUCAUG	AAAGAAUGAAUUCCUGGUGA	0	1	0.785714	0.857143	1
Solyc06g082200	miR-39_1	UCACCGGGAAUUUAUUCAUGAGU	UGGGGUGAAUGAGUUCCUGGUGA	0	1	0.588235	0.764706	1
Solyc06g072000	miR-39_1	UCACCGGGAAUUUAUUCAUGAGU	AAUAAAGAAUGAAUUCCUGGUGA	0	1	0.764706	0.823529	1
Solyc12g011450	miR-76	UUCGUUGUUUCUGAAACCUGAA	UGAAGGUUUCAGAAUCAACGGA	0	1	0.8125	0.8125	1
Solyc12g011450	miR-76_1	UUCGUUGUUUCUGAAACCUGAAC	UUGAAGGUUUCAGAAUCAACGGA	0	1	0.764706	0.764706	1
Solyc05g005630	miR-86_1	UAAGUGAAUAUCUUGCCACAAGCU	CUUAUGUGGCAAUAUAUUUACUUA	0	1	0.722222	0.777778	1
Solyc01g107010	min_miRNA109	AAGUGGAGAAAUGAAUAUCACU	UGUGACAUUUAUUUCUUCACUU	0	1	0.8125	0.875	1
Solyc01g006300	min_miRNA109	AAGUGGAGAAAUGAAUAUCACU	UUUGAGAUUUAUUUUUCCACUU	1	1	0.6875	0.8125	1
Solyc02g091520	min_miRNA112	UGAGAUUCUUUUUCUCCAUUUGC	UCGAGUGGUGAAGAAGAAUCUCA	1	1	0.705882	0.882353	1
Solyc02g071470	min_miRNA15	CCAUUUUUGGUAAGCAGAACU	CACUCUGCUUGCCAAGAAUGG	0	1	0.733333	0.8	1
Solyc07g064590	min_miRNA17	UGAGGUUUGCUGUGUCAGUAUG	UAUACUGACACAGCCAACUUCA	0	1	0.875	0.9375	1
Solyc06g048740	min_miRNA191	UUAGCAUUUUUUGUCUUGGAC	ACCCAAGACGAAAAAGGCUAA	0	0	0.8	0.866667	1
Solyc01g006740	min_miRNA206	ACAGUUGUAUUCUUUGGGCGC	AAGCUCAAAGAAUGUGACUGU	0	1	0.733333	0.866667	1
Solyc04g082290	min_miRNA223	UUAUUGCUCGAGAGAAUACUAAA	AAUGGCAUUCUUUUGAGCAAUAA	1	1	0.647059	0.823529	1
Solyc01g097600	min_miRNA23	UUUACUUGUUUGGUGCUUGGGGAU	GUUUUCAAGCAACAAGCAAGUAAA	1	1	0.666667	0.944444	1
Solyc08g007630	min_miRNA23	UUUACUUGUUUGGUGCUUGGGGAU	AGAAACAAGCAACAAACAAGUAAG	1	1	0.666667	0.722222	1
Solyc11g071430	min_miRNA23	UUUACUUGUUUGGUGCUUGGGGAU	UGAAACAAGCAACAAACAAGUAAG	1	1	0.611111	0.666667	1
Solyc06g054540	min_miRNA254	UGAAGUGUUCUCUCAUAUUGGUU	UGUAAAUAUGGGAGAAUACUUCU	0	1	0.647059	0.823529	1
Solyc07g005000	min_miRNA254	UGAAGUGUUCUCUCAUAUUGGUU	UGUAAAUUUGAGAGAACACUUCC	1	1	0.647059	0.764706	1
Solyc07g055650	NOVEL-1-1	UGAGAUCAGUCCAGAUUCGU	AAGAAUUUGGAUUGGUCUCA	0	1	0.785714	0.928571	1
Solyc06g060870	NOVEL-12	UGACUAGACAAACAACUAGUGA	CAUCUAGUUGUUUGCCUAGUCC	1	1	0.6875	0.6875	1
Solyc08g078090	NOVEL-12	UGACUAGACAAACAACUAGUGA	GGCCUAGUUGUUUGCCUAGUCC	1	1	0.6875	0.6875	1
Solyc02g071210	NOVEL-12	UGACUAGACAAACAACUAGUGA	UUUCUAGCUGUUUAUCUAGUCA	1	1	0.75	0.8125	1
Solyc08g014250	NOVEL-16-1	AUAAUAAUUCAAUCAUUUCU	AGAAAUGAUUGAAUUAUCAA	0	0	0.928571	0.928571	1
Solyc00g007560	NOVEL-16-1	AUAAUAAUUCAAUCAUUUCU	AGAAAUGAUUGAAUUAUCAG	0	0	0.928571	0.928571	1
Solyc11g017090	NOVEL-16-1	AUAAUAAUUCAAUCAUUUCU	AGAAAUGAUUGAAUUAUCAG	0	0	0.928571	0.928571	1
Solyc10g018420	NOVEL-16-1	AUAAUAAUUCAAUCAUUUCU	AGAAAUGAUUGAAUUAUCAA	0	0	0.928571	0.928571	1
Solyc12g006700	NOVEL-16-1	AUAAUAAUUCAAUCAUUUCU	AUAAAUGAUUGGAUUGUUGU	0	1	0.857143	0.928571	1
Solyc04g005840	NOVEL-16-1	AUAAUAAUUCAAUCAUUUCU	GGAAAUGAUGGAAUUGUUGU	0	1	0.857143	0.928571	1
Solyc10g005910	NOVEL-16-1	AUAAUAAUUCAAUCAUUUCU	UGAGAUGAUUGGAUUAUCAU	0	0	0.785714	0.928571	1
Solyc06g072300	NOVEL-17-1	UUUAGAAGAGCUGUUAUUUGCA	GGCAGAUAACAGCACUUCUGAA	0	1	0.8125	0.875	1
Solyc07g005580	NOVEL-17-1	UUUAGAAGAGCUGUUAUUUGCA	UGGAAAUAACAGCUUUUAUAGA	0	0	0.875	0.9375	1
Solyc01g080200	NOVEL-17-1	UUUAGAAGAGCUGUUAUUUGCA	UGGAAGUAGUAGCUCUUCUGGA	0	1	0.75	0.9375	1
Solyc08g062260	NOVEL-17-1	UUUAGAAGAGCUGUUAUUUGCA	UGGAAAUGUUAGCUCUUCUAGA	0	1	0.75	0.875	1
Solyc08g047940	NOVEL-17-1	UUUAGAAGAGCUGUUAUUUGCA	UAUGAAUAACAGUUCUUCUACA	0	0	0.75	0.9375	1
Solyc06g083830	NOVEL-17-1	UUUAGAAGAGCUGUUAUUUGCA	GAGAAAUGGAAGCUCUUCUAAA	1	1	0.625	0.75	1
Solyc11g039830	NOVEL-18-1	CAAGCUGCUCAGUUGAAAGG	UCUCUCUGCUGAGCAGCUUG	1	1	0.714286	0.857143	1
Solyc06g005070	NOVEL-21	UGCUCGCUUAAUCUACUGAACUAA	AUGAAUCAGUGGAUUGAUCGAGCA	0	0	0.666667	0.833333	1
Solyc10g085060	NOVEL-22-1	UGGGCAAGAGAGGGAACAAUCA	UGGUAGUUCCCUCUUUUGUUCA	0	1	0.8125	0.9375	1
Solyc02g069230	NOVEL-22-1	UGGGCAAGAGAGGGAACAAUCA	AAAUUGUACUCUCUUUUGCCUA	0	1	0.6875	0.8125	1
Solyc07g006020	NOVEL-22-1	UGGGCAAGAGAGGGAACAAUCA	AGUCUGUUCUUUCUUUUGCCCA	1	1	0.625	0.8125	1
Solyc04g008200	NOVEL-23-1	AAGACUAAAAUAAUUUCCU	AAGAAAUUAUUUUAGUUUG	0	1	0.846154	0.846154	1
Solyc07g008020	NOVEL-23-1	AAGACUAAAAUAAUUUCCU	AAGAAAUUAAUUUAGUCUU	1	1	0.846154	0.846154	1
Solyc07g038120	NOVEL-26	UGGCUCAAAGUUGGACAAUUUAU	CAUUUUUGUCCAACUUUGACCCA	0	0	0.705882	0.705882	1
Solyc01g014180	NOVEL-27-1	AUAGAGACUGUGCUUCAAUUAG	ACUAUUGAAGCACAGUCUAUAG	0	0	0.75	0.75	1
Solyc01g099590	NOVEL-28	UUCGACAAAGUUAUGACAUA--AAGU	ACUUCAUAUAUCAUAAUUUUGUUGGA	0	1	0.8	0.85	1
Solyc02g083900	NOVEL-29	AAGCUUCCCAGUGGCAGAGU	CCUCUGCGGCUGGGAAGUUU	0	1	0.785714	0.857143	1
Solyc01g102710	NOVEL-31	UUGCAACUCAGACAGGCCUUAA	CGAAGGCUUGUCUGAAUUGCAG	0	0	0.75	0.875	1
Solyc04g077240	NOVEL-33	ACUGUAUUUCUCGUACAAAAUC	UAUUUUGUACGGGAACUGCAGU	0	0	0.875	0.9375	1
Solyc07g006990	NOVEL-33	ACUGUAUUUCUCGUACAAAAUC	UGAUAUGUACGGGAAGUGCAGU	0	1	0.6875	0.8125	1
Solyc08g078320	NOVEL-33	ACUGUAUUUCUCGUACAAAAUC	CUCUUUAUGCGAGGAAUGCAGU	0	1	0.625	0.75	1
Solyc06g071200	NOVEL-34	CAUCAAAAAACAGUCAUUUGCUU	UAGCAGAUGAUUGUUUUUUGCUG	0	0	0.823529	0.941176	1
Solyc04g078690	NOVEL-34	CAUCAAAAAACAGUCAUUUGCUU	CUGCAGAUGAUUGUUUUGUGAUG	0	0	0.764706	0.882353	1
Solyc01g079230	NOVEL-34	CAUCAAAAAACAGUCAUUUGCUU	UAGAAAAUGGCUCUUUUUUGGUG	0	1	0.764706	0.823529	1
Solyc07g017670	NOVEL-37	AGAAUUUGUACUGAACAAGUUU	AGGAUUGUUCAGUACAAAAUCU	0	0	0.8125	0.9375	1
Solyc01g106090	NOVEL-37	AGAAUUUGUACUGAACAAGUUU	UGUCUUGUUCAGUGUUAAUUCU	0	0	0.6875	0.875	1
Solyc03g007570	NOVEL-37	AGAAUUUGUACUGAACAAGUUU	ACACUUGAAUAGUACAAAUUCU	1	1	0.75	0.8125	1
Solyc03g019740	NOVEL-38	AGAAAUUUAAAAAUGUCUAGU	AUUAGACUUUUUUAAACUUCU	0	0	0.866667	0.933333	1
Solyc02g084380	NOVEL-38	AGAAAUUUAAAAAUGUCUAGU	AGUAGAAAUUUAUAAAUUUCU	1	1	0.8	0.8	1
Solyc05g009400	NOVEL-39	AUGCUAUGAUGAGAUUUAAG	AUUAAAACUCAUCAUAGAAU	0	0	0.857143	0.857143	1
Solyc02g068410	NOVEL-44	AGUAUUAAUAGACUUUCCG	UGGAGAGUUUAUUGAUAUU	0	1	0.769231	1	1
Solyc01g098990	NOVEL-5	UUUGGACAAGAAUGUAAUUUGG	GUAAUUUAUAUUUUUGUUCAAA	0	1	0.6875	0.875	1
Solyc04g079700	NOVEL-5	UUUGGACAAGAAUGUAAUUUGG	GUAAAUCACGUUUUUGUUCAAA	0	1	0.6875	0.875	1
Solyc08g065750	NOVEL-8	UCUGGGAUUUUUUAUGUUGGUA	UAACAAUAUAGAAAACCCCAGA	0	0	0.8125	0.9375	1
Solyc12g055790	NOVEL-8	UCUGGGAUUUUUUAUGUUGGUA	AAACAACAUAUAAAAUUUCAGA	0	1	0.8125	0.8125	1
Solyc03g120060	NOVEL-8	UCUGGGAUUUUUUAUGUUGGUA	AUUCUACAUAGAAAAUCUCAGG	0	1	0.625	0.8125	1
Solyc04g064940	NOVEL-9	UAUAUCUGAAAUGUUGGUGU	ACAACAACAUUUCAGGUGUG	0	1	0.857143	0.928571	1
Solyc03g116790	miR-124_1	CGCCUUCACCAGUGACUUUGGU	CUCAGAGUUGCUGGUGAGGGUG	0	1	0.6875	0.9375	1
Solyc08g006220	miR-124_1	CGCCUUCACCAGUGACUUUGGU	UAAAAAGUGGUUGGUGAAGGUG	0	1	0.625	0.75	1
Solyc03g111220	miR-1_1	CGUGCUUCUUUGCAUCGCCAUA	AAUGGAGAUGCAAGGAAGCACU	1	1	0.75	0.8125	1
Solyc01g088720	miR-239	UUUGUACUAGCCAAAAUGUCUGCA	UCUUCACAUUUUGGCUAGCAUGAA	0	0	0.777778	0.833333	1
Solyc11g066780	miR-242	UUGCGUAGGCAUCUUGUCAG	AUGACGAGAUGUCUACUCAA	0	0	0.785714	0.928571	1
Solyc01g005480	miR-252	CUAAGUAGUAGUGCCGCAUUUAA	UGAUAUGCGUCAUUGUUACUUAG	1	1	0.647059	0.823529	1
Solyc01g005480	miR-252_1	CUAAGUAGUAGUGCCGCAUUUA	GAUAUGCGUCAUUGUUACUUAG	1	1	0.625	0.8125	1
Solyc04g008610	miR-279_1	UGACUAGAUCCACACUCAUCU	AGAGGAUUGUGGAUCUAGUUA	0	1	0.866667	0.866667	1
Solyc03g115630	miR-279_1	UGACUAGAUCCACACUCAUCU	UUGUGGGUGUGGAUCUAAUCA	0	0	0.733333	0.866667	1
Solyc02g078570	miR-279_1	UGACUAGAUCCACACUCAUCU	AUAUUAGUGUGGAUCUACUCA	0	0	0.866667	0.866667	1
Solyc06g067890	miR-2_1	UAUCACAGUUCGAUAUGGCCUC	GUUGCCAUAUCGGGCUGUGGUC	0	1	0.6875	0.8125	1
Solyc06g067890	miR-2b	UAUCACAGUUCGAUAUGGCC	UGCCAUAUCGGGCUGUGGUC	0	1	0.714286	0.857143	1
Solyc10g006130	miR-34_1	UGGCAGUGUUUUUAGCUGGUUG	GAUUCAGCUGAAGAUGCUGCCA	0	1	0.625	0.875	1
Solyc01g014070	miR-34_1	UGGCAGUGUUUUUAGCUGGUUG	UUUCCAGCUAAAAAUCCUGCUA	0	0	0.75	0.875	1
Solyc01g104010	miR-50	UGAUAUGUCUUGUAUUCUUG	CAAGAAUGCAAGAUUUAUCA	0	0	0.928571	1	1
Solyc09g009010	miR-50	UGAUAUGUCUUGUAUUCUUG	CAAGAAUGCAAGAAAUGUCA	0	0	0.928571	1	1
Solyc11g066820	miR-50	UGAUAUGUCUUGUAUUCUUG	CAAGAAUGCAAGAGAUGUCA	0	0	0.928571	1	1
Solyc05g055410	miR-50	UGAUAUGUCUUGUAUUCUUG	CAAGAAUGCAAGAAAUGUCA	0	0	0.928571	1	1
Solyc06g074630	miR-50	UGAUAUGUCUUGUAUUCUUG	CAAGAAUGCAAGAGAUGUCA	0	0	0.928571	1	1
Solyc03g007010	miR-50	UGAUAUGUCUUGUAUUCUUG	CAAGAAUGUGAGGCAUAUUA	0	1	0.714286	1	1
Solyc11g011170	miR-50	UGAUAUGUCUUGUAUUCUUG	GGAGAAAACAAGGCAUAUUA	0	1	0.714286	0.857143	1
Solyc01g104010	miR-50_1	UGAUAUGUCUUGUAUUCUUGGGU	AAACAAGAAUGCAAGAUUUAUCA	0	0	0.823529	0.882353	1
Solyc09g009010	miR-50_1	UGAUAUGUCUUGUAUUCUUGGGU	UGACAAGAAUGCAAGAAAUGUCA	0	0	0.764706	0.823529	1
Solyc11g066820	miR-50_1	UGAUAUGUCUUGUAUUCUUGGGU	UGACAAGAAUGCAAGAGAUGUCA	0	0	0.764706	0.823529	1
Solyc05g055410	miR-50_1	UGAUAUGUCUUGUAUUCUUGGGU	UAACAAGAAUGCAAGAAAUGUCA	0	0	0.764706	0.823529	1
Solyc06g074630	miR-50_1	UGAUAUGUCUUGUAUUCUUGGGU	UAACAAGAAUGCAAGAGAUGUCA	0	0	0.764706	0.823529	1
Solyc03g007010	miR-50_1	UGAUAUGUCUUGUAUUCUUGGGU	CAGCAAGAAUGUGAGGCAUAUUA	0	1	0.588235	0.823529	1
Solyc07g055650	miR-58_1	UGAGAUCAGUCCAGAUUCGUCG	GAAAGAAUUUGGAUUGGUCUCA	0	1	0.6875	0.8125	1
Solyc01g098650	miR-71-1	UGAAAGACAUGGGUAGUUGAGA	CUUCAACCACUUGUGUCUUUCA	1	1	0.625	0.875	1
Solyc05g008090	miR-76	UUCGUUGUUUCUGAAACCUGAA	CACAGGUUUCAGAAGUAACCAA	0	0	0.8125	0.875	1
Solyc11g020870	miR-76	UUCGUUGUUUCUGAAACCUGAA	GCGAGGUUUAAGAGACGACGAA	0	1	0.6875	0.75	1
Solyc04g007240	miR-76	UUCGUUGUUUCUGAAACCUGAA	UGGAGAUUUCAGAAUCAACGAA	1	1	0.75	0.75	1
Solyc03g098660	miR-76	UUCGUUGUUUCUGAAACCUGAA	CGAAGUUUUCAGAAACGGUGAA	0	1	0.75	0.75	1
Solyc05g008090	miR-76_1	UUCGUUGUUUCUGAAACCUGAAC	CCACAGGUUUCAGAAGUAACCAA	0	0	0.764706	0.823529	1
Solyc11g020870	miR-76_1	UUCGUUGUUUCUGAAACCUGAAC	GGCGAGGUUUAAGAGACGACGAA	0	1	0.705882	0.764706	1
Solyc03g118010	miR-7904_1	UCAAAAAUUCCGUUGCGUCGCA	CGUGAAGCAAAGGAAUUUUUGA	1	1	0.75	0.8125	1
Solyc04g005430	miR-81	UGAGAUCAUACCAGAUCAC	GUGGUUUGGUAUGAUUUUG	0	1	0.769231	1	1
Solyc10g061840	miR-87	GUGAGCAAAGUUUCAGGUGUGC	AAACACCUUGAACUUUGUUCAU	0	1	0.6875	0.8125	1
Solyc04g081980	miR-993_1	UAAGCUCGCUUCUACAGGCGU	GUGACCGUGGAAGCGAGCUUA	1	1	0.666667	0.866667	1
Solyc03g121910	min_miRNA109	AAGUGGAGAAAUGAAUAUCACU	AAUGGUAUUCAUUUCUUCGCUC	0	1	0.8125	0.875	1
Solyc09g083210	min_miRNA109	AAGUGGAGAAAUGAAUAUCACU	ACCAAUAUUUAUUUUUUCACUU	0	1	0.6875	0.8125	1
Solyc06g062980	min_miRNA109	AAGUGGAGAAAUGAAUAUCACU	GAAGAUAUUUAUCUCUCUACUU	0	1	0.6875	0.8125	1
Solyc04g072630	min_miRNA112	UGAGAUUCUUUUUCUCCAUUUGC	UUAGAUGGAUGAAAGGAAUUUCA	0	1	0.647059	0.882353	1
Solyc10g008110	min_miRNA112	UGAGAUUCUUUUUCUCCAUUUGC	AUCAAUGGAGAAAGUGAAUUUCA	0	1	0.705882	0.823529	1
Solyc07g054230	min_miRNA112	UGAGAUUCUUUUUCUCCAUUUGC	AGGAAUGGAAAAGAGGAAUCUUA	0	1	0.647059	0.823529	1
Solyc06g051080	min_miRNA112	UGAGAUUCUUUUUCUCCAUUUGC	UCUAAUUGAGAAGAAGAAUCUUG	0	1	0.705882	0.823529	1
Solyc09g083230	min_miRNA112	UGAGAUUCUUUUUCUCCAUUUGC	GAAUAUGGAGUAAAAGAAUCUUG	0	1	0.764706	0.823529	1
Solyc02g079430	min_miRNA15	CCAUUUUUGGUAAGCAGAACU	GUUUCUGUUUGCCAGAAAUGU	0	1	0.666667	0.866667	1
Solyc01g104320	min_miRNA15	CCAUUUUUGGUAAGCAGAACU	GUUUUUGUUUACCAAAAGUGA	0	1	0.666667	0.866667	1
Solyc02g071500	min_miRNA15	CCAUUUUUGGUAAGCAGAACU	CAUUUUGCUUGCCAACAAUGG	0	0	0.733333	0.866667	1
Solyc06g050770	min_miRNA15	CCAUUUUUGGUAAGCAGAACU	CUUUGUGCUGACCAAAAAUGG	1	1	0.733333	0.733333	1
Solyc10g083480	min_miRNA15	CCAUUUUUGGUAAGCAGAACU	UCUUCUACUUGCCGGAAAUGG	0	1	0.666667	0.8	1
Solyc09g059810	min_miRNA159	UUAAUGUUGUGACCAACCAAGAU	AUAUUGGUUGGUUGCAGCAUUGG	0	1	0.764706	0.941176	1
Solyc04g076430	min_miRNA159	UUAAUGUUGUGACCAACCAAGAU	UAGAAGGUUCGUCACAACAUUGA	0	1	0.647059	0.647059	1
Solyc03g113990	min_miRNA160	UAUCACAGUUCCGUCUGGUACC	ACUAUCAGAUGGAACUGUGGUU	0	1	0.6875	0.8125	1
Solyc01g006110	min_miRNA17	UGAGGUUUGCUGUGUCAGUAUG	GAUAUUAGCACAGCAAAUCUCA	0	1	0.75	0.875	1
Solyc07g049320	min_miRNA17	UGAGGUUUGCUGUGUCAGUAUG	CGCACUGAUAGAGCAAAUCUCA	0	1	0.75	0.875	1
Solyc11g021350	min_miRNA190	GUUUGAGGCAGAUUUGUAACC	CAUUUCAAGUCUGCCUCAAAA	1	1	0.666667	0.733333	1
Solyc03g114990	min_miRNA191	UUAGCAUUUUUUGUCUUGGAC	AUCCAAGACCAAAAGUGCUGA	0	1	0.866667	0.866667	2
Solyc03g114990	min_miRNA191	UUAGCAUUUUUUGUCUUGGAC	AUCCAAGACCAAGGGUGCUAA	0	1	0.733333	0.866667	2
Solyc01g016980	min_miRNA191	UUAGCAUUUUUUGUCUUGGAC	UUCCAAAACAAAAAAUUCUAA	0	0	0.866667	0.866667	1
Solyc01g060040	min_miRNA191	UUAGCAUUUUUUGUCUUGGAC	UUCUAUGACAGAAAAUGUUAA	0	1	0.733333	0.866667	1
Solyc02g090950	min_miRNA191	UUAGCAUUUUUUGUCUUGGAC	UCCCAAGAGGAAAAAUGUUAA	0	1	0.733333	0.8	1
Solyc09g075890	min_miRNA191	UUAGCAUUUUUUGUCUUGGAC	AACCAAGACAAAAGAAGCUGA	0	0	0.8	0.866667	1
Solyc06g066030	min_miRNA191	UUAGCAUUUUUUGUCUUGGAC	ACCUAGGGCAAGGAAUGCUAA	1	1	0.533333	0.866667	1
Solyc06g076780	min_miRNA192	UUCUGGUGGCUGGCCUUUGGGGC	GCUUGCAAGGUCAGCCACCAGAA	1	1	0.705882	0.882353	1
Solyc01g044480	min_miRNA192	UUCUGGUGGCUGGCCUUUGGGGC	UACCCAAAGCCAAGCCACCAGAA	1	1	0.764706	0.764706	1
Solyc02g071820	min_miRNA192	UUCUGGUGGCUGGCCUUUGGGGC	AUCUCACAGGUCAGCUACCAGAG	1	1	0.588235	0.882353	1
Solyc05g053710	min_miRNA206	ACAGUUGUAUUCUUUGGGCGC	UCGCUCAAAGAAUUCAGCUGU	0	1	0.8	0.866667	1
Solyc06g051720	min_miRNA206	ACAGUUGUAUUCUUUGGGCGC	GUUUCCAAAGGAUGCAACUGU	1	1	0.666667	0.933333	1
Solyc02g063050	min_miRNA206	ACAGUUGUAUUCUUUGGGCGC	CUGUUCAAGGGAUACAAUUGU	0	1	0.6	0.933333	1
Solyc06g017970	min_miRNA21	UUGGACCGUGGCCAGACAAACU	AACUUGAUUGGCUACGGUCCGA	0	1	0.6875	0.8125	1
Solyc10g081120	min_miRNA221	AGGUAUUCUCCGUGGUGAUGACA	AAGCAUCAGCAAGGAGAAUACCU	1	1	0.705882	0.705882	1
Solyc01g067360	min_miRNA254	UGAAGUGUUCUCUCAUAUUGGUU	UGUCAAUAUGGGAGAAUACUUUU	0	1	0.705882	0.882353	1
Solyc01g098990	min_miRNA306	UUUGGACAAGAAUGUAAUUUGGA	UGUAAUUUAUAUUUUUGUUCAAA	0	1	0.705882	0.882353	1
Solyc04g079700	min_miRNA306	UUUGGACAAGAAUGUAAUUUGGA	CGUAAAUCACGUUUUUGUUCAAA	0	1	0.647059	0.823529	1
Solyc06g075510	min_miRNA322	CUUGGCUCAAAGUUGG--ACAAUUU	AAGCUGUUACCAACUUUGAGCCAAG	1	1	0.789474	0.842105	1
Solyc07g038120	min_miRNA322	CUUGGCUCAAAGUUGGACAAUUU	UUUUUGUCCAACUUUGACCCAAC	0	0	0.764706	0.764706	1
Solyc02g092920	min_miRNA322	CUUGGCUCAAAGUUGGACAAUUU	ACAUUAUCGAGCUUUGAGCCAAG	1	1	0.764706	0.823529	1
Solyc09g031780	min_miRNA37	UCGGAAGGUUGUCCAUGAGUCU	ACUCUCAAGGACGAUCUUCCGG	1	1	0.625	0.8125	1
Solyc09g065430	min_miRNA6	ACCCUGUUGAGCUUGACUCUAGUC	CAUCAGGAUCAGGUUCAACAGGGU	1	1	0.611111	0.833333	1
Solyc04g077870	min_miRNA6	ACCCUGUUGAGCUUGACUCUAGUC	UAGACGAAUCAAGCUUAACAGGGG	1	1	0.611111	0.666667	1
Solyc09g092020	min_miRNA60	AAACGCGGACAGACACGGCCAGU	UCAGGCAGUUUCUGUUCGCGUUU	1	1	0.705882	0.764706	1
Solyc04g071290	NOVEL-1-1	UGAGAUCAGUCCAGAUUCGU	AUGAAUCUGAAUUGAUUUCA	0	1	0.785714	0.928571	1
Solyc01g008110	NOVEL-1-1	UGAGAUCAGUCCAGAUUCGU	UCGAGUUUGAACUGAUCUCG	1	1	0.642857	0.857143	1
Solyc05g054980	NOVEL-1-1	UGAGAUCAGUCCAGAUUCGU	UUGGAUUUGGAUUGAUUUCG	0	1	0.571429	0.928571	1
Solyc01g066050	NOVEL-10-1	AACUUACGGACAUAUUUUU	AAAAAUAUGUCUGGAAGUG	0	0	0.846154	0.923077	1
Solyc11g066720	NOVEL-11	UUGCACAUGUUUAGGCCCAUC	GGUGGUCCUAUGCAUGUGCAA	1	1	0.733333	0.866667	1
Solyc03g119850	NOVEL-11	UUGCACAUGUUUAGGCCCAUC	CUUGGGCUUAAGUAUGUGAAA	0	0	0.666667	0.866667	1
Solyc06g008590	NOVEL-11	UUGCACAUGUUUAGGCCCAUC	AGUGGACUUAAACAUGUACAA	0	0	0.733333	0.866667	1
Solyc04g076500	NOVEL-11	UUGCACAUGUUUAGGCCCAUC	AUUGCUUCUGAACAUGUGCAA	1	1	0.6	0.733333	1
Solyc06g050800	NOVEL-12	UGACUAGACAAACAACUAGUGA	UCACUAGUAGUUUGUUCAGUCA	0	0	0.9375	0.9375	1
Solyc05g041810	NOVEL-12	UGACUAGACAAACAACUAGUGA	AUACUAGUUGUUUUUCUGGUCU	0	1	0.75	0.8125	1
Solyc07g006860	NOVEL-12	UGACUAGACAAACAACUAGUGA	UCCUUAGUUCUUUGUUUGGUCA	0	1	0.8125	0.875	1
Solyc09g007850	NOVEL-16-1	AUAAUAAUUCAAUCAUUUCU	AGAAAUGAAUGAGUUAUUAA	1	1	0.785714	0.857143	1
Solyc11g020020	NOVEL-16-1	AUAAUAAUUCAAUCAUUUCU	AGAAAUGAUUGAGUUAUCAG	0	0	0.857143	0.928571	1
Solyc06g073120	NOVEL-16-1	AUAAUAAUUCAAUCAUUUCU	AGAGAUGGUUGAAUUAUAGU	0	0	0.857143	1	1
Solyc03g114610	NOVEL-16-1	AUAAUAAUUCAAUCAUUUCU	AGAAAAGAUUGAAAUGUUAU	0	0	0.928571	0.928571	1
Solyc02g093690	NOVEL-16-1	AUAAUAAUUCAAUCAUUUCU	GGAAAUGGUUGGAGUGUUAU	0	0	0.785714	1	1
Solyc03g095700	NOVEL-16-1	AUAAUAAUUCAAUCAUUUCU	UGGAAUGGUUGAGUUAUUGG	0	1	0.642857	0.857143	1
Solyc01g006610	NOVEL-16-1	AUAAUAAUUCAAUCAUUUCU	UGAAAUGCUUGGAUUAUUAA	1	1	0.714286	0.785714	1
Solyc03g082870	NOVEL-16-1	AUAAUAAUUCAAUCAUUUCU	CAGAAUGAUUGAACUAUUAU	0	0	0.785714	0.857143	1
Solyc06g084550	NOVEL-16-1	AUAAUAAUUCAAUCAUUUCU	CGAAAUGAUUGGGUUAAUGU	0	0	0.785714	0.928571	1
Solyc01g094760	NOVEL-16-1	AUAAUAAUUCAAUCAUUUCU	ACAAAUUAUUGAAUUAUUAC	1	1	0.785714	0.785714	1
Solyc05g008830	NOVEL-16-1	AUAAUAAUUCAAUCAUUUCU	UGAAAUGUUUGAAUUCUUAU	0	0	0.857143	0.857143	1
Solyc01g017350	NOVEL-16-1	AUAAUAAUUCAAUCAUUUCU	AGAACUUAUUGGAUUGUUAU	0	1	0.785714	0.857143	1
Solyc10g007750	NOVEL-16-1	AUAAUAAUUCAAUCAUUUCU	UAAAGUUAUUGAAUUAUUGU	0	1	0.714286	0.785714	1
Solyc04g078570	NOVEL-16-1	AUAAUAAUUCAAUCAUUUCU	UGAAUUGGUUGAAUUAUUGC	0	1	0.714286	0.785714	1
Solyc11g044410	NOVEL-16-1	AUAAUAAUUCAAUCAUUUCU	UGAAUUGGUUGAAUUAUUGC	0	1	0.714286	0.785714	1
Solyc03g059440	NOVEL-16-1	AUAAUAAUUCAAUCAUUUCU	UGAAUUGGUUGAAUUAUUGC	0	1	0.714286	0.785714	1
Solyc05g013070	NOVEL-16-1	AUAAUAAUUCAAUCAUUUCU	UGGCAUGAUUGAAUUGUUAA	0	1	0.714286	0.785714	1
Solyc02g065120	NOVEL-16-1	AUAAUAAUUCAAUCAUUUCU	UGAAUUGGUUGAAUUAUUGC	0	1	0.714286	0.785714	1
Solyc04g057990	NOVEL-17-1	UUUAGAAGAGCUGUUAUUUGCA	UGCAAAUGACAGCUGUUCUAAU	1	1	0.8125	0.875	1
Solyc09g009090	NOVEL-17-1	UUUAGAAGAGCUGUUAUUUGCA	AGCAAAUAACAGUUCUUCUAUU	0	0	0.8125	0.875	1
Solyc02g062740	NOVEL-17-1	UUUAGAAGAGCUGUUAUUUGCA	UUCUGAUGAUAGCUCUUCUGAA	0	1	0.6875	0.875	1
Solyc03g114300	NOVEL-18-1	CAAGCUGCUCAGUUGAAAGG	ACUUUCAACUGGGGAGCUUU	0	0	0.785714	0.857143	1
Solyc04g009160	NOVEL-18-1	CAAGCUGCUCAGUUGAAAGG	UCUCUCGACUGAGUAGCUUU	0	1	0.714286	0.857143	1
Solyc05g017950	NOVEL-18-1	CAAGCUGCUCAGUUGAAAGG	GCUUUUAGCUGGUCAGCUUG	1	1	0.642857	0.857143	1
Solyc06g073960	NOVEL-18-1	CAAGCUGCUCAGUUGAAAGG	GCUUUCGAUUGAUCAGUUUG	0	1	0.714286	0.857143	1
Solyc09g083330	NOVEL-18-1	CAAGCUGCUCAGUUGAAAGG	UUUAUCAACUGGGUGGCUUG	0	1	0.714286	0.928571	1
Solyc04g076540	NOVEL-18-1	CAAGCUGCUCAGUUGAAAGG	AGAUUCUACUGAGCAGCUUG	1	1	0.714286	0.714286	1
Solyc08g005150	NOVEL-18-1	CAAGCUGCUCAGUUGAAAGG	AUUAUCGACUGAGCAGCUUA	1	1	0.642857	0.785714	1
Solyc10g081920	NOVEL-19	UGCGGACAUGUGGAGGACGAG	ACCGUCAUCCAUAUGUUCGCC	0	1	0.666667	0.733333	1
Solyc04g076920	NOVEL-2-1	AAGCUGCCCAAUUGAAUGACU	GUUGAUGUAAUUGGGCAGUUU	0	1	0.666667	0.8	1
Solyc10g005130	NOVEL-20	UAAAUGCACCUAUCUGGUAUG	UCCACCAGAUGGGGGCAUUUA	1	1	0.666667	0.8	1
Solyc08g074370	NOVEL-21	UGCUCGCUUAAUCUACUGAACUAA	GUCUGCUAGUAGAUUGAGUGGGCA	0	1	0.611111	0.722222	1
Solyc12g017920	NOVEL-22-1	UGGGCAAGAGAGGGAACAAUCA	UGCAUGUUCCUUCUUUUGUCUA	0	1	0.75	0.875	1
Solyc12g015780	NOVEL-22-1	UGGGCAAGAGAGGGAACAAUCA	GUAUUGAUCCUUCUCUUGCCAA	0	0	0.75	0.8125	1
Solyc06g011360	NOVEL-22-1	UGGGCAAGAGAGGGAACAAUCA	AUGUUCUUCUUUCUCUUGCCCU	1	1	0.5625	0.75	1
Solyc04g057950	NOVEL-22-1	UGGGCAAGAGAGGGAACAAUCA	CAAAUGCUCUCUCUUUUGCCCA	1	1	0.625	0.75	1
Solyc05g046000	NOVEL-23-1	AAGACUAAAAUAAUUUCCU	UGGAAGUUAUUAUAGUCUU	1	1	0.769231	0.846154	1
Solyc07g056430	NOVEL-23-1	AAGACUAAAAUAAUUUCCU	AGGAGAUAAUUUUGGUUUU	0	1	0.846154	0.923077	1
Solyc07g056440	NOVEL-23-1	AAGACUAAAAUAAUUUCCU	AGGAGAUAAUUUUGGUUUU	0	1	0.846154	0.923077	1
Solyc07g049280	NOVEL-23-1	AAGACUAAAAUAAUUUCCU	AGAAAAUUGUUUUAGUCCU	0	0	0.846154	0.923077	1
Solyc01g005380	NOVEL-23-1	AAGACUAAAAUAAUUUCCU	CGAAUAUUAUUUUAGUCUU	1	1	0.769231	0.769231	1
Solyc02g081730	NOVEL-23-1	AAGACUAAAAUAAUUUCCU	AGCCAGUUAUUUUAGUUUU	0	1	0.769231	0.846154	1
Solyc02g049070	NOVEL-24	AGCCGUAGGAGACGUCGUUAGG	ACUAACGGUGUCUCCCAUGGCU	0	0	0.8125	0.9375	1
Solyc02g086810	NOVEL-24	AGCCGUAGGAGACGUCGUUAGG	CCAAACGAUGUUUCUUAUGGCG	0	1	0.6875	0.875	1
Solyc01g088280	NOVEL-27-1	AUAGAGACUGUGCUUCAAUUAG	CGGAAUGAGGCAUAGUUUCUGU	0	1	0.6875	0.875	1
Solyc10g076350	NOVEL-28	UUCGACAAAGUUAUGACAUAAAGU	AGCUUAUGUCAUGAUUGUGUUGAA	0	1	0.722222	0.833333	1
Solyc04g005530	NOVEL-28	UUCGACAAAGUUAUGACAUAAAGU	ACAAUAUGUAAUAAGUUUGUUGAA	0	1	0.777778	0.777778	1
Solyc12g062550	NOVEL-28	UUCGACAAAGUUAUGACAUA--AAGU	AUUUAGUGUGUGAUGAUUUUGUUGAA	0	1	0.65	0.85	1
Solyc10g008110	NOVEL-28	UUCGACAAAGUUAUGACAUAAAGU	AUGGAUGGUCAUAAUUUUGUUGAA	0	1	0.611111	0.722222	1
Solyc08g082550	NOVEL-29	AAGCUUCCCAGUGGCAGAGU	UUUUUGCUAAUGGGAAGCUU	1	1	0.642857	0.857143	1
Solyc03g082870	NOVEL-29	AAGCUUCCCAGUGGCAGAGU	CCCCUGUUAUUGGGGAGCUU	0	1	0.642857	0.857143	1
Solyc05g054700	NOVEL-30	AAAUGCCCCUCUGAAAUCUCAAC	CAUUAGAUUCUAGAGGUGCAUUU	0	0	0.705882	0.764706	1
Solyc08g067170	NOVEL-31	UUGCAACUCAGACAGGCCUUAA	UGAAUGCUUGUCUGAAUUGCAA	0	0	0.8125	0.875	1
Solyc03g097450	NOVEL-31	UUGCAACUCAGACAGGCCUUAA	GUGUAGUCUGUCUGAGUUGUAA	0	1	0.6875	0.8125	1
Solyc09g055260	NOVEL-31	UUGCAACUCAGACAGGCCUUAA	UCUUGGCCUGUUUGGGUUGCAC	1	1	0.625	0.75	1
Solyc09g092020	NOVEL-32	AACGCGGACAGACACGGCCAGU	UCAGGCAGUUUCUGUUCGCGUU	0	1	0.75	0.75	1
Solyc12g044840	NOVEL-33	ACUGUAUUUCUCGUACAAAAUC	GAUUUUGUAUGAAAGGUACAGU	0	1	0.8125	0.9375	1
Solyc03g058190	NOVEL-33	ACUGUAUUUCUCGUACAAAAUC	AUUUGUGUAUGAGAAAUUCAGU	0	0	0.75	0.8125	1
Solyc09g074680	NOVEL-33	ACUGUAUUUCUCGUACAAAAUC	ACAGUUGUAUGAGAAGUACAGG	0	1	0.625	0.6875	1
Solyc08g067360	NOVEL-33	ACUGUAUUUCUCGUACAAAAUC	AAAUUUGUGUGAGAAGUACAAU	0	0	0.75	0.875	1
Solyc06g053510	NOVEL-33	ACUGUAUUUCUCGUACAAAAUC	AACAUUGUACGAGAACUAUAGU	0	0	0.8125	0.8125	1
Solyc11g009100	NOVEL-34	CAUCAAAAAACAGUCAUUUGCUU	ACCAAAAUUAUUGUUUCUUGAUG	0	0	0.705882	0.764706	1
Solyc05g051530	NOVEL-34	CAUCAAAAAACAGUCAUUUGCUU	GCCCAAAUUAUUGUUUCUUGAUG	0	0	0.705882	0.823529	1
Solyc01g091510	NOVEL-34	CAUCAAAAAACAGUCAUUUGCUU	CAACAGGCAACUGUUUUUUGAUG	1	1	0.647059	0.764706	1
Solyc12g008530	NOVEL-34	CAUCAAAAAACAGUCAUUUGCUU	AGAGAAAUGACUGUUUUUU-AUG	0	0	0.823529	0.882353	1
Solyc03g093970	NOVEL-35	UAGCACAUUCACGGAGAGUUUUC	CUAAGUUCUCCGUCAAUGUGUUA	0	1	0.705882	0.823529	1
Solyc03g117360	NOVEL-35	UAGCACAUUCACGGAGAGUUUUC	UUAAUCUUCCUGUGAAUGUGCUA	1	1	0.647059	0.764706	1
Solyc02g085770	NOVEL-37	AGAAUUUGUACUGAACAAGUUU	AAACUUGUACAGUACAGAUACU	0	0	0.9375	0.9375	1
Solyc03g123610	NOVEL-37	AGAAUUUGUACUGAACAAGUUU	AGGUUUGUUCAGUGCGGAUUCA	0	1	0.6875	0.9375	1
Solyc09g014790	NOVEL-37	AGAAUUUGUACUGAACAAGUUU	AAGCUUGUCCAGCAUAAAUUCU	1	1	0.75	0.875	1
Solyc10g080610	NOVEL-37	AGAAUUUGUACUGAACAAGUUU	CUGCUUGUUUAGUACAAGCUUU	0	0	0.75	0.875	1
Solyc07g056290	NOVEL-37	AGAAUUUGUACUGAACAAGUUU	AUCAUUGUUUAGUACAAAUACU	0	0	0.75	0.8125	1
Solyc02g088090	NOVEL-38	AGAAAUUUAAAAAUGUCUAGU	GUUGGACAUUUUUGAACUUUU	0	0	0.733333	1	1
Solyc04g080270	NOVEL-38	AGAAAUUUAAAAAUGUCUAGU	GUAAGACAUUUUUGGAUUUCA	0	1	0.666667	0.866667	1
Solyc04g076010	NOVEL-38	AGAAAUUUAAAAAUGUCUAGU	UGUAGAUAUUUUUAUGUUUUU	0	0	0.8	0.866667	1
Solyc06g054250	NOVEL-38	AGAAAUUUAAAAAUGUCUAGU	GGAGGAGAUUUUUAAAUUUUU	0	1	0.666667	0.8	1
Solyc03g093240	NOVEL-38	AGAAAUUUAAAAAUGUCUAGU	AAUUGACAUUUUUAAGGUUCU	0	0	0.866667	0.866667	1
Solyc02g085960	NOVEL-39	AUGCUAUGAUGAGAUUUAAG	AUGAAAUUUUAUCAUGGUAU	0	1	0.714286	0.857143	1
Solyc10g036720	NOVEL-43-1	UAAUAUCAACCAUAAAUUUGUA	GAUAGGUUUAUGGUUCAUGUUA	0	0	0.75	0.9375	1
Solyc11g022460	NOVEL-43-1	UAAUAUCAACCAUAAAUUUGUA	GGCAAAGUUAUGUUUGAUAUUG	1	1	0.6875	0.8125	1
Solyc01g067530	NOVEL-43-1	UAAUAUCAACCAUAAAUUUGUA	GAUAAGUUCAUGGUUGAUCUUA	0	0	0.75	0.875	1
Solyc05g008400	NOVEL-43-1	UAAUAUCAACCAUAAAUUUGUA	UUCAAAGUUAUGGUUGGCAUUA	0	0	0.875	0.875	1
Solyc03g083280	NOVEL-43-1	UAAUAUCAACCAUAAAUUUGUA	ACCAAACUUAUGGAUGAUAUUG	1	1	0.6875	0.75	1
Solyc11g022400	NOVEL-43-1	UAAUAUCAACCAUAAAUUUGUA	GGUAAAGUUAUGUUUGAUAUUG	1	1	0.625	0.8125	1
Solyc02g086540	NOVEL-43-1	UAAUAUCAACCAUAAAUUUGUA	CCGGAAUUUAUGCUUGAUGUUG	0	1	0.625	0.75	1
Solyc05g025500	NOVEL-43-1	UAAUAUCAACCAUAAAUUUGUA	CUUGAAGUUAUGGUUGGUAUUC	0	1	0.625	0.75	1
Solyc03g111030	NOVEL-44	AGUAUUAAUAGACUUUCCG	UGGGAAGUUUGUUAAUACG	1	1	0.615385	0.923077	1
Solyc01g100430	NOVEL-44	AGUAUUAAUAGACUUUCCG	UGGAAAGUCUGUUAUUGCU	0	0	0.846154	1	1
Solyc04g016290	NOVEL-44	AGUAUUAAUAGACUUUCCG	UGGAAAGCUUAUUAAUGCU	0	1	0.769231	0.923077	1
Solyc10g076440	NOVEL-44	AGUAUUAAUAGACUUUCCG	UGGAAAGUUUGUUGAUGUU	0	1	0.769231	1	1
Solyc05g054360	NOVEL-44	AGUAUUAAUAGACUUUCCG	UGCAAAGUCUGUUAAUGUU	0	1	0.769231	0.923077	1
Solyc03g051950	NOVEL-5	UUUGGACAAGAAUGUAAUUUGG	GCAGAUUGCAUUUUUGUCAAAA	0	0	0.75	0.9375	1
Solyc03g113640	NOVEL-5	UUUGGACAAGAAUGUAAUUUGG	CCGGAAUACAUUCUUGUACAAA	0	0	0.8125	0.9375	1
Solyc04g025820	NOVEL-5	UUUGGACAAGAAUGUAAUUUGG	AUGGAUUGCAUUUUUGUACAAA	0	0	0.625	0.9375	1
Solyc07g049360	NOVEL-5	UUUGGACAAGAAUGUAAUUUGG	UUCAAUUGCAUUCUUGUUUGAU	0	1	0.6875	0.875	1
Solyc11g005580	NOVEL-6-1	ACAGUUAUCGGCACUGCCU	AGGCAUUGCGGAUAGCUGU	0	1	0.846154	0.846154	1
Solyc08g007310	NOVEL-8	UCUGGGAUUUUUUAUGUUGGUA	GACCACUAUAAGGAAUCCCAGG	1	1	0.625	0.875	1
Solyc08g075350	NOVEL-8	UCUGGGAUUUUUUAUGUUGGUA	AUCUAACAUGAGAGAUUUCAGA	0	1	0.625	0.875	1
Solyc01g020480	NOVEL-8	UCUGGGAUUUUUUAUGUUGGUA	GAUGAACAUAAGAAAUCUUGGA	0	1	0.75	0.875	1
Solyc03g005190	NOVEL-8	UCUGGGAUUUUUUAUGUUGGUA	AAACAGCAUAAAAAAACUCAGG	0	0	0.75	0.875	1
Solyc04g081230	NOVEL-9	UAUAUCUGAAAUGUUGGUGU	AUAACAGCAUUUUAGAUAUG	1	1	0.642857	0.928571	1
Solyc01g088160	NOVEL-9	UAUAUCUGAAAUGUUGGUGU	UUACUGACAUUUCAGAGAUA	0	0	0.714286	0.928571	1
Solyc12g044950	NOVEL-9	UAUAUCUGAAAUGUUGGUGU	AAAUCUACAUUUCAGAUGUA	0	1	0.785714	0.857143	1
Solyc08g007950	NOVEL-9	UAUAUCUGAAAUGUUGGUGU	GCUCCAACAUUUCAGGUUUA	0	0	0.857143	0.928571	1
Solyc02g091020	let-7	UGAGGUAGUAGGUUGUAUAGUU	UAGAGUGCAAUCUACUGCCUCA	0	1	0.625	0.8125	1
Solyc02g093330	let-7	UGAGGUAGUAGGUUGUAUAGUU	UAGAGUGCAAUCUACUGCCUCA	0	1	0.625	0.8125	1
Solyc03g034020	lin-4	UCCCUGAGACUAUAACUGUGA	CGACAGUGAUAGUCUCGAGGA	0	0	0.8	0.8	1
Solyc10g009410	miR-100_1	UACCCGUAGAUCCGAACUAGUCU	AUACUGCUUUGGAUUUGCGGGUA	0	1	0.705882	0.882353	1
Solyc11g010910	miR-100_3	AACCCGUAGAUCCGAACUAGUCU	CUGCUGGUUGGGAUCAACGGGUU	1	1	0.647059	0.764706	1
Solyc02g087760	miR-100_3	AACCCGUAGAUCCGAACUAGUCU	CACCAAGUUUGGAUCUACCGGUU	0	0	0.705882	0.764706	1
Solyc10g009410	miR-100a-1	UACCCGUAGAUCCGAACUAGUC	UACUGCUUUGGAUUUGCGGGUA	0	1	0.6875	0.875	1
Solyc08g080210	miR-124_1	CGCCUUCACCAGUGACUUUGGU	ACUAAGGUCACUGGUGAAGCCC	0	0	0.8125	0.9375	1
Solyc08g066630	miR-124_1	CGCCUUCACCAGUGACUUUGGU	GAAUUUGUCACUGGUGAAGGCG	1	1	0.625	0.6875	1
Solyc08g074630	miR-124_1	CGCCUUCACCAGUGACUUUGGU	CCAAAAGUUGGUGGUGAAGGUG	0	1	0.6875	0.8125	1
Solyc12g089280	miR-124_1	CGCCUUCACCAGUGACUUUGGU	GCAAAUGUCCCUGGUGAAGGUG	0	1	0.75	0.8125	1
Solyc05g052480	miR-124_2	UAAGGCACGCGGUGAAUGCUGA	UUUUCGUUCACUGCGUGUUUUA	0	1	0.6875	0.875	1
Solyc02g082330	miR-184	UGGACGGAAGUCUGAUAAGGAG	GCACUGAUCAGACUUUCGUCUC	0	1	0.6875	0.6875	1
Solyc02g082330	miR-184_1	UGGACGGAAGUCUGAUAAGGAGC	AGCACUGAUCAGACUUUCGUCUC	0	1	0.647059	0.647059	1
Solyc03g005870	miR-1_1	CGUGCUUCUUUGCAUCGCCAUA	CACGACGAUGCAAAGAGGCUCG	0	0	0.8125	0.8125	1
Solyc04g078190	miR-239	UUUGUACUAGCCAAAAUGUCUGCA	UGCAAACAUGUUUGCUAGUGCAAA	0	1	0.833333	0.833333	1
Solyc12g019640	miR-239	UUUGUACUAGCCAAAAUGUCUGCA	GAUGGAUGUUUUGGCUGGUAGAAA	0	0	0.611111	0.888889	1
Solyc04g079150	miR-239	UUUGUACUAGCCAAAAUGUCUGCA	GAUUGAUAUAUUGUCUAGUACAAA	1	1	0.611111	0.722222	1
Solyc01g100790	miR-242	UUGCGUAGGCAUCUUGUCAG	UUGAUAAGAUGCCUAUGAAG	0	0	0.785714	1	1
Solyc10g086280	miR-242	UUGCGUAGGCAUCUUGUCAG	UUUACGCGAUGCCUAUGCAA	0	1	0.714286	0.857143	1
Solyc10g005130	miR-277_1	UAAAUGCACCUAUCUGGUAUGA	CUCCACCAGAUGGGGGCAUUUA	1	1	0.625	0.75	1
Solyc08g082070	miR-279_1	UGACUAGAUCCACACUCAUCU	AGAUGACUUUGGAUUUAGUCA	0	1	0.866667	0.866667	1
Solyc02g087240	miR-279_1	UGACUAGAUCCACACUCAUCU	AAAUGCUUGUGGAUCUGGUUA	0	1	0.8	0.8	1
Solyc02g032530	miR-2_1	UAUCACAGUUCGAUAUGGCCUC	CGCACCAUAUUCAACUGUGAUA	1	1	0.625	0.75	1
Solyc10g083710	miR-2a-1	UAUCACAGCCUGCUUUAGCGUA	GCCGCUGCAGCAGGCUGUGCUA	0	0	0.75	0.8125	1
Solyc01g008260	miR-2a-1	UAUCACAGCCUGCUUUAGCGUA	GAAGCUGAAGCGGGUUCUGAUA	0	0	0.6875	0.875	1
Solyc02g032530	miR-2b	UAUCACAGUUCGAUAUGGCC	CACCAUAUUCAACUGUGAUA	1	1	0.714286	0.785714	1
Solyc09g063030	miR-34_1	UGGCAGUGUUUUUAGCUGGUUG	CAGCCGGUUAGAGAUGCUGCCA	0	1	0.625	1	1
Solyc12g099920	miR-34_1	UGGCAGUGUUUUUAGCUGGUUG	AAAUCAGCUAAAGUUACUGCCA	1	1	0.6875	0.875	1
Solyc08g005610	miR-34_1	UGGCAGUGUUUUUAGCUGGUUG	GAGCUAGCUAAAAUCGUUGCCA	0	1	0.75	0.875	1
Solyc01g066420	miR-34_1	UGGCAGUGUUUUUAGCUGGUUG	GAGCCAGUUAAGAAAGCUGCCA	0	1	0.6875	0.875	1
Solyc12g010820	miR-34_1	UGGCAGUGUUUUUAGCUGGUUG	CAGCU-GCUAAAGACACUGCCA	1	1	0.75	0.9375	1
Solyc09g091250	miR-34_1	UGGCAGUGUUUUUAGCUGGUUG	AAUUCAGCUAAGAGUGCUGCUA	0	1	0.625	0.875	1
Solyc12g009160	miR-36	UCACCGGGAAUUUAUUCAUG	CAUGAGUAAUUUCUCGGUGG	0	1	0.785714	0.928571	1
Solyc09g014980	miR-36	UCACCGGGAAUUUAUUCAUG	UAUGAAUAAGUUCUUGGAGA	0	0	0.857143	1	1
Solyc04g071240	miR-36	UCACCGGGAAUUUAUUCAUG	CAAGAAGAAAUUUUCGGUGA	0	1	0.785714	0.857143	1
Solyc04g071390	miR-36	UCACCGGGAAUUUAUUCAUG	UAUGAAGAAAUUCCUUGUGA	0	0	0.857143	0.928571	1
Solyc01g095550	miR-36	UCACCGGGAAUUUAUUCAUG	UGUGAAGAGAUUCUUGGUGA	0	1	0.714286	0.928571	1
Solyc08g081160	miR-36	UCACCGGGAAUUUAUUCAUG	CACGAAGAAAUUUCUGGUGA	0	1	0.785714	0.857143	1
Solyc08g081160	miR-39_1	UCACCGGGAAUUUAUUCAUGAGU	AUUCACGAAGAAAUUUCUGGUGA	0	1	0.764706	0.882353	1
Solyc12g009160	miR-39_1	UCACCGGGAAUUUAUUCAUGAGU	AGACAUGAGUAAUUUCUCGGUGG	0	1	0.705882	0.823529	1
Solyc09g014980	miR-39_1	UCACCGGGAAUUUAUUCAUGAGU	CUAUAUGAAUAAGUUCUUGGAGA	0	0	0.705882	0.882353	1
Solyc04g071240	miR-39_1	UCACCGGGAAUUUAUUCAUGAGU	UCCCAAGAAGAAAUUUUCGGUGA	0	1	0.705882	0.764706	1
Solyc04g076790	miR-50	UGAUAUGUCUUGUAUUCUUG	CCAGAAUACAAGGCAUACCA	0	0	0.857143	0.928571	1
Solyc01g106770	miR-50	UGAUAUGUCUUGUAUUCUUG	ACAGAGUACAGGAUAUGUCA	0	1	0.714286	0.857143	1
Solyc02g082860	miR-50	UGAUAUGUCUUGUAUUCUUG	GAAGAAUUCAAGACAAAUCA	0	0	0.857143	0.857143	1
Solyc12g035520	miR-50	UGAUAUGUCUUGUAUUCUUG	AAGGAAUACAAGGUAUGUUG	0	1	0.714286	0.928571	1
Solyc08g078040	miR-50	UGAUAUGUCUUGUAUUCUUG	UAAGUAUGCAGGGCAUAUCG	1	1	0.571429	0.928571	1
Solyc03g111170	miR-50	UGAUAUGUCUUGUAUUCUUG	AUAAAGUACAAGGCAUAUCA	1	1	0.642857	0.785714	1
Solyc06g072080	miR-50	UGAUAUGUCUUGUAUUCUUG	GAAUAAUAGAGGACAUAUCA	1	1	0.714286	0.785714	1
Solyc12g011010	miR-50	UGAUAUGUCUUGUAUUCUUG	GAAGAACAAAAGACAUAUUA	0	1	0.785714	0.785714	1
Solyc09g010340	miR-50	UGAUAUGUCUUGUAUUCUUG	GAAGAUUGCGAGGCAUAUUA	0	1	0.642857	0.857143	1
Solyc06g054560	miR-50	UGAUAUGUCUUGUAUUCUUG	AGAAAAUACAAGACAUGUUG	0	1	0.714286	0.857143	1
Solyc08g078040	miR-50_1	UGAUAUGUCUUGUAUUCUUGGGU	GCCUAAGUAUGCAGGGCAUAUCG	1	1	0.588235	0.941176	1
Solyc03g077870	miR-50_1	UGAUAUGUCUUGUAUUCUUGGGU	AUCUAAGACAACAGGAUAUAUCA	0	1	0.705882	0.882353	1
Solyc04g076790	miR-50_1	UGAUAUGUCUUGUAUUCUUGGGU	ACACCAGAAUACAAGGCAUACCA	0	0	0.823529	0.882353	1
Solyc02g082860	miR-50_1	UGAUAUGUCUUGUAUUCUUGGGU	UCUGAAGAAUUCAAGACAAAUCA	0	0	0.764706	0.823529	1
Solyc05g005180	miR-57_1	UACCCUGUAGUCCCGAGCCGUUUG	CAACUUGCUCGGGAUUAAAGGGUA	0	0	0.777778	0.888889	1
Solyc04g071290	miR-58_1	UGAGAUCAGUCCAGAUUCGUCG	AAAUGAAUCUGAAUUGAUUUCA	0	1	0.6875	0.8125	1
Solyc01g008110	miR-58_1	UGAGAUCAGUCCAGAUUCGUCG	UUUCGAGUUUGAACUGAUCUCG	1	1	0.5625	0.8125	1
Solyc05g054980	miR-58_1	UGAGAUCAGUCCAGAUUCGUCG	AUUUGGAUUUGGAUUGAUUUCG	0	1	0.5	0.8125	1
Solyc10g083520	miR-59-1	ACGAAUCGUUUGCACAUCGGUGUU	AAGAAAGAUGUUCAAACGGUUCGU	0	1	0.777778	0.777778	1
Solyc09g066210	miR-71-1	UGAAAGACAUGGGUAGUUGAGA	UCUUGAUUACCCAUGUCCUUCA	0	0	0.8125	1	1
Solyc07g053870	miR-71-1	UGAAAGACAUGGGUAGUUGAGA	UUUCAAUUUCCCAUGUCUUUGA	0	0	0.8125	0.9375	1
Solyc06g073670	miR-71-1	UGAAAGACAUGGGUAGUUGAGA	UUUUAAC-ACCCGUGUCUUUCA	1	1	0.75	0.9375	1
Solyc12g019640	miR-71-1	UGAAAGACAUGGGUAGUUGAGA	UAUCAAUUCUUCAUGUUUUUCA	0	1	0.6875	0.875	1
Solyc01g109930	miR-71-1	UGAAAGACAUGGGUAGUUGAGA	ACGCAACUGUUCAAGUCUUUCA	1	1	0.625	0.8125	1
Solyc06g030590	miR-71-1	UGAAAGACAUGGGUAGUUGAGA	GAGCGACUAUUUGUGUUUUUCA	0	1	0.5	0.8125	1
Solyc01g006110	miR-71-1	UGAAAGACAUGGGUAGUUGAGA	GAAUAGCUGCCCAGGUCUUUCA	1	1	0.5625	0.75	1
Solyc05g011940	miR-71-1	UGAAAGACAUGGGUAGUUGAGA	AACUAGCUAACCAUGUUUUUCA	0	1	0.625	0.75	1
Solyc06g082820	miR-71-1	UGAAAGACAUGGGUAGUUGAGA	CAACAGUUACUCAUGUCUUUGA	0	0	0.625	0.8125	1
Solyc08g078650	miR-72_1	AGGCAAGAUGUUGGCAUUGCUG	AAACAAAGCCGGCAUCUUGUUU	0	1	0.6875	0.8125	1
Solyc09g009690	miR-76	UUCGUUGUUUCUGAAACCUGAA	UUCGAGCUUUAGAAACAACGAA	1	1	0.75	0.875	1
Solyc04g078840	miR-76	UUCGUUGUUUCUGAAACCUGAA	AUCAGGUUAUAGAAAUGAUGAA	0	1	0.8125	0.875	1
Solyc02g085780	miR-76	UUCGUUGUUUCUGAAACCUGAA	AUUGGGUAUUGGAAACAAUGAA	0	1	0.625	0.875	1
Solyc03g116810	miR-76	UUCGUUGUUUCUGAAACCUGAA	GACAAGUUUCUGAAGCAACGAA	1	1	0.6875	0.75	1
Solyc04g051720	miR-76	UUCGUUGUUUCUGAAACCUGAA	UGUAGAUUUCAGAAGCAAUGAU	0	1	0.6875	0.8125	1
Solyc05g054890	miR-76	UUCGUUGUUUCUGAAACCUGAA	AGUUGGUUUCAGGGACGACGAG	0	1	0.5625	0.8125	1
Solyc09g009690	miR-76_1	UUCGUUGUUUCUGAAACCUGAAC	GUUCGAGCUUUAGAAACAACGAA	1	1	0.764706	0.882353	1
Solyc04g078840	miR-76_1	UUCGUUGUUUCUGAAACCUGAAC	AAUCAGGUUAUAGAAAUGAUGAA	0	1	0.764706	0.823529	1
Solyc02g085780	miR-76_1	UUCGUUGUUUCUGAAACCUGAAC	AAUUGGGUAUUGGAAACAAUGAA	0	1	0.588235	0.823529	1
Solyc03g116810	miR-76_1	UUCGUUGUUUCUGAAACCUGAAC	CGACAAGUUUCUGAAGCAACGAA	1	1	0.647059	0.705882	1
Solyc04g051720	miR-76_1	UUCGUUGUUUCUGAAACCUGAAC	AUGUAGAUUUCAGAAGCAAUGAU	0	1	0.647059	0.764706	1
Solyc05g054890	miR-76_1	UUCGUUGUUUCUGAAACCUGAAC	AAGUUGGUUUCAGGGACGACGAG	0	1	0.529412	0.764706	1
Solyc04g077360	miR-79-1	AUAAAGCUAGAUUACCAGAG	UUCUGGUAAUCUAGUUGUAA	0	0	0.857143	0.928571	1
Solyc10g045490	miR-79-1	AUAAAGCUAGAUUACCAGAG	UUCUUGUGAUCUAGCUCUAU	0	0	0.785714	0.928571	1
Solyc01g011100	miR-79-1	AUAAAGCUAGAUUACCAGAG	AUCUUGUCAUCUAGUUUUAU	0	1	0.785714	0.785714	1
Solyc03g118020	miR-7904_1	UCAAAAAUUCCGUUGCGUCGCA	CGGGAAGCAAAGGAGUUUUUGA	1	1	0.6875	0.75	1
Solyc01g098810	miR-7904_1	UCAAAAAUUCCGUUGCGUCGCA	UUGGAUCUGACGGGAUUUUUGA	1	1	0.5625	0.8125	1
Solyc05g005580	miR-81	UGAGAUCAUACCAGAUCAC	GUCAUCUGGUAUGAUUACA	0	0	0.923077	0.923077	1
Solyc07g062140	miR-81	UGAGAUCAUACCAGAUCAC	GUGAUGUGGUAUGGUGUCA	0	0	0.923077	0.923077	1
Solyc10g081160	miR-86_1	UAAGUGAAUAUCUUGCCACAAGCU	UCAUGGUGGUAAGAUGUUUACUAA	0	0	0.666667	0.777778	1
Solyc05g018650	miR-87	GUGAGCAAAGUUUCAGGUGUGC	UGAUGCCUGAAGCAUUGCUCAC	1	1	0.625	0.8125	1
Solyc06g042950	miR-87	GUGAGCAAAGUUUCAGGUGUGC	AUGCACCUGAAGCUUUGCAUAU	0	0	0.6875	0.9375	1
Solyc01g056960	miR-87	GUGAGCAAAGUUUCAGGUGUGC	UAACAUUCGGAACUUUGUUCAC	0	1	0.625	0.8125	1
Solyc01g065740	miR-87	GUGAGCAAAGUUUCAGGUGUGC	UAACAUUCGGAACUUUGUUCAC	0	1	0.625	0.8125	1
Solyc01g091370	miR-87	GUGAGCAAAGUUUCAGGUGUGC	UUUGUCUUGAAAUUUUGCUCAC	1	1	0.5625	0.75	1
Solyc01g098060	miR-87	GUGAGCAAAGUUUCAGGUGUGC	AGUCAUUUGAAGCUUUGUUUAU	0	1	0.5625	0.8125	1
Solyc02g069120	miR-87	GUGAGCAAAGUUUCAGGUGUGC	AAAAACCUUAAACUUUGCUUAU	0	1	0.6875	0.75	1
Solyc04g077360	miR-9_1	AUAAAGCUAGAUUACCAGAGCU	AAUUCUGGUAAUCUAGUUGUAA	0	0	0.8125	0.875	1
Solyc10g045490	miR-9_1	AUAAAGCUAGAUUACCAGAGCU	AUUUCUUGUGAUCUAGCUCUAU	0	0	0.75	0.875	1
Solyc01g011100	miR-9_1	AUAAAGCUAGAUUACCAGAGCU	AUAUCUUGUCAUCUAGUUUUAU	0	1	0.75	0.75	1
Solyc06g073050	min_miRNA109	AAGUGGAGAAAUGAAUAUCACU	CCCUUUAUUCAUUUUUCUACUU	0	1	0.625	0.6875	1
Solyc03g119690	min_miRNA109	AAGUGGAGAAAUGAAUAUCACU	ACAUAUAUUCACUUCUUCACUU	0	1	0.75	0.75	1
Solyc09g007520	min_miRNA109	AAGUGGAGAAAUGAAUAUCACU	UCCAAUAUUCCUUUUUCCACUU	1	1	0.625	0.6875	1
Solyc05g053330	min_miRNA109	AAGUGGAGAAAUGAAUAUCACU	UCCAAUAUUCAUUUCUCUUCUU	0	0	0.75	0.75	1
Solyc01g090890	min_miRNA109	AAGUGGAGAAAUGAAUAUCACU	CAACAUAUUUAUUUUUUCAUUU	0	1	0.625	0.75	1
Solyc05g005560	min_miRNA109	AAGUGGAGAAAUGAAUAUCACU	GGAGAUAUCCAUUUUGCCACUU	0	0	0.75	0.875	1
Solyc02g091430	min_miRNA109	AAGUGGAGAAAUGAAUAUCACU	UCAGAUAUUUAUUUUUUCUCUU	0	0	0.6875	0.8125	1
Solyc03g113180	min_miRNA112	UGAGAUUCUUUUUCUCCAUUUGC	CCGAAUGGGGACGAAGAAUUUCA	0	1	0.705882	0.882353	1
Solyc01g111550	min_miRNA112	UGAGAUUCUUUUUCUCCAUUUGC	UAAAAUGGAAAAAAAGAAUUUUU	0	1	0.764706	0.764706	1
Solyc06g017920	min_miRNA112	UGAGAUUCUUUUUCUCCAUUUGC	UAAGAUGGGGAGAAAGAAUUACA	0	0	0.705882	0.882353	1
Solyc07g062410	min_miRNA112	UGAGAUUCUUUUUCUCCAUUUGC	CUGGAUGGGGAAGAGGGGUUUCA	0	1	0.588235	0.941176	1
Solyc03g120950	min_miRNA128	CGGCGCUGCAGAUUUUUUGGGA	UUCUCAAAGAUCUGCGGCGCUG	0	1	0.75	0.9375	1
Solyc02g063090	min_miRNA128	CGGCGCUGCAGAUUUUUUGGGA	GCUCAAUAAAUCUGCGGCGCUU	0	1	0.75	0.8125	1
Solyc06g084660	min_miRNA128	CGGCGCUGCAGAUUUUUUGGGA	AGAUAACAAGUCUGCAGUGCUG	0	1	0.625	0.75	1
Solyc05g047640	min_miRNA15	CCAUUUUUGGUAAGCAGAACU	UGUUCUGUUUGUCAAAGAUGU	0	1	0.666667	0.866667	1
Solyc12g056050	min_miRNA15	CCAUUUUUGGUAAGCAGAACU	UGUUCUGGUUGCUGGAAAUGG	0	1	0.666667	0.866667	1
Solyc02g071410	min_miRNA15	CCAUUUUUGGUAAGCAGAACU	CACUCUGCUUGCCAACAAUGG	0	0	0.733333	0.8	1
Solyc02g071450	min_miRNA15	CCAUUUUUGGUAAGCAGAACU	CACUCUGCUUGCCAACAAUGG	0	0	0.733333	0.8	1
Solyc09g072720	min_miRNA15	CCAUUUUUGGUAAGCAGAACU	UUGUCUGCUUACCAACAGUGG	0	0	0.8	0.8	1
Solyc12g009450	min_miRNA15	CCAUUUUUGGUAAGCAGAACU	CUUUUUGUUUAUCAGAAAUGA	0	1	0.6	0.8	1
Solyc04g052960	min_miRNA15	CCAUUUUUGGUAAGCAGAACU	CAUUUUGCUUAUCAAGAAAGG	0	0	0.733333	0.866667	1
Solyc04g074040	min_miRNA15	CCAUUUUUGGUAAGCAGAACU	UAUUCUGCUUGCUAGAACUGG	0	0	0.733333	0.866667	1
Solyc02g071490	min_miRNA15	CCAUUUUUGGUAAGCAGAACU	CAUUUUGCUUGCAAAGAAUGG	0	1	0.666667	0.8	1
Solyc04g054290	min_miRNA15	CCAUUUUUGGUAAGCAGAACU	UAUUCUGCUUGUGGAAAAUGG	1	1	0.6	0.8	1
Solyc04g014210	min_miRNA15	CCAUUUUUGGUAAGCAGAACU	CUUUCUGUUUACAAGGAAUGG	0	1	0.733333	0.8	1
Solyc12g010060	min_miRNA15	CCAUUUUUGGUAAGCAGAACU	GUCUCUUCUUACUGAAAAUGG	1	1	0.6	0.8	1
Solyc02g037510	min_miRNA151	GUUGCAUCUGCUUGACCGUCGC	AUGAUGAUCAUGCAGAUGCAAC	1	1	0.6875	0.8125	1
Solyc01g079570	min_miRNA151	GUUGCAUCUGCUUGACCGUCGC	CUGCACGUCAAGCAGAUGCAAC	1	1	0.6875	0.75	1
Solyc05g053740	min_miRNA151	GUUGCAUCUGCUUGACCGUCGC	GCCACGUUGGGGCAGAUGCAAC	1	1	0.6875	0.8125	1
Solyc08g066670	min_miRNA151	GUUGCAUCUGCUUGACCGUCGC	GGGAGAGUUAAGCAGGUGCAAC	0	1	0.75	0.8125	1
Solyc05g005670	min_miRNA151	GUUGCAUCUGCUUGACCGUCGC	UCAAUGGUGGAGCAGAUGCAGU	0	1	0.625	0.8125	1
Solyc08g016470	min_miRNA160	UAUCACAGUUCCGUCUGGUACC	AGAAUUGGAUGGGAUUGUGAUA	1	1	0.5	0.875	1
Solyc04g076960	min_miRNA160	UAUCACAGUUCCGUCUGGUACC	UCCGCCGGAUGGAAUUGUGAUU	1	1	0.5	0.75	1
Solyc02g091640	min_miRNA160	UAUCACAGUUCCGUCUGGUACC	ACAACCAGAAGAAACUGUGAUA	1	1	0.6875	0.6875	1
Solyc11g066720	min_miRNA161	UUGCACAUGUUUAGGCCCAUCG	CGGUGGUCCUAUGCAUGUGCAA	1	1	0.75	0.875	1
Solyc03g119850	min_miRNA161	UUGCACAUGUUUAGGCCCAUCG	ACUUGGGCUUAAGUAUGUGAAA	0	0	0.625	0.8125	1
Solyc06g008590	min_miRNA161	UUGCACAUGUUUAGGCCCAUCG	AAGUGGACUUAAACAUGUACAA	0	0	0.6875	0.8125	1
Solyc04g054900	min_miRNA17	UGAGGUUUGCUGUGUCAGUAUG	AAUACUGAAGCAGCAAAUCUUG	0	1	0.75	0.875	1
Solyc03g115830	min_miRNA17	UGAGGUUUGCUGUGUCAGUAUG	CACACUUAUAUAGCAAACCUCU	1	1	0.6875	0.8125	1
Solyc09g090820	min_miRNA17	UGAGGUUUGCUGUGUCAGUAUG	CAGACUGCUGCAGUAGACCUCA	0	1	0.6875	0.875	1
Solyc04g045660	min_miRNA17	UGAGGUUUGCUGUGUCAGUAUG	CCUAGUGACACCGCAGACCUCA	0	1	0.8125	0.8125	1
Solyc08g007680	min_miRNA17	UGAGGUUUGCUGUGUCAGUAUG	ACUGCUUAUACAGUAAACCUCG	1	1	0.5625	0.8125	1
Solyc06g051410	min_miRNA17	UGAGGUUUGCUGUGUCAGUAUG	GCCUCUGAUGCAGCAAACCUUG	0	1	0.5625	0.75	1
Solyc06g069470	min_miRNA17	UGAGGUUUGCUGUGUCAGUAUG	ACAACUGAUAUAGCAAAUCACA	0	0	0.6875	0.8125	1
Solyc09g037140	min_miRNA179	AGGCUGCUGUUAGAUCGAGGGUC	CUCGCUCGAUCUAACACUAGUUU	0	0	0.823529	0.823529	1
Solyc09g072710	min_miRNA179	AGGCUGCUGUUAGAUCGAGGGUC	AAGUCUCGACCUGAUAGUGGCCU	0	1	0.647059	0.823529	1
Solyc10g011690	min_miRNA179	AGGCUGCUGUUAGAUCGAGGGUC	UGGGCUUGAUUAGACAGCAGCCU	1	1	0.529412	0.764706	1
Solyc06g073780	min_miRNA18	CACUGGCCUUUCAAACCUCUCG	AGAGAGGUGUGGAGGGCUGGUG	0	1	0.75	0.875	1
Solyc02g082140	min_miRNA18	CACUGGCCUUUCAAACCUCUCG	AUGGGGGUUUGAGAAGCUAGUG	0	1	0.625	0.8125	1
Solyc08g061140	min_miRNA190	GUUUGAGGCAGAUUUGUAACC	UGUAACAAAUCUGCCUCGGAG	0	1	0.8	0.8	1
Solyc04g079480	min_miRNA190	GUUUGAGGCAGAUUUGUAACC	AUUUACAAGGCUGCUUCAAAU	0	1	0.666667	0.8	1
Solyc01g111180	min_miRNA190	GUUUGAGGCAGAUUUGUAACC	CAUUACAAAUCUGUUUAAAAU	0	0	0.733333	0.866667	1
Solyc01g110700	min_miRNA190	GUUUGAGGCAGAUUUGUAACC	CAUUACAAAUCUGUUUAAAAU	0	0	0.733333	0.866667	1
Solyc02g071250	min_miRNA190	GUUUGAGGCAGAUUUGUAACC	GCUUACUAAUUUGUUUCAAAU	0	1	0.666667	0.866667	1
Solyc11g006960	min_miRNA190	GUUUGAGGCAGAUUUGUAACC	UCAUGCUAAUCUGUCUCAAAC	1	1	0.6	0.733333	1
Solyc04g076060	min_miRNA190	GUUUGAGGCAGAUUUGUAACC	ACUGACAGAUCUGCCUCCAAC	0	0	0.733333	0.8	1
Solyc03g115440	min_miRNA190	GUUUGAGGCAGAUUUGUAACC	ACUCAUGGAUCUGCUUCAAAC	0	1	0.6	0.8	1
Solyc04g071000	min_miRNA191	UUAGCAUUUUUUGUCUUGGAC	UUCUAAGACAAGGGAUGCUAC	1	1	0.6	0.866667	1
Solyc01g007090	min_miRNA191	UUAGCAUUUUUUGUCUUGGAC	UUCUGAGAUAAAAAGUGUUGA	0	1	0.733333	0.933333	1
Solyc01g016570	min_miRNA191	UUAGCAUUUUUUGUCUUGGAC	UUUCAAUAUGAAGAAUGCUAA	1	1	0.6	0.866667	1
Solyc12g087800	min_miRNA191	UUAGCAUUUUUUGUCUUGGAC	CUUCAAUAUGAAGAAUGCUAA	1	1	0.6	0.866667	1
Solyc10g007670	min_miRNA191	UUAGCAUUUUUUGUCUUGGAC	UUCAAAGACAAAAGAUACUAA	0	0	0.8	0.866667	1
Solyc11g051150	min_miRNA191	UUAGCAUUUUUUGUCUUGGAC	CUUCAAUAUGAAGAAUGCUAA	1	1	0.6	0.866667	1
Solyc03g095680	min_miRNA191	UUAGCAUUUUUUGUCUUGGAC	AUCCAACAUAGAAGAUGCUGA	0	1	0.666667	0.866667	1
Solyc07g063940	min_miRNA191	UUAGCAUUUUUUGUCUUGGAC	UGCCAAGGCAAGAAGUGCUGU	0	1	0.666667	0.8	1
Solyc04g076350	min_miRNA191	UUAGCAUUUUUUGUCUUGGAC	AGCCAGGAUAAAAGAUGCUGC	0	1	0.6	0.8	1
Solyc12g088430	min_miRNA191	UUAGCAUUUUUUGUCUUGGAC	CAUCAAGGCGAGAAAUGUUAG	0	1	0.533333	0.866667	1
Solyc00g033990	min_miRNA191	UUAGCAUUUUUUGUCUUGGAC	CCUCAAGGCGAAGGGUGCUAA	0	1	0.533333	0.866667	1
Solyc10g019040	min_miRNA191	UUAGCAUUUUUUGUCUUGGAC	AGCUGAGAUAAGGAAUGCUGA	0	1	0.533333	0.866667	1
Solyc11g070100	min_miRNA192	UUCUGGUGGCUGGCCUUUGGGGC	AUUCUAAAGGUCAGUUAUCAGGA	0	1	0.588235	0.941176	1
Solyc01g111910	min_miRNA192	UUCUGGUGGCUGGCCUUUGGGGC	GUACCAAAGGCCAGAUACCAGAC	1	1	0.705882	0.823529	1
Solyc10g018730	min_miRNA192	UUCUGGUGGCUGGCCUUUGGGGC	UGCUCAAGGGUAAGCCAUCAGAA	0	1	0.647059	0.823529	1
Solyc08g016470	min_miRNA192	UUCUGGUGGCUGGCCUUUGGGGC	UGCUCAAGGGUAAGCCAUCAGAA	0	1	0.647059	0.823529	1
Solyc08g083500	min_miRNA192	UUCUGGUGGCUGGCCUUUGGGGC	CGAACAAAGGUCUGCCACCAGGG	0	1	0.588235	0.705882	1
Solyc01g096890	min_miRNA200	UAGGACGGGAAAGGCUGCAAGCC	CUGGUGUAGCUGUUCCUGUCCUA	0	1	0.588235	0.705882	1
Solyc10g045400	min_miRNA200	UAGGACGGGAAAGGCUGCAAGCC	CACGCGCCGCCUUUCCCGUCCUC	1	1	0.647059	0.647059	1
Solyc02g094520	min_miRNA206	ACAGUUGUAUUCUUUGGGCGC	GCUCCCACAGGAUGCAACUGU	1	1	0.733333	0.866667	1
Solyc07g055690	min_miRNA206	ACAGUUGUAUUCUUUGGGCGC	UGAUUCGAAGAAUGCAACUGU	1	1	0.533333	0.8	1
Solyc06g073340	min_miRNA206	ACAGUUGUAUUCUUUGGGCGC	CAGCUCAAAGAACACAACUGG	1	1	0.666667	0.733333	1
Solyc10g081660	min_miRNA206	ACAGUUGUAUUCUUUGGGCGC	AAGUUCAAAGAAUAAGACUGU	0	0	0.733333	0.866667	1
Solyc02g076810	min_miRNA206	ACAGUUGUAUUCUUUGGGCGC	AGGUUCAAAGGAUGCAGUUGU	0	1	0.6	0.866667	1
Solyc04g080510	min_miRNA206	ACAGUUGUAUUCUUUGGGCGC	GGGGUUGGAGAAUACAACUGU	1	1	0.6	0.866667	1
Solyc05g026080	min_miRNA21	UUGGACCGUGGCCAGACAAACU	AGGUUGUCUGUCUAUGGUUCAA	0	1	0.75	0.875	1
Solyc01g091690	min_miRNA215	CAGUGGACACUACUGGAAGGUAG	UCCACUUCCAGAAGUGUCCAGUG	0	0	0.705882	0.764706	1
Solyc01g100370	min_miRNA222	UAGCUCGGGGUGGCGCUGGCGCC	CUACUCAGUACCACCUCGAGCUG	1	1	0.470588	0.705882	1
Solyc06g083310	min_miRNA223	UUAUUGCUCGAGAGAAUACUAAA	UUAUUUAUUUUUUCGAGCAGUAG	0	1	0.647059	0.823529	1
Solyc07g032380	min_miRNA23	UUUACUUGUUUGGUGCUUGGGGAU	UCUCUCAAGCCUUAAGCAAGUAAG	1	1	0.5	0.833333	1
Solyc05g014390	min_miRNA254	UGAAGUGUUCUCUCAUAUUGGUU	UAUCAGU-UGAGAGAAUACUUCA	0	1	0.764706	0.882353	1
Solyc05g014380	min_miRNA254	UGAAGUGUUCUCUCAUAUUGGUU	UAUCAGU-UGAGAGAAUACUUCA	0	1	0.764706	0.882353	1
Solyc02g038700	min_miRNA28	GCUCGUAGUUGGAUUCGUAUC	UAAAAGAAUCCAACUACGAGG	1	1	0.733333	0.733333	1
Solyc01g006380	min_miRNA28	GCUCGUAGUUGGAUUCGUAUC	AGUACCGAUGCAACUACGAGC	1	1	0.666667	0.8	1
Solyc08g067400	min_miRNA28	GCUCGUAGUUGGAUUCGUAUC	CGUUUAAAUCCAACUACGAGU	1	1	0.6	0.8	1
Solyc06g082230	min_miRNA29	GAGGAUUGACAGAUUGAUAGCUU	GAAUUAUUAAUAUGUCAAUUUUC	0	1	0.705882	0.882353	1
Solyc09g009040	min_miRNA29	GAGGAUUGACAGAUUGAUAGCUU	UACUUAUCAAUCUUUCAGUUCUU	0	1	0.705882	0.823529	1
Solyc03g117800	min_miRNA29	GAGGAUUGACAGAUUGAUAGCUU	CUUUUAUCAGUUUGUCGUUCCUC	0	0	0.647059	0.823529	1
Solyc03g113640	min_miRNA306	UUUGGACAAGAAUGUAAUUUGGA	UCCGGAAUACAUUCUUGUACAAA	0	0	0.823529	0.941176	1
Solyc03g051950	min_miRNA306	UUUGGACAAGAAUGUAAUUUGGA	AGCAGAUUGCAUUUUUGUCAAAA	0	0	0.705882	0.882353	1
Solyc04g025820	min_miRNA306	UUUGGACAAGAAUGUAAUUUGGA	UAUGGAUUGCAUUUUUGUACAAA	0	0	0.647059	0.941176	1
Solyc01g103570	min_miRNA312	AACGGAACUCGAGAUGGGGAAGA	AUGGAUUUAUCUCGAGUUCUGUU	0	1	0.529412	0.764706	1
Solyc02g030450	min_miRNA312	AACGGAACUCGAGAUGGGGAAGA	CUAACCCUGUUUCGAGUUCAGUU	0	0	0.588235	0.823529	1
Solyc03g083580	min_miRNA32	AUUAGUUCGGUCCAGUUAAUGC	UGAAAAACUGGAUCGAGCUAAU	0	1	0.6875	0.75	1
Solyc02g081520	min_miRNA32	AUUAGUUCGGUCCAGUUAAUGC	AGUAUAGCUGGGUCGAGCUAAU	0	1	0.5625	0.75	1
Solyc02g072190	min_miRNA322	CUUGGCUCAAAGUUGGACAAUUU	AGAAAGUCCAAUUUUGACCCAAG	0	0	0.764706	0.882353	1
Solyc03g116820	min_miRNA322	CUUGGCUCAAAGUUGGACAAUUU	CAGAUGUCAAACUUUUAGUCAAG	0	1	0.705882	0.764706	1
Solyc01g100020	min_miRNA37	UCGGAAGGUUGUCCAUGAGUCU	GGACGUAUGGACAGCUUUCUGA	0	1	0.75	0.9375	1
Solyc12g008420	min_miRNA37	UCGGAAGGUUGUCCAUGAGUCU	GCACUCAUGGAUAGACUUCUGA	0	1	0.6875	0.875	1
Solyc07g065290	min_miRNA37	UCGGAAGGUUGUCCAUGAGUCU	GGCCUCAUGGACAACAUUCUGU	0	0	0.8125	0.875	1
Solyc03g005860	min_miRNA37	UCGGAAGGUUGUCCAUGAGUCU	AAAUUCAUCGACAAGCUUCCGA	1	1	0.75	0.8125	1
Solyc04g081260	min_miRNA37	UCGGAAGGUUGUCCAUGAGUCU	GAUCUCAUGGAUGACUUUUUGG	0	1	0.625	0.875	1
Solyc06g016780	min_miRNA37	UCGGAAGGUUGUCCAUGAGUCU	GCCCUAAUGGACAACCUUAUGA	0	0	0.75	0.8125	1
Solyc02g089190	min_miRNA51	GUGACAGGUCCGAUGUGGAUG	UAUCCACAACGGACAUGUCAC	0	0	0.866667	0.933333	1
Solyc03g065250	min_miRNA51	GUGACAGGUCCGAUGUGGAUG	GCUUCAUAUUGGACCUGUCGA	0	1	0.6	0.8	1
Solyc02g071880	min_miRNA51	GUGACAGGUCCGAUGUGGAUG	CUUUUAGAUUGGGCCUGUCAC	1	1	0.6	0.866667	1
Solyc09g025210	min_miRNA6	ACCCUGUUGAGCUUGACUCUAGUC	AAGGAGGCUCAAGUUCAACAGGGA	1	1	0.611111	0.722222	1
Solyc01g087590	min_miRNA6	ACCCUGUUGAGCUUGACUCUAGUC	CAGUCGACUCAAGCUCAAUACGGU	0	0	0.777778	0.777778	1
Solyc06g074000	min_miRNA6	ACCCUGUUGAGCUUGACUCUAGUC	UUUAUGGUUCAGGCUCAACAGGGG	1	1	0.5	0.666667	1
Solyc10g054930	min_miRNA98	ACUGAUGGUUAUGUUUAAGGCU	CGUUUUGAGUAUAAUUAUCAGU	0	1	0.5625	0.9375	1
Solyc03g083370	min_miRNA98	ACUGAUGGUUAUGUUUAAGGCU	AUCCUUGAACGUGACCGUCAGC	0	1	0.6875	0.875	1
Solyc09g074320	min_miRNA98	ACUGAUGGUUAUGUUUAAGGCU	AUUCUUAAACUUGAUCAUUAGU	0	1	0.6875	0.875	1
Solyc07g043000	min_miRNA98	ACUGAUGGUUAUGUUUAAGGCU	GCUCUUAAACAUAAACAUCAUU	0	0	0.75	0.875	1
Solyc12g019080	min_miRNA98	ACUGAUGGUUAUGUUUAAGGCU	CACCAUAAACGUUACCAUCAGU	1	1	0.6875	0.75	1
Solyc02g080780	min_miRNA98	ACUGAUGGUUAUGUUUAAGGCU	CUCCAGAAAUAUAGCCAUCAGU	1	1	0.625	0.75	1
