# Supplementary material for: Exploring the putative microRNAs cross-kingdom transfer in Solanum lycopersicum-Meloidogyne incognita interactions
Source: Front Plant Sci. 2024 May 8;15:1383986. doi: 10.3389/fpls.2024.1383986 (PMC11114104; doi:10.3389/fpls.2024.1383986)
Supplement: Supplementary Data Sheet 2 — Complete dataset generated using the cross-kingdom hybridization approach regarding S. lycopersicum miRNAs putatively targeting genes in M. incognita. Information regarding Minimum Free Energy (MFE), miRNA and target sequence, perfect seed complementarity (no GU), seed complementarity (with GU), percentage (%) of the match without seed and GU, % match without seed but with GU, multiplicity, and 3’ÚTR targeting, are provided. [file Table_2.xlsx]

## Sheet: sly-miRNAs vs. RKN mRNA_cross
M. incognita target accession	S. lycopersicum miRNA	MFE	Targeted sequence	S. lycopersicum miRNA sequence	Perfect seed complementarity;no GU	Seed complementarity with GU	%match without seed but with GU	%match without seed and without GU	Multiplicity	3-UTR
Minc3s02151g28568	miR408(i)	-44	UGCCAGUGGAGGAGGCAGUGUAG	TGCACTGCCTCTTCCCTGGCT	0	1	0.823529	0.764706	1	1
Minc3s00314g09992	sly-miR482d-3p	-42.9	AGGCAUGGGUGGAAUGGGAGG	TTTCCTATTCCACCCATGCCAA	0	1	0.875	0.8125	1	0
Minc3s01536g24540	sly-miR160a	-42.9	CUGGCACAGACGGGGAGCCGGGCC	TGCCTGGCTCCCTGTATGCCA	0	1	0.722222	0.666667	1	0
Minc3s00341g10564	sly-miR9479-5p	-42.3	GUGGAGAGGGGGCAAGGGGGGCUGGGG	TCCAGTCCTCTACCCTTCTCCA	0	1	0.714286	0.52381	1	0
Minc3s00516g13608	sly-miR7981a	-42	AGCCGCGGAAGGGGCAUGAGAGGGGGUA	ACCCCTTTTCGGCCTACGTGGCAC	0	1	0.652174	0.478261	1	0
Minc3s01713g25797	sly-miR9479-5p	-41.9	AGGAGGAGGGAGGGGGAUUGGAU	TCCAGTCCTCTACCCTTCTCCA	0	1	0.823529	0.647059	1	0
Minc3s00063g03206	sly-miR482d-3p	-41.2	AGGUAUGGGUGGAAUGGGAGGA	TTTCCTATTCCACCCATGCCAA	0	1	0.823529	0.705882	1	0
Minc3s00453g12577	sly-miR160a	-40.9	CUGGUACAGACGGGGAGCCGGGCC	TGCCTGGCTCCCTGTATGCCA	0	1	0.722222	0.611111	1	0
Minc3s07626g41332	sly-miR160a	-40.9	CUGGUACAGACGGGGAGCCGGGCC	TGCCTGGCTCCCTGTATGCCA	0	1	0.722222	0.611111	1	0
Minc3s02001g27690	sly-miR10531	-40.9	AGAGCUGGCUCAUUGGGACCCCGU	TGGGGTCCTAGTAGAGTCGGTTC	1	1	0.842105	0.526316	1	0
Minc3s00450g12518	sly-miR10530	-40.8	CUUGGAGGGUGGGGAGGGGAUGA	ACGTCCCTTCCCCATCGTTCAACA	0	1	0.777778	0.611111	1	0
Minc3s00688g16094	sly-miR10530	-40.8	CUUGGAGGGUGGGGAGGGGAUGA	ACGTCCCTTCCCCATCGTTCAACA	0	1	0.777778	0.611111	1	0
Minc3s00374g11214	sly-miR7981a	-40.5	AGCCAUGUGGGCUGUUAUUCAGGCAAAAGAGGGGG	ACCCCTTTTCGGCCTACGTGGCAC	0	1	0.5	0.4	1	0
Minc3s00005g00301	sly-miR477-5p	-40.5	GGGAGCACCUGUAAUGGUUGAAACUGAGGGAGAGACAG	TGTCTCTCCCTCAAGGGCTCC	1	1	0.46875	0.46875	1	0
Minc3s00284g09390	sly-miR477-5p	-40.5	GGGAGCACCUGUAAUGGUUGAAACUGAGGGAGAGACAG	TGTCTCTCCCTCAAGGGCTCC	1	1	0.46875	0.46875	1	0
Minc3s00465g12805	sly-miR319c-5p	-40.3	GGAGUGGGUUGGGUGGAAGCUCUG	AGAGCTTCCTTCAGCCCACTC	1	1	0.833333	0.666667	1	0
Minc3s02864g31874	sly-miR399	-40.3	UGGGCAAUUCUCCUUUGGCU	TGCCAAAGGAGAGTTGCCCTA	1	1	0.8	0.733333	1	0
Minc3s00561g14303	sly-miR482e-3p	-40	AGGUAUGGGGGGGGGGAGGAGAGGU	TCTTTCCTACTCCTCCCATACC	0	1	0.789474	0.631579	1	1
Minc3s01762g26119	sly-miR482e-3p	-40	AGGUAUGGGGGGGGGGAGGAGAGGU	TCTTTCCTACTCCTCCCATACC	0	1	0.789474	0.631579	1	1
Minc3s00223g07936	miR408(i)	-39.9	UGCCAGUGGUGGAGGCAGUGUAG	TGCACTGCCTCTTCCCTGGCT	0	1	0.764706	0.705882	1	0
Minc3s03808g34873	sly-miR7981a	-39.8	CGUGCUUUUAUGGAAUAUGCUGGGCCGGAAGGGGGA	ACCCCTTTTCGGCCTACGTGGCAC	0	1	0.566667	0.433333	1	0
Minc3s00180g06916	Sly_miRNA1117	-39.8	AAUCAACUCGGCCGUCUUAACG	GTTGAGATGGCCGAGTTGGTC	0	1	0.875	0.75	1	0
Minc3s01899g27048	sly-miR10530	-39.6	CUGGAGGACAGGGAGGUGGGGAGGGGGCGUG	ACGTCCCTTCCCCATCGTTCAACA	0	1	0.64	0.52	1	0
Minc3s00318g10079	sly-miR482b	-39.5	AGGAUGGGCGGUGGUAUUGGGCAGGAG	TCTTGCCTACACCGCCCATGCC	0	1	0.681818	0.636364	1	0
Minc3s00486g13154	sly-miR482b	-39.5	AGGAUGGGCGGUGGUAUUGGGCAGGAG	TCTTGCCTACACCGCCCATGCC	0	1	0.681818	0.636364	1	0
Minc3s04079g35425	sly-miR482b	-39.5	AGGAUGGGCGGUGGUAUUGGGCAGGAG	TCTTGCCTACACCGCCCATGCC	0	1	0.681818	0.636364	1	0
Minc3s05346g38056	sly-miR482b	-39.5	AGGAUGGGCGGUGGUAUUGGGCAGGAG	TCTTGCCTACACCGCCCATGCC	0	1	0.681818	0.636364	1	0
Minc3s03018g32451	sly-miR10530	-39.2	AGGGGAAUGGGGGGGGGGGGAUGA	ACGTCCCTTCCCCATCGTTCAACA	0	1	0.722222	0.5	1	0
Minc3s05442g38254	sly-miR9479-5p	-39.2	GGGAGAGGGGAGGGGCUGGAU	TCCAGTCCTCTACCCTTCTCCA	0	1	0.764706	0.705882	1	0
Minc3s01164g21326	Sly_miRNA1381	-39.2	AUUGCCGAUGGUUAUGGGGGUGGA	TCACCCCCATGATTCGGCAACG	1	1	0.736842	0.578947	1	0
Minc3s03776g34771	Sly_miRNA1381	-39.2	AUUGCCGAUGGUUAUGGGGGUGGG	TCACCCCCATGATTCGGCAACG	1	1	0.736842	0.578947	1	0
Minc3s00932g19014	sly-miR482d-3p	-39.1	GUGGCGGAAUGGGUGGAAUGGGAGG	TTTCCTATTCCACCCATGCCAA	0	1	0.789474	0.684211	1	0
Minc3s01264g22247	miR408(i)	-39.1	CAGCCGGGGCUUUGGCAGUGCAA	TGCACTGCCTCTTCCCTGGCT	1	1	0.647059	0.588235	1	0
Minc3s01404g23528	sly-miR482e-3p	-39	AGUGUGGGAGGGGGUGGGGGAGGAG	TCTTTCCTACTCCTCCCATACC	0	1	0.736842	0.578947	1	0
Minc3s01512g24396	sly-miR5300	-39	CGGAAAUAUUCUGCCUGGAUUGGGGGU	TCCCCAGTCCAGGCATTCCAAC	0	1	0.565217	0.521739	1	0
Minc3s03291g33426	miR408(i)	-39	UGCCAGUGGUGGAGGCAGUGUG	TGCACTGCCTCTTCCCTGGCT	0	1	0.8125	0.6875	1	0
Minc3s00290g09518	sly-miR10531	-39	UAACCGGCCUGCUAGGAUUCCAG	TGGGGTCCTAGTAGAGTCGGTTC	0	1	0.833333	0.722222	1	0
Minc3s00716g16474	variant_miR156(i)	-39	GGCUCAUUCUCUUCUGUCAGU	CTGGCAGAAGAGAGTGAGCA	0	1	0.866667	0.8	1	0
Minc3s11385g44853	variant_miR156(i)	-39	GGCUCAUUCUCUUCUGUCAGU	CTGGCAGAAGAGAGTGAGCA	0	1	0.866667	0.8	1	0
Minc3s02502g30358	sly-miR9471a-5p	-38.9	AGGCUGGGUGAGCACCUGU	CAGGTGCTCACTCAGCTAATA	1	1	0.6875	0.5625	1	0
Minc3s00958g19288	sly-miR477-5p	-38.9	CGGAGCCCUUGAAAGAGGGGCAG	TGTCTCTCCCTCAAGGGCTCC	0	1	0.764706	0.764706	1	0
Minc3s01426g23724	sly-miR477-5p	-38.9	CGGAGCCCUUGAAAGAGGGGCAG	TGTCTCTCCCTCAAGGGCTCC	0	1	0.764706	0.764706	1	0
Minc3s06672g40153	sly-miR477-5p	-38.9	CGGAGCCCUUGAAAGAGGGGCAG	TGTCTCTCCCTCAAGGGCTCC	0	1	0.764706	0.764706	1	0
Minc3s00298g09655	sly-miR319c-5p	-38.8	GGAGUGGGCUAUAACGAGACGAGUGGAGGGAGCUCUU	AGAGCTTCCTTCAGCCCACTC	0	1	0.483871	0.451613	1	0
Minc3s00168g06626	sly-miR160a	-38.8	AUGGCACUAAAGGAAUACAGGGAUGUGCCGGGCGU	TGCCTGGCTCCCTGTATGCCA	0	1	0.517241	0.482759	1	0
Minc3s00166g06555	sly-miR9479-5p	-38.8	AGGAGGAGGACGCUGAGGACUGGAG	TCCAGTCCTCTACCCTTCTCCA	1	1	0.684211	0.578947	1	0
Minc3s00690g16127	sly-miR482e-3p	-38.7	AGUGUGGGAGGAGGUGGAGGAGGGGG	TCTTTCCTACTCCTCCCATACC	0	1	0.7	0.6	1	0
Minc3s00120g05173	sly-miR399	-38.6	CUAGGGCAGCUCUUUUAACUUUGGCAA	TGCCAAAGGAGAGTTGCCCTA	1	1	0.714286	0.619048	1	0
Minc3s00132g05610	sly-miR482d-3p	-38.6	GUGGCAUGGGAGGGAUGGGAGGU	TTTCCTATTCCACCCATGCCAA	0	1	0.823529	0.705882	1	0
Minc3s00541g13994	sly-miR482e-3p	-38.4	UGGUGUGGGCCAUGUCAAAAGGUGAGGGGUGGGAAAGAG	TCTTTCCTACTCCTCCCATACC	1	1	0.484848	0.393939	1	0
Minc3s00572g14468	sly-miR9477-5p	-38.3	AAGGGGAGGGGAACAAUGGGUGG	TATCCGTTGTTCCCTTTTCCTACC	0	1	0.789474	0.578947	1	0
Minc3s00589g14736	sly-miR9479-5p	-38.3	GUGGAGGAGGAGGGGGGAUUGGAA	TCCAGTCCTCTACCCTTCTCCA	0	1	0.777778	0.611111	1	0
Minc3s01615g25120	miR1446(i)	-38.3	AAGUUGUUGGGGGAGGGAGUUUAU	TGAACTCTCTCCCTCAATGGCT	0	1	0.888889	0.611111	1	0
Minc3s01182g21484	sly-miR7981a	-38.1	GGCCUGGUGUGAAGGGUGAAAAGGGGG	ACCCCTTTTCGGCCTACGTGGCAC	1	1	0.545455	0.5	1	0
Minc3s00393g11538	sly-miR9479-5p	-38.1	UGGAAGCGGUGGGGGACUGGAA	TCCAGTCCTCTACCCTTCTCCA	1	1	0.722222	0.555556	1	0
Minc3s00105g04677	sly-miR7981a	-38	UGUGCUGGGAAGGUUGAAGGGGGGUU	ACCCCTTTTCGGCCTACGTGGCAC	0	1	0.8	0.6	1	0
Minc3s06477g39875	sly-miR7981a	-38	UGUGCUGGGAAGGUUGAAGGGGGGUU	ACCCCTTTTCGGCCTACGTGGCAC	0	1	0.8	0.6	1	0
Minc3s02343g29568	sly-miR9479-5p	-38	UUGGAGGGGGUUAGAAGAGGAUUGGAG	TCCAGTCCTCTACCCTTCTCCA	0	1	0.681818	0.636364	1	0
Minc3s00178g06880	Sly_miRNA4209	-38	GCUGGAGCGUGGGGUGGGUCUAC	TGGACCCACCTCAGTTTCAGGG	0	1	0.777778	0.611111	1	0
Minc3s00182g06997	Sly_miRNA4209	-38	GCUGGAGCGUGGGGUGGGUCUAC	TGGACCCACCTCAGTTTCAGGG	0	1	0.777778	0.611111	1	0
Minc3s00001g00015	sly-miR5300	-37.9	AUGGAAACUGCCGAUGCUUAUGGGACUGGGGAA	TCCCCAGTCCAGGCATTCCAAC	1	1	0.464286	0.464286	1	0
Minc3s00053g02819	sly-miR5300	-37.9	AUGGAAACUGCCGAUGCUUAUGGGACUGGGGAA	TCCCCAGTCCAGGCATTCCAAC	1	1	0.464286	0.464286	1	0
Minc3s00023g01495	sly-miR160a	-37.9	GGGGGUACAGGGCCGCCAGGCC	TGCCTGGCTCCCTGTATGCCA	1	1	0.6875	0.625	1	0
Minc3s01613g25109	sly-miR160a	-37.9	CGGCAGGACCGCCGGGAGAGCCAGGCGA	TGCCTGGCTCCCTGTATGCCA	1	1	0.590909	0.454545	1	0
Minc3s05460g38284	sly-miR160a	-37.9	CGGCAGGACCACCGGGAGAGCCAGGCGA	TGCCTGGCTCCCTGTATGCCA	1	1	0.590909	0.454545	1	0
Minc3s00038g02243	miR1446(i)	-37.9	ACAUUGAGGGAGAGAGUUUG	TGAACTCTCTCCCTCAATGGCT	0	1	0.8125	0.75	1	0
Minc3s00285g09411	miR1446(i)	-37.9	ACAUUGAGGGAGAGAGUUUG	TGAACTCTCTCCCTCAATGGCT	0	1	0.8125	0.75	1	0
Minc3s00727g16578	sly-miR482e-3p	-37.8	AGGAAUGGGAGGAGGAGGGGGAGGAA	TCTTTCCTACTCCTCCCATACC	0	1	0.7	0.65	1	0
Minc3s00696g16208	sly-miR477-5p	-37.8	CGGGCCCUUGAGGAAAGUCUACGGGAGGCAA	TGTCTCTCCCTCAAGGGCTCC	0	1	0.56	0.52	1	0
Minc3s07894g41666	sly-miR477-5p	-37.8	CGGGCCCUUGAGGAAAGUCUACGGGAGGCAA	TGTCTCTCCCTCAAGGGCTCC	0	1	0.56	0.52	1	0
Minc3s02362g29668	sly-miR9479-5p	-37.8	GUGGAAAAGGGGUUGAGGACUGGGG	TCCAGTCCTCTACCCTTCTCCA	1	1	0.684211	0.631579	1	0
Minc3s00168g06621	sly-miR5300	-37.7	CGUUGGAAUAAUUCAGAGCCUGGGGGUGCUGGGGGC	TCCCCAGTCCAGGCATTCCAAC	1	1	0.533333	0.466667	1	0
Minc3s03752g34697	sly-miR5300	-37.7	CGUUGGAAUAAUUCAGAGCCUGGGGGUGCUGGGGGC	TCCCCAGTCCAGGCATTCCAAC	1	1	0.533333	0.466667	1	0
Minc3s00516g13608	sly-miR7981b	-37.7	AGCCGCGGAAGGGGCAUGAGAGGGGGUA	ACCCCTTTTTAGCTTACGTGGCAC	0	1	0.652174	0.434783	1	0
Minc3s01337g22904	sly-miR482a	-37.7	AAGGAAUGGGAGGAAUUGGAAAA	TTTCCAATTCCACCCATTCCTA	1	1	0.823529	0.823529	1	0
Minc3s05173g37734	sly-miR482a	-37.7	AAGGAAUGGGAGGAAUUGGAAAA	TTTCCAATTCCACCCATTCCTA	1	1	0.823529	0.823529	1	0
Minc3s00716g16474	sly-miR156d-5p	-37.7	GGCUCAUUCUCUUCUGUCAG	TGACAGAAGAGAGTGAGCAC	1	1	0.8	0.733333	1	0
Minc3s11385g44853	sly-miR156d-5p	-37.7	GGCUCAUUCUCUUCUGUCAG	TGACAGAAGAGAGTGAGCAC	1	1	0.8	0.733333	1	0
Minc3s02472g30223	sly-miR7981a	-37.7	UUGCCAGGUGGGUGGAGGGGGG	ACCCCTTTTCGGCCTACGTGGCAC	0	1	0.777778	0.611111	1	0
Minc3s01852g26768	sly-miR5300	-37.6	CUUGGAAUGAUGCCUGGGGGUAUGAUGGAUACUGGGGAU	TCCCCAGTCCAGGCATTCCAAC	1	1	0.454545	0.454545	1	0
Minc3s02368g29702	sly-miR5300	-37.6	CUUGGAAUGAUGCCUGGGGGUAUGAUGGAUACUGGGGAU	TCCCCAGTCCAGGCATTCCAAC	1	1	0.454545	0.454545	1	0
Minc3s10756g44339	sly-miR5300	-37.6	CUUGGAAUGAUGCCUGGGGGUAUGAUGGAUACUGGGGAU	TCCCCAGTCCAGGCATTCCAAC	1	1	0.454545	0.454545	1	0
Minc3s00406g11773	sly-miR9477-5p	-37.6	UGGUGGGGAUUGGAACAGCGGAUGG	TATCCGTTGTTCCCTTTTCCTACC	0	1	0.75	0.6	1	0
Minc3s00938g19088	sly-miR9477-5p	-37.6	UGGUGGGGAUUGGAACAGCGGAUGG	TATCCGTTGTTCCCTTTTCCTACC	0	1	0.75	0.6	1	0
Minc3s01790g26325	sly-miR10530	-37.6	AGUUGACGAUUGAAGGGAAGGGACGA	ACGTCCCTTCCCCATCGTTCAACA	1	1	0.666667	0.666667	1	0
Minc3s01010g19828	sly-miR160a	-37.6	AUGGCGAGAAAGGAGAGCCAGGCAG	TGCCTGGCTCCCTGTATGCCA	1	1	0.684211	0.578947	1	0
Minc3s00468g12845	miR168(i)	-37.6	AGUCCAAUGCGUGCACCAGGCGAA	TCGCTTGGTGCAGGTCGGGACC	0	1	0.666667	0.611111	1	0
Minc3s00594g14841	miR168(i)	-37.6	AGUCCAAUGCGUGCACCAGGCGAA	TCGCTTGGTGCAGGTCGGGACC	0	1	0.666667	0.611111	1	0
Minc3s01568g24783	miR168(i)	-37.6	AGUCCAAUGCGUGCACCAGGCGAA	TCGCTTGGTGCAGGTCGGGACC	0	1	0.666667	0.611111	1	0
Minc3s00014g00925	Sly_miRNA1815	-37.6	AGGUCCUCAGGGCCCUCCUGGACC	GTTCAGGAGGGTAATAGGACC	0	1	0.666667	0.611111	1	0
Minc3s00665g15831	Sly_miRNA1815	-37.6	AGGUCCUCAGGGCCCUCCUGGACC	GTTCAGGAGGGTAATAGGACC	0	1	0.666667	0.611111	1	0
Minc3s00397g11604	sly-miR10530	-37.5	GUGUUGAAGAAGAUUGGAGGGGAAGGGAUGA	ACGTCCCTTCCCCATCGTTCAACA	0	1	0.64	0.64	1	0
Minc3s00414g11919	sly-miR10530	-37.5	GUGUUGAAGAAGAUUGGAGGGGAAGGGAUGA	ACGTCCCTTCCCCATCGTTCAACA	0	1	0.64	0.64	1	0
Minc3s11155g44668	sly-miR7981a	-37.5	UGUGCCACAAAAGGGAGAGAGGGGGG	ACCCCTTTTCGGCCTACGTGGCAC	0	1	0.65	0.6	1	0
Minc3s00277g09221	sly-miR394-5p	-37.5	AGGAGGUGGACUUUUUGGGUGCCAAU	TTGGCATTCTGTCCACCTCC	0	1	0.65	0.6	1	0
Minc3s00713g16430	sly-miR394-5p	-37.5	AGGAGGUGGACUUUUUGGGUGCCAAU	TTGGCATTCTGTCCACCTCC	0	1	0.65	0.6	1	0
Minc3s00055g02879	sly-miR9479-5p	-37.5	AUGGAGGAGGGGAUGGGGCUGGC	TCCAGTCCTCTACCCTTCTCCA	0	1	0.764706	0.647059	1	0
Minc3s00541g13992	sly-miR482a	-37.4	CAGGAUUGGGUGGGGUUGGAGGU	TTTCCAATTCCACCCATTCCTA	0	1	0.823529	0.647059	1	0
Minc3s00964g19358	sly-miR482c	-37.4	GGGAAAUAAUGGGCAGUGUUGGCAAGGG	TCTTGCCAATACCGCCCATTCC	1	1	0.681818	0.590909	1	0
Minc3s07015g40625	sly-miR482c	-37.4	GGGAAAUAAUGGGCAGUGUUGGCAAGGG	TCTTGCCAATACCGCCCATTCC	1	1	0.681818	0.590909	1	0
Minc3s08960g42788	sly-miR482c	-37.4	GGGAAAUAAUGGGCAGUGUUGGCAAGGG	TCTTGCCAATACCGCCCATTCC	1	1	0.681818	0.590909	1	0
Minc3s00204g07490	sly-miR10530	-37.4	CUGCAGGAUGGGGAAGGGAUGG	ACGTCCCTTCCCCATCGTTCAACA	0	1	0.666667	0.666667	1	0
Minc3s01226g21880	sly-miR10530	-37.4	CUGCAGGAUGGGGAAGGGAUGG	ACGTCCCTTCCCCATCGTTCAACA	0	1	0.666667	0.666667	1	0
Minc3s01887g26971	sly-miR10530	-37.4	CUGCAGGAUGGGGAAGGGAUGG	ACGTCCCTTCCCCATCGTTCAACA	0	1	0.666667	0.666667	1	0
Minc3s04706g36840	sly-miR7981a	-37.4	GGCUACGAGGCUGGUGGAAAGGGGA	ACCCCTTTTCGGCCTACGTGGCAC	1	1	0.666667	0.52381	1	0
Minc3s00290g09516	sly-miR408	-37.4	UCAUGUUCGGUUACUGAAAAGGCUCGUCCCUGUG	ACGGGGACGAGCCAGAGCATG	0	1	0.5	0.464286	1	0
Minc3s00662g15778	miR408(i)	-37.4	GAGCUGCUGGGGGAGGCGGUGCGU	TGCACTGCCTCTTCCCTGGCT	0	1	0.777778	0.5	1	0
Minc3s02675g31143	miR408(i)	-37.4	GAGCUGCUGGGGGAGGCGGUGCGU	TGCACTGCCTCTTCCCTGGCT	0	1	0.777778	0.5	1	0
Minc3s06543g39965	sly-miR482e-3p	-37.3	GGUGGGAGGAGGAGGAAAGAA	TCTTTCCTACTCCTCCCATACC	1	1	0.705882	0.647059	1	0
Minc3s00035g02091	sly-miR5300	-37.3	AGGAUUGACUUUGCCUGGUGCUGGGGAG	TCCCCAGTCCAGGCATTCCAAC	1	1	0.5	0.458333	1	0
Minc3s00233g08178	sly-miR5300	-37.3	AGGAUUGACUUUGCCUGGUGCUGGGGAA	TCCCCAGTCCAGGCATTCCAAC	1	1	0.5	0.458333	1	0
Minc3s00374g11214	sly-miR7981b	-37.3	AGCCAUGUGGGCUGUUAUUCAGGCAAAAGAGGGGG	ACCCCTTTTTAGCTTACGTGGCAC	0	1	0.5	0.366667	1	0
Minc3s00053g02803	sly-miR482c	-37.3	AGGAAGUGGCGGUGUUGGCAAGU	TCTTGCCAATACCGCCCATTCC	1	1	0.764706	0.705882	1	0
Minc3s00085g04045	sly-miR482d-3p	-37.3	GUGGAAUGGGUGGGAUGGGAGGA	TTTCCTATTCCACCCATGCCAA	0	1	0.823529	0.705882	1	0
Minc3s01376g23274	sly-miR482d-3p	-37.3	GUGGAAUGGGUGGGAUGGGAGGA	TTTCCTATTCCACCCATGCCAA	0	1	0.823529	0.705882	1	0
Minc3s00488g13181	sly-miR7981a	-37.3	AGCCAAAGGCCGUCGAGGGGGUG	ACCCCTTTTCGGCCTACGTGGCAC	0	1	0.6	0.55	1	0
Minc3s01831g26597	sly-miR7981a	-37.3	AGCCAAAGGCCGUCGAGGGGGUG	ACCCCTTTTCGGCCTACGTGGCAC	0	1	0.6	0.55	1	0
Minc3s02502g30358	sly-miR9471b-5p	-37.3	AGGCUGGGUGAGCACCUG	GAGGTGCTCACTCAGCTAATA	1	1	0.666667	0.533333	1	0
Minc3s01641g25282	sly-miR9479-5p	-37.3	GUGGAGGAGGGUUUGGAGGAGGUGGAUUGGGA	TCCAGTCCTCTACCCTTCTCCA	0	1	0.576923	0.461538	1	0
Minc3s00547g14094	miR408(i)	-37.3	CAGCCGCAGGGAGGUGGAGGUGGUGCU	TGCACTGCCTCTTCCCTGGCT	0	1	0.666667	0.619048	1	0
Minc3s00072g03552	sly-miR5300	-37.2	GGGAUGAUGCCAGGAUAUGGACUGGGGAU	TCCCCAGTCCAGGCATTCCAAC	1	1	0.52	0.52	1	0
Minc3s00803g17561	sly-miR9477-5p	-37.2	AGUGGACAAAUUGAGGAGGGAGCAGCGGAUAA	TATCCGTTGTTCCCTTTTCCTACC	0	1	0.653846	0.5	1	0
Minc3s01244g22037	sly-miR9479-3p	-37.2	CGGUUGGAUCCUCACCAUUCUCU	GAGAATGGTAGAGGGTCGGACC	1	1	0.777778	0.666667	1	0
Minc3s01663g25451	sly-miR9479-3p	-37.2	CGGUUGGAUCCUCACCAUUCUCU	GAGAATGGTAGAGGGTCGGACC	1	1	0.777778	0.666667	1	0
Minc3s01365g23175	sly-miR482d-3p	-37.2	AUUGGCAGCUAUAUCAUGGGGUGGAAUGGGAGGA	TTTCCTATTCCACCCATGCCAA	0	1	0.535714	0.5	1	0
Minc3s00218g07821	sly-miR160a	-37.2	AUGGCUCAGGGAGCGAAGCCAGGCGA	TGCCTGGCTCCCTGTATGCCA	1	1	0.545455	0.5	1	0
Minc3s00408g11821	sly-miR168a-5p	-37.2	UUUUCAACCUGCACCAGGCGAU	TCGCTTGGTGCAGGTCGGGAC	0	1	0.8125	0.6875	1	0
Minc3s00945g19172	sly-miR168a-5p	-37.2	UUUUCAACCUGCACCAGGCGAU	TCGCTTGGTGCAGGTCGGGAC	0	1	0.8125	0.6875	1	0
Minc3s01849g26735	sly-miR168a-5p	-37.2	UUUUCAACCUGCACCAGGCGAU	TCGCTTGGTGCAGGTCGGGAC	0	1	0.8125	0.6875	1	0
Minc3s00408g11821	miR168(i)	-37.2	UUUUCAACCUGCACCAGGCGAU	TCGCTTGGTGCAGGTCGGGACC	0	1	0.764706	0.647059	1	0
Minc3s00945g19172	miR168(i)	-37.2	UUUUCAACCUGCACCAGGCGAU	TCGCTTGGTGCAGGTCGGGACC	0	1	0.764706	0.647059	1	0
Minc3s01849g26735	miR168(i)	-37.2	UUUUCAACCUGCACCAGGCGAU	TCGCTTGGTGCAGGTCGGGACC	0	1	0.764706	0.647059	1	0
Minc3s03678g34504	Sly_miRNA3798	-37.2	UUCCCCAACUGCCUGCAUUUCCGAGGAUGCCCGAAAU	TTTCGGGCATCTAGGGAGGGGG	1	1	0.451613	0.387097	1	0
Minc3s00054g02847	sly-miR482e-5p	-37.1	AUUUCCACCACCACCCACAG	TGTGGGTGGGGTGGAAAGATT	1	1	0.647059	0.647059	1	0
Minc3s01575g24831	sly-miR5300	-37.1	CUGGGAUGAUAUUGGAUUGGGGAA	TCCCCAGTCCAGGCATTCCAAC	0	1	0.684211	0.578947	1	0
Minc3s08353g42173	sly-miR5300	-37.1	CUGGGAUGAUAUUGGAUUGGGGAA	TCCCCAGTCCAGGCATTCCAAC	0	1	0.684211	0.578947	1	0
Minc3s00995g19690	sly-miR399	-37.1	UGGGCAGCUCUAAAAGGUUUUAUCCUUUGGCAA	TGCCAAAGGAGAGTTGCCCTA	1	1	0.464286	0.428571	1	0
Minc3s00089g04203	Sly_miRNA1971	-37.1	UGUCAAUGGACGCCCUGGAGUA	GCTCCGGGGCTCGTTTGACC	0	1	0.6875	0.625	1	0
Minc3s03264g33330	Sly_miRNA1971	-37.1	UGUCAAUGGACGCCCUGGAGUA	GCTCCGGGGCTCGTTTGACC	0	1	0.6875	0.625	1	0
Minc3s05111g37615	sly-miR164b-3p	-37	AGUUGGAGGAGGAGAAUAUGUU	CACGTGTTCTCCTTCTCCAAC	0	1	0.875	0.8125	1	0
Minc3s00018g01153	sly-miR10530	-37	AGUUGACGAUUGAAGGGAAGGGGCGA	ACGTCCCTTCCCCATCGTTCAACA	0	1	0.666667	0.666667	1	0
Minc3s02121g28411	sly-miR10530	-37	AGUUGACGAUUGAAGGGAAGGGGCGA	ACGTCCCTTCCCCATCGTTCAACA	0	1	0.666667	0.666667	1	0
Minc3s02191g28773	sly-miR10530	-37	AGUUGGGGGGCGGGGGACGGGGACGG	ACGTCCCTTCCCCATCGTTCAACA	1	1	0.7	0.45	1	0
Minc3s00346g10683	sly-miR482d-3p	-37	GUUGGAAGUGGGUGGAAUGGGGAAG	TTTCCTATTCCACCCATGCCAA	0	1	0.789474	0.736842	1	0
Minc3s09490g43255	sly-miR482d-3p	-37	GUUGGAAGUGGGUGGAAUGGGGAAG	TTTCCTATTCCACCCATGCCAA	0	1	0.789474	0.736842	1	0
Minc3s00015g01017	sly-miR7981a	-37	AUGUUCGGCGUGGGUCGAAUGGGGGAGGGGG	ACCCCTTTTCGGCCTACGTGGCAC	0	1	0.64	0.4	1	0
Minc3s00056g02917	sly-miR7981a	-37	AUGUUCGGCGUGGGUCGAAUGGGGGAGGGGG	ACCCCTTTTCGGCCTACGTGGCAC	0	1	0.64	0.4	1	0
Minc3s00097g04471	sly-miR7981a	-37	ACCGCCGGCCGAAGAGGGGA	ACCCCTTTTCGGCCTACGTGGCAC	0	1	0.611111	0.555556	1	0
Minc3s01822g26533	sly-miR7981a	-37	ACCGCCGGCCGAAGAGGGGA	ACCCCTTTTCGGCCTACGTGGCAC	0	1	0.611111	0.555556	1	0
Minc3s00097g04466	sly-miR160a	-37	AGGCUUGCCAGGGCAGCCAGGUAU	TGCCTGGCTCCCTGTATGCCA	0	1	0.722222	0.666667	1	0
Minc3s00220g07871	sly-miR9479-5p	-37	UUGGAAGGCGGGGGGAGGGCUGGGG	TCCAGTCCTCTACCCTTCTCCA	0	1	0.736842	0.578947	1	0
Minc3s00285g09421	miR1446(i)	-37	ACAUUGAGGGGGAGAGUUUG	TGAACTCTCTCCCTCAATGGCT	0	1	0.8125	0.6875	1	0
Minc3s06982g40578	sly-miR166c-3p	-36.9	GGAGGACCUGGUGGACCGCCUGGUCCGGG	TCGGACCAGGCTTCATTCCTC	1	1	0.652174	0.521739	1	0
Minc3s00169g06641	sly-miR482e-3p	-36.9	UGGUGGGGGAGGAGGAGGAGGGGG	TCTTTCCTACTCCTCCCATACC	0	1	0.777778	0.666667	1	0
Minc3s01337g22903	sly-miR5300	-36.9	UGUUGGAAUUGCAAAUAAGCCUGGGAUUGGGGGC	TCCCCAGTCCAGGCATTCCAAC	0	1	0.571429	0.535714	1	0
Minc3s10397g44048	sly-miR5300	-36.9	UGUUGGAAUUGCAAAUAAGCCUGGGAUUGGGGGC	TCCCCAGTCCAGGCATTCCAAC	0	1	0.571429	0.535714	1	0
Minc3s03863g35015	sly-miR156d-3p	-36.9	GGGAUGACAGAGAGGGCAGUGAGG	GCTCACTGCTCTATCTGTCACC	1	1	0.777778	0.722222	1	0
Minc3s00373g11202	sly-miR482d-5p	-36.9	ACCAUCCCUUACCCACUCCA	GGAGTGGGTGGGATGGAAAAA	1	1	0.555556	0.555556	1	0
Minc3s01236g21957	sly-miR160a	-36.9	AUGGACGUGGUCGCAGGGGCCGGGCAU	TGCCTGGCTCCCTGTATGCCA	0	1	0.636364	0.545455	1	0
Minc3s02465g30184	sly-miR160a	-36.9	AUGGACGUGGUCGCAGGGGCCGGGCAU	TGCCTGGCTCCCTGTATGCCA	0	1	0.636364	0.545455	1	0
Minc3s02307g29361	sly-miR5300	-36.8	AUGGAGGCUGGGGCUGGGGAG	TCCCCAGTCCAGGCATTCCAAC	1	1	0.705882	0.529412	1	0
Minc3s03880g35054	sly-miR5300	-36.8	AUGGAGGCUGGGGCUGGGGAG	TCCCCAGTCCAGGCATTCCAAC	1	1	0.705882	0.529412	1	0
Minc3s00270g09060	sly-miR166c-5p	-36.8	UUGUUCGGCCAGACGGCGUCCUC	GGGATGTTGTCTGGCTCGACA	0	1	0.823529	0.588235	1	0
Minc3s00568g14402	sly-miR160a	-36.8	AUGGCAUUAAAAGGCGGCCAGGCAU	TGCCTGGCTCCCTGTATGCCA	1	1	0.631579	0.578947	1	0
Minc3s01986g27603	sly-miR160a	-36.8	AUGGCAUUAAAAGGCGGCCAGGCAU	TGCCTGGCTCCCTGTATGCCA	1	1	0.631579	0.578947	1	0
Minc3s02490g30298	sly-miR160a	-36.8	AGGGUUACCAGGUGAGCCAGGUAC	TGCCTGGCTCCCTGTATGCCA	0	1	0.666667	0.666667	1	0
Minc3s04132g35563	sly-miR160a	-36.8	AUGGCAUUAAAAGGCGGCCAGGCAU	TGCCTGGCTCCCTGTATGCCA	1	1	0.631579	0.578947	1	0
Minc3s00468g12845	sly-miR168a-5p	-36.8	AGUCCAAUGCGUGCACCAGGCGAA	TCGCTTGGTGCAGGTCGGGAC	0	1	0.666667	0.611111	1	0
Minc3s00594g14841	sly-miR168a-5p	-36.8	AGUCCAAUGCGUGCACCAGGCGAA	TCGCTTGGTGCAGGTCGGGAC	0	1	0.666667	0.611111	1	0
Minc3s01568g24783	sly-miR168a-5p	-36.8	AGUCCAAUGCGUGCACCAGGCGAA	TCGCTTGGTGCAGGTCGGGAC	0	1	0.666667	0.611111	1	0
Minc3s00495g13287	sly-miR477-5p	-36.8	UGGGCCCUUUGAAGGAGAGACAG	TGTCTCTCCCTCAAGGGCTCC	1	1	0.764706	0.705882	1	0
Minc3s01701g25725	sly-miR477-5p	-36.8	UGGGCCCUUUGAAGGAGAGACAG	TGTCTCTCCCTCAAGGGCTCC	1	1	0.764706	0.705882	1	0
Minc3s00239g08323	miR408(i)	-36.8	CAGCCGGGCCUGUGGCAGUGCAA	TGCACTGCCTCTTCCCTGGCT	1	1	0.647059	0.588235	1	0
Minc3s01602g25038	miR408(i)	-36.8	CAGCCGGGACUGUGGCAGUGCAA	TGCACTGCCTCTTCCCTGGCT	1	1	0.647059	0.588235	1	0
Minc3s08821g42635	sly-miR5300	-36.7	CUGGACUGCCUGGUGAGACUGGGGU	TCCCCAGTCCAGGCATTCCAAC	1	1	0.6	0.6	1	0
Minc3s00161g06417	sly-miR7981a	-36.7	UUGCCAAGCGGGCAUUAGAAGAGGGGG	ACCCCTTTTCGGCCTACGTGGCAC	0	1	0.619048	0.571429	1	0
Minc3s02017g27789	sly-miR7981a	-36.7	UGUGUCAUGUUGGGGAGAGAGGAGGGGG	ACCCCTTTTCGGCCTACGTGGCAC	0	1	0.681818	0.5	1	0
Minc3s00418g11984	sly-miR160a	-36.7	GGGUGUACACCUAGGAGCCGGGCU	TGCCTGGCTCCCTGTATGCCA	0	1	0.666667	0.555556	1	0
Minc3s01586g24928	Sly_miRNA1117	-36.7	UGGCCAAAGAGGAAAUGCUGGGCCGUCUCAGCG	GTTGAGATGGCCGAGTTGGTC	0	1	0.518519	0.407407	1	0
Minc3s00046g02495	miR408(i)	-36.7	UGGUGGGGGAGGUUAUGGGGGCGGUGCU	TGCACTGCCTCTTCCCTGGCT	0	1	0.590909	0.363636	1	0
Minc3s00738g16704	Sly_miRNA4209	-36.7	ACCCUAACUGAUGUGGGUCCAG	TGGACCCACCTCAGTTTCAGGG	1	1	0.722222	0.722222	1	0
Minc3s00689g16113	Sly_miRNA1381	-36.7	AUGCCGGAUAUGGGGGUGGA	TCACCCCCATGATTCGGCAACG	1	1	0.705882	0.529412	1	0
Minc3s09315g43109	Sly_miRNA1381	-36.7	AUGCCGGAUAUGGGGGUGGA	TCACCCCCATGATTCGGCAACG	1	1	0.705882	0.529412	1	0
Minc3s01277g22395	sly-miR5300	-36.6	GUGGAGUGCUAUUGGAAUUGGGGAU	TCCCCAGTCCAGGCATTCCAAC	0	1	0.7	0.6	1	0
Minc3s02133g28475	sly-miR5300	-36.6	GUGGAGUGCUAUUGGAAUUGGGGAU	TCCCCAGTCCAGGCATTCCAAC	0	1	0.7	0.6	1	0
Minc3s04461g36336	sly-miR5300	-36.6	GUGGAGUGCUAUUGGAAUUGGGGAU	TCCCCAGTCCAGGCATTCCAAC	0	1	0.7	0.6	1	0
Minc3s00654g15666	sly-miR10530	-36.6	AGGGGAAUGGGGGGGAUGGGGAUGG	ACGTCCCTTCCCCATCGTTCAACA	0	1	0.684211	0.526316	1	0
Minc3s10536g44150	sly-miR10530	-36.6	AGGGGAAUGGGGGGGAUGGGGAUGG	ACGTCCCTTCCCCATCGTTCAACA	0	1	0.684211	0.526316	1	0
Minc3s00893g18597	sly-miR168a-5p	-36.6	GCCGCGACUUAUGCGCCGAGCGAC	TCGCTTGGTGCAGGTCGGGAC	0	1	0.684211	0.578947	1	0
Minc3s02321g29446	sly-miR168a-5p	-36.6	GCCGCGACUUAUGCGCCGAGCGAC	TCGCTTGGTGCAGGTCGGGAC	0	1	0.684211	0.578947	1	0
Minc3s00060g03087	sly-miR9479-5p	-36.6	UGAGGAGGGGAAAGGAGAGGAUUGGGA	TCCAGTCCTCTACCCTTCTCCA	0	1	0.590909	0.5	1	0
Minc3s01485g24189	sly-miR9479-5p	-36.6	GGGAGGAGGAGGAGGAUUGGGU	TCCAGTCCTCTACCCTTCTCCA	0	1	0.764706	0.588235	1	0
Minc3s00893g18597	miR168(i)	-36.6	GCCGCGACUUAUGCGCCGAGCGAC	TCGCTTGGTGCAGGTCGGGACC	0	1	0.65	0.55	1	0
Minc3s02321g29446	miR168(i)	-36.6	GCCGCGACUUAUGCGCCGAGCGAC	TCGCTTGGTGCAGGTCGGGACC	0	1	0.65	0.55	1	0
Minc3s00049g02650	miR408(i)	-36.6	UGCCGGGGUGGAAGAAGCGGUGCAG	TGCACTGCCTCTTCCCTGGCT	0	1	0.684211	0.631579	1	0
Minc3s00194g07229	miR408(i)	-36.6	UGCCGGGGUUGAAGAAGCGGUGCAG	TGCACTGCCTCTTCCCTGGCT	0	1	0.684211	0.631579	1	0
Minc3s00513g13573	sly-miR164a-5p	-36.5	AGCAUGUUUCUUGCUUCUCCAA	TGGAGAAGCAGGGCACGTGCA	1	1	0.8125	0.625	1	0
Minc3s00896g18627	sly-miR164a-5p	-36.5	AGCAUGUUUCUUGCUUCUCCAA	TGGAGAAGCAGGGCACGTGCA	1	1	0.8125	0.625	1	0
Minc3s00029g01785	sly-miR482e-3p	-36.5	CUAUGGGAGGAGGUGGGGGAGGG	TCTTTCCTACTCCTCCCATACC	0	1	0.777778	0.666667	1	0
Minc3s00173g06729	sly-miR164a-3p	-36.5	AGAUGGGGAAACUGCAGGCAUAUU	CATGTGCCTGTTTTCCCCATC	0	1	0.777778	0.722222	1	0
Minc3s01270g22324	sly-miR10532	-36.5	ACUCGGUCUCAGAGACGCACUC	AAGTGTGTCTCTGAGATTTCGGGC	0	1	0.777778	0.666667	1	0
Minc3s02170g28671	sly-miR10532	-36.5	ACUCGGUCUCAGAGACGCACUC	AAGTGTGTCTCTGAGATTTCGGGC	0	1	0.777778	0.666667	1	0
Minc3s07952g41736	sly-miR10532	-36.5	ACUCGGUCUCAGAGACGCACUC	AAGTGTGTCTCTGAGATTTCGGGC	0	1	0.777778	0.666667	1	0
Minc3s07623g41329	sly-miR160a	-36.5	AGGCAAAAUAAAAUUUUAGAGGGAGCUGGGCGC	TGCCTGGCTCCCTGTATGCCA	0	1	0.481481	0.444444	1	0
Minc3s00533g13870	miR1446(i)	-36.5	CAGCCGUUGGGGCUUAACAGGAGAGUUCAG	TGAACTCTCTCCCTCAATGGCT	1	1	0.625	0.5	1	0
Minc3s07984g41771	miR1446(i)	-36.5	CAGCCGUUGGGGCUUAACAGGAGAGUUCAG	TGAACTCTCTCCCTCAATGGCT	1	1	0.625	0.5	1	0
Minc3s00232g08172	Sly_miRNA1381	-36.5	AGCCGAAUCCAACUUGGGGGUGGG	TCACCCCCATGATTCGGCAACG	1	1	0.52381	0.47619	1	0
Minc3s01740g25973	Sly_miRNA3798	-36.5	GCCCCCUCCACCCUCAAUGCCUGAAU	TTTCGGGCATCTAGGGAGGGGG	0	1	0.65	0.65	1	0
Minc3s00235g08222	sly-miR169e-5p	-36.4	AAGAGGCGAGUCAUCUUGGCUC	TAGCCAAGGATGACTTGCCTTT	1	1	0.823529	0.705882	1	0
Minc3s00142g05913	sly-miR7981a	-36.4	UUGCUAAAAAGUUUGGGCGGAGGAGGGGA	ACCCCTTTTCGGCCTACGTGGCAC	0	1	0.608696	0.478261	1	0
Minc3s02198g28798	sly-miR7981a	-36.4	AGCUGGUAGGCCUAAAAAAAGGAAAGGGGGUA	ACCCCTTTTCGGCCTACGTGGCAC	0	1	0.464286	0.464286	1	0
Minc3s00046g02506	sly-miR9479-5p	-36.4	AGGAUAGGGGUGGGGGGAUUGGAU	TCCAGTCCTCTACCCTTCTCCA	0	1	0.777778	0.611111	1	0
Minc3s03104g32795	sly-miR9479-5p	-36.4	AGGAUAGGGGUGGGGGGAUUGGAU	TCCAGTCCTCTACCCTTCTCCA	0	1	0.777778	0.611111	1	0
Minc3s00014g00875	miR168(i)	-36.4	AGUCCCAGUGACAGACGCUCUAGUUCGGCUGCACCAAGCGAA	TCGCTTGGTGCAGGTCGGGACC	1	1	0.416667	0.416667	1	0
Minc3s00418g11984	Sly_miRNA1381	-36.4	GUGCUGAAUAAUGGGGGUGAU	TCACCCCCATGATTCGGCAACG	1	1	0.705882	0.647059	1	0
Minc3s00341g10564	sly-miR482b	-36.3	AGGUUGGGUGGGGUGGGCAAGC	TCTTGCCTACACCGCCCATGCC	1	1	0.6875	0.5625	1	0
Minc3s00636g15438	sly-miR10530	-36.3	UUUGAACUUGCGAGAAGGGGAGGGGAUGA	ACGTCCCTTCCCCATCGTTCAACA	0	1	0.583333	0.5	1	0
Minc3s01641g25282	sly-miR10530	-36.3	AGGAGGUGGAUUGGGAGGGGGCGG	ACGTCCCTTCCCCATCGTTCAACA	0	1	0.611111	0.5	1	0
Minc3s02389g29798	sly-miR7981a	-36.3	GGCCCGGAGAAGGUGGAAAAGGGGUU	ACCCCTTTTCGGCCTACGTGGCAC	1	1	0.590909	0.545455	1	0
Minc3s02649g31047	sly-miR7981a	-36.3	CGUGCCACUGGAUAGGCAGGGGUCGAAGGGGUU	ACCCCTTTTCGGCCTACGTGGCAC	1	1	0.592593	0.518519	1	0
Minc3s01910g27129	miR168(i)	-36.3	UGUCCCGACCUACCGAGUGC	TCGCTTGGTGCAGGTCGGGACC	0	1	0.75	0.75	1	0
Minc3s07907g41676	Sly_miRNA1971	-36.3	GGGUCGUCCUAAUUGAGGACGAAAUGAUGCCCCGGAGCU	GCTCCGGGGCTCGTTTGACC	1	1	0.424242	0.363636	1	0
Minc3s03257g33303	Sly_miRNA2712	-36.3	AGGUGUCCCUGCUGAUUAUGUUUUGCCUCCAAGAGG	TTTTTGGACGGCAGGGGCACC	0	1	0.5	0.4	1	0
Minc3s00020g01309	Sly_miRNA3798	-36.3	UUCUCCUCAAGAUGCCCGAAAA	TTTCGGGCATCTAGGGAGGGGG	1	1	0.722222	0.611111	1	0
Minc3s00083g03994	Sly_miRNA3798	-36.3	UUCUCCUCAAGAUGCCCGAAAA	TTTCGGGCATCTAGGGAGGGGG	1	1	0.722222	0.611111	1	0
Minc3s00497g13328	sly-miR390b-3p	-36.2	GGAAAUUCAGGAUGGAUGGUU	CGCTATCCATCCTGAGTTTCA	0	1	0.866667	0.8	1	0
Minc3s02412g29897	sly-miR482e-3p	-36.2	AGGUAAGGGAGGGGGAGGGGAGGGGU	TCTTTCCTACTCCTCCCATACC	0	1	0.7	0.55	1	0
Minc3s00070g03463	sly-miR482a	-36.2	UGGAUUGGGUGGGAUUGGAGGG	TTTCCAATTCCACCCATTCCTA	0	1	0.764706	0.647059	1	0
Minc3s00933g19026	sly-miR530	-36.2	CCUGCAUGGGGACCGCCAGCACCUGCACCG	AGGTGTAGGTGTTCATGCAGA	0	1	0.541667	0.458333	1	0
Minc3s01559g24706	sly-miR530	-36.2	CCUGCAUGGGGACCGCCAGCACCUGCACCG	AGGTGTAGGTGTTCATGCAGA	0	1	0.541667	0.458333	1	0
Minc3s01961g27454	sly-miR530	-36.2	CCUGCAUGGGGACCGCCAGCACCUGCACCG	AGGTGTAGGTGTTCATGCAGA	0	1	0.541667	0.458333	1	0
Minc3s00069g03417	sly-miR10530	-36.2	CGGGGAGUCAGCGCCACGGGGGGGGGGGGGGACGG	ACGTCCCTTCCCCATCGTTCAACA	1	1	0.448276	0.344828	1	0
Minc3s00551g14166	sly-miR10530	-36.2	GGUUGAAUUAUCUAGUGGGGGGGGGGGGAUGA	ACGTCCCTTCCCCATCGTTCAACA	0	1	0.576923	0.423077	1	0
Minc3s00015g01017	sly-miR482d-3p	-36.2	CGGCGUGGGUCGAAUGGGGGAG	TTTCCTATTCCACCCATGCCAA	0	1	0.764706	0.705882	1	0
Minc3s00056g02917	sly-miR482d-3p	-36.2	CGGCGUGGGUCGAAUGGGGGAG	TTTCCTATTCCACCCATGCCAA	0	1	0.764706	0.705882	1	0
Minc3s05511g38350	sly-miR7981a	-36.2	GGCCUGUAGGUGUGAGGAGGGGG	ACCCCTTTTCGGCCTACGTGGCAC	0	1	0.736842	0.526316	1	0
Minc3s00168g06626	sly-miR160a	-36.2	AGGUCCAAUAGGCGAGCCAGGCAC	TGCCTGGCTCCCTGTATGCCA	1	1	0.666667	0.555556	1	0
Minc3s01005g19782	sly-miR169f	-36.2	UGCCUUGGACAACGCCUAA	TAGGCGTTGTCTGAGGCTAAC	1	1	0.6875	0.5625	1	0
Minc3s02664g31111	sly-miR169f	-36.2	UGCCUUGGACAACGCCUAA	TAGGCGTTGTCTGAGGCTAAC	1	1	0.6875	0.5625	1	0
Minc3s00204g07496	Sly_miRNA1815	-36.2	UGGUCCACCAGGCCCUCCUGGGCA	GTTCAGGAGGGTAATAGGACC	0	1	0.611111	0.555556	1	0
Minc3s04486g36388	Sly_miRNA1955	-36.2	AGCCCCUUGACCCAUUAUCCGGC	TCCGGATATAGGTTAGGGGGC	1	1	0.764706	0.647059	1	0
Minc3s01652g25358	Sly_miRNA1971	-36.2	CGGCUCAAAUGGACGCCCUGGAGCA	GCTCCGGGGCTCGTTTGACC	0	1	0.736842	0.631579	1	0
Minc3s05460g38284	Sly_miRNA1971	-36.2	CGGCUCAAAUGGACGCCCUGGAGCA	GCTCCGGGGCTCGTTTGACC	0	1	0.736842	0.631579	1	0
Minc3s01347g22995	sly-miR482e-3p	-36.1	AGUGUGGGGGGAGGAGGGGAGU	TCTTTCCTACTCCTCCCATACC	0	1	0.8125	0.6875	1	0
Minc3s04069g35404	sly-miR482e-3p	-36.1	AGUGUGGGGGGAGGAGGGGAGU	TCTTTCCTACTCCTCCCATACC	0	1	0.8125	0.6875	1	0
Minc3s00216g07766	sly-miR482e-5p	-36.1	ACUUUCCACACCGCCCACAA	TGTGGGTGGGGTGGAAAGATT	0	1	0.6875	0.6875	1	0
Minc3s01856g26793	sly-miR5300	-36.1	AUUGGAAUGACUGGAAUUGGGGGA	TCCCCAGTCCAGGCATTCCAAC	0	1	0.777778	0.722222	1	0
Minc3s00063g03206	sly-miR482c	-36.1	AGGAAUGGGUGGUAUACGGCCUAUUGGUGGGGG	TCTTGCCAATACCGCCCATTCC	0	1	0.592593	0.518519	1	0
Minc3s00012g00803	sly-miR10530	-36.1	GUGGAUAUUUGGGGGAGGGAUGUG	ACGTCCCTTCCCCATCGTTCAACA	0	1	0.65	0.5	1	0
Minc3s09012g42839	sly-miR10530	-36.1	AUUGGGGGGAGGGGAAGGGAUGG	ACGTCCCTTCCCCATCGTTCAACA	0	1	0.722222	0.555556	1	0
Minc3s00031g01899	sly-miR319b	-36.1	UGGGAGUUUACUUUCAGUCCAAU	TTGGACTGAAGGGAGCTCCCT	1	1	0.823529	0.647059	1	0
Minc3s00917g18868	sly-miR319b	-36.1	AAGGGAUGCUCCGAUCAGUUCAAU	TTGGACTGAAGGGAGCTCCCT	0	1	0.722222	0.722222	1	0
Minc3s01411g23594	sly-miR477-5p	-36.1	AGAGCUUUUGAUGGGGGAGAUAA	TGTCTCTCCCTCAAGGGCTCC	0	1	0.823529	0.705882	1	0
Minc3s07281g40931	sly-miR477-5p	-36.1	AGAGCCCCGGGGGGAGGGGGGGGGGACGG	TGTCTCTCCCTCAAGGGCTCC	0	1	0.521739	0.434783	1	0
Minc3s11861g45203	sly-miR477-5p	-36.1	AGAGCCCCGGGGGGAGGGGGGGGGGACGG	TGTCTCTCCCTCAAGGGCTCC	0	1	0.521739	0.434783	1	0
Minc3s08066g41863	miR408(i)	-36.1	UGCCUUCAAUGGAGAAGGGGCGGUGCC	TGCACTGCCTCTTCCCTGGCT	0	1	0.571429	0.52381	1	0
Minc3s00582g14610	sly-miR169a	-36.1	ACCGGCACGUCAACACUUGGCUGA	CAGCCAAGGATGACTTGCCGG	1	1	0.722222	0.722222	1	0
Minc3s00929g18985	sly-miR169a	-36.1	ACCGGCACGUCAACACUUGGCUGA	CAGCCAAGGATGACTTGCCGG	1	1	0.722222	0.722222	1	0
Minc3s02431g29999	sly-miR169a	-36.1	ACCGGCACGUCAACACUUGGCUGA	CAGCCAAGGATGACTTGCCGG	1	1	0.722222	0.722222	1	0
Minc3s00589g14744	Sly_miRNA2712	-36.1	UGGUGCCUGGGCUGUCCAAAAU	TTTTTGGACGGCAGGGGCACC	1	1	0.75	0.625	1	0
Minc3s05898g38991	Sly_miRNA2712	-36.1	AGUGCCCAGAAUUCGCCGUCCAAAGAA	TTTTTGGACGGCAGGGGCACC	0	1	0.571429	0.571429	1	0
Minc3s01436g23795	sly-miR482b	-36	UGUGGGUGGGUGGGCGGGGG	TCTTGCCTACACCGCCCATGCC	0	1	0.764706	0.470588	1	0
Minc3s06863g40413	sly-miR482b	-36	GGGUUAUAAAAUGGGCGGUGGAGGUGGGGA	TCTTGCCTACACCGCCCATGCC	0	1	0.625	0.541667	1	0
Minc3s02490g30301	sly-miR482e-3p	-36	AGGUGGGGGGGGGGGGGGGAGAGGA	TCTTTCCTACTCCTCCCATACC	0	1	0.736842	0.473684	1	0
Minc3s01707g25768	sly-miR9477-5p	-36	CAGGAAGAGGGGGUGGCGGAUU	TATCCGTTGTTCCCTTTTCCTACC	0	1	0.777778	0.5	1	1
Minc3s00027g01716	sly-miR166b	-36	AGGGAGAGCCUGGAGCAGCUGGAAAGCCUGGUCCGAG	TCGGACCAGGCTTCATTCCCC	1	1	0.451613	0.387097	1	0
Minc3s02566g30671	sly-miR10530	-36	CGAGGAACGAAAAAGUAGGGGGGGGGGCGA	ACGTCCCTTCCCCATCGTTCAACA	0	1	0.541667	0.458333	1	0
Minc3s00167g06596	sly-miR7981a	-36	AGCUUACUUGGCCGAAAAGGGGC	ACCCCTTTTCGGCCTACGTGGCAC	1	1	0.611111	0.555556	1	0
Minc3s00341g10564	sly-miR7981a	-36	GGUGCCGGCGGGGUGCGGAGGGGGGC	ACCCCTTTTCGGCCTACGTGGCAC	0	1	0.761905	0.571429	1	0
Minc3s00451g12522	sly-miR160a	-36	UUGGCGAAUAGGGAUUAGCCAGGUU	TGCCTGGCTCCCTGTATGCCA	0	1	0.684211	0.578947	1	0
Minc3s01798g26379	sly-miR160a	-36	UUGGCGAAUAGGGAUUAGCCAGGUU	TGCCTGGCTCCCTGTATGCCA	0	1	0.684211	0.578947	1	0
Minc3s02412g29897	sly-miR160a	-36	GGGUCCAAUAGGAGAGCCAGGCAC	TGCCTGGCTCCCTGTATGCCA	1	1	0.666667	0.555556	1	0
Minc3s01241g22003	sly-miR394-5p	-36	UGGAGGUGGAGGAGUGCCAC	TTGGCATTCTGTCCACCTCC	0	1	0.8	0.733333	1	0
Minc3s00265g08961	sly-miR399b	-36	AUAUGCCACAAUUAGAUAUGGAGAGUGGUCCA	GGGCTACTCTCTATTGGCATG	0	1	0.576923	0.5	1	0
Minc3s00809g17615	sly-miR399b	-36	AUAUGCCACAAUUAGAUAUGGAGAGUGGUCCA	GGGCTACTCTCTATTGGCATG	0	1	0.576923	0.5	1	0
Minc3s01188g21518	sly-miR399b	-36	GGUGCCAGUUUGAGGUUAUAAUUAGAGAGUGGCCUA	GGGCTACTCTCTATTGGCATG	0	1	0.466667	0.366667	2	1
Minc3s01188g21518	sly-miR399b	-36	GGUGCCAGUUUGAGGUUAUAAUUAGAGAGUGGCCUA	GGGCTACTCTCTATTGGCATG	0	1	0.466667	0.366667	2	1
Minc3s01502g24317	sly-miR399b	-36	AUAUGCCACAAUUAGAUAUGGAGAGUGGUCCA	GGGCTACTCTCTATTGGCATG	0	1	0.576923	0.5	1	0
Minc3s00395g11568	miR168(i)	-36	AGGUCCCGAUGGAAGGUAUCAAGCGC	TCGCTTGGTGCAGGTCGGGACC	1	1	0.65	0.5	1	0
Minc3s00068g03414	Sly_miRNA3798	-36	ACCCCCGUCUGCUGGACCGCCCGGAAU	TTTCGGGCATCTAGGGAGGGGG	0	1	0.714286	0.619048	1	0
Minc3s00432g12210	Sly_miRNA3798	-36	GCCCCCGCCACCCUCAAUGCCUGAAU	TTTCGGGCATCTAGGGAGGGGG	0	1	0.6	0.6	1	0
Minc3s00006g00412	sly-miR482e-3p	-35.9	AGGGAUGGGGGGAGAGGAAGGGG	TCTTTCCTACTCCTCCCATACC	0	1	0.777778	0.666667	1	0
Minc3s00111g04905	sly-miR482e-3p	-35.9	AGGGAUGGGGGGAGAGGAAGGGG	TCTTTCCTACTCCTCCCATACC	0	1	0.777778	0.666667	1	0
Minc3s01866g26845	sly-miR482e-3p	-35.9	UGGUCGGGGAGGAAAAUAGUGGGGGAGGU	TCTTTCCTACTCCTCCCATACC	0	1	0.608696	0.521739	1	0
Minc3s00146g06019	sly-miR482e-5p	-35.9	UGUCUGCCUCCUCUUCCACCUCCGCCCACAC	TGTGGGTGGGGTGGAAAGATT	0	1	0.56	0.52	1	0
Minc3s00283g09363	sly-miR9471a-5p	-35.9	CUGUUAGUUGCCUUGAGUGGGCGCCUGG	CAGGTGCTCACTCAGCTAATA	0	1	0.681818	0.545455	1	0
Minc3s01544g24593	sly-miR9471a-5p	-35.9	CUGUUAGUUGCCUUGAGUGGGCGCCUGG	CAGGTGCTCACTCAGCTAATA	0	1	0.681818	0.545455	1	0
Minc3s04729g36894	sly-miR9471a-5p	-35.9	CUGUUAGUUGCCUUGAGUGGGCGCCUGG	CAGGTGCTCACTCAGCTAATA	0	1	0.681818	0.545455	1	0
Minc3s00374g11213	sly-miR166b	-35.9	UGGGGGCAGAAUCCUGGUCCGAG	TCGGACCAGGCTTCATTCCCC	1	1	0.705882	0.647059	1	0
Minc3s01868g26851	sly-miR319a	-35.9	UGGAGCUCCCUGCUGUCCUUUGGGUCCAGGA	CTTGGACTGAAGGGAGCTCC	0	1	0.52	0.48	1	0
Minc3s00055g02879	sly-miR10530	-35.9	GGUUGUGAUGGAGGAGGGGAUGG	ACGTCCCTTCCCCATCGTTCAACA	0	1	0.736842	0.631579	1	0
Minc3s00759g16978	sly-miR10530	-35.9	AUGUUGGGGGAGGAGGAGGAGGGGAUGG	ACGTCCCTTCCCCATCGTTCAACA	0	1	0.681818	0.545455	1	0
Minc3s00600g14920	sly-miR7981a	-35.9	GGCCACACAGAGGCGGUGGAGAAGGGGA	ACCCCTTTTCGGCCTACGTGGCAC	1	1	0.521739	0.434783	1	0
Minc3s02235g29013	sly-miR7981a	-35.9	UUGUCUGGUGGAGGAAGUGGAGGUGGAGGAGGGGG	ACCCCTTTTCGGCCTACGTGGCAC	0	1	0.448276	0.344828	1	0
Minc3s02412g29897	sly-miR160a	-35.9	AUGGCACUAAAGGAAUACAGGGAUGUGCUGGGCGU	TGCCTGGCTCCCTGTATGCCA	0	1	0.517241	0.482759	1	0
Minc3s03257g33306	sly-miR160a	-35.9	AUGGCACUAAAGGAAUACAGGGAUGUGCUGGGCGU	TGCCTGGCTCCCTGTATGCCA	0	1	0.517241	0.482759	1	0
Minc3s00195g07240	sly-miR168a-5p	-35.9	AUUUCGCCUGCACCAAGUGGA	TCGCTTGGTGCAGGTCGGGAC	0	1	0.8125	0.625	1	0
Minc3s00592g14800	sly-miR168a-5p	-35.9	AUUUCGCCUGCACCAAGUGGA	TCGCTTGGTGCAGGTCGGGAC	0	1	0.8125	0.625	1	0
Minc3s01362g23149	sly-miR168a-5p	-35.9	AUUUCGCCUGCACCAAGUGGA	TCGCTTGGTGCAGGTCGGGAC	0	1	0.8125	0.625	1	0
Minc3s01258g22177	sly-miR408	-35.9	AGCUUCGGUUUGUCCCCGUU	ACGGGGACGAGCCAGAGCATG	1	1	0.6875	0.5	1	0
Minc3s00195g07240	miR168(i)	-35.9	AUUUCGCCUGCACCAAGUGGA	TCGCTTGGTGCAGGTCGGGACC	0	1	0.764706	0.588235	1	0
Minc3s00592g14800	miR168(i)	-35.9	AUUUCGCCUGCACCAAGUGGA	TCGCTTGGTGCAGGTCGGGACC	0	1	0.764706	0.588235	1	0
Minc3s01362g23149	miR168(i)	-35.9	AUUUCGCCUGCACCAAGUGGA	TCGCTTGGTGCAGGTCGGGACC	0	1	0.764706	0.588235	1	0
Minc3s02269g29181	sly-miR10531	-35.9	UGCCGGCUUUUCAGGGCCCCAG	TGGGGTCCTAGTAGAGTCGGTTC	0	1	0.722222	0.555556	1	0
Minc3s00668g15862	sly-miR169f	-35.9	UUUGGCCUCAGACAAUGUUUGG	TAGGCGTTGTCTGAGGCTAAC	0	1	0.875	0.75	1	0
Minc3s00098g04477	Sly_miRNA1971	-35.9	UGGUUCAAUGGCGGCCCUGGAGCC	GCTCCGGGGCTCGTTTGACC	0	1	0.666667	0.611111	1	0
Minc3s01332g22852	Sly_miRNA1971	-35.9	UGGUUCAAUGGCGGCCCUGGAGCC	GCTCCGGGGCTCGTTTGACC	0	1	0.666667	0.611111	1	0
Minc3s08670g42482	Sly_miRNA1971	-35.9	UGGUUCAAUGGCGGCCCUGGAGCC	GCTCCGGGGCTCGTTTGACC	0	1	0.666667	0.611111	1	0
Minc3s00952g19233	sly-miR164a-5p	-35.8	GUGCACCUGGCAGUCCUGCUUCUCCU	TGGAGAAGCAGGGCACGTGCA	1	1	0.65	0.6	1	0
Minc3s09012g42839	sly-miR482e-3p	-35.8	CGGUAAUUGGGGGGAGGGGAAGGGA	TCTTTCCTACTCCTCCCATACC	0	1	0.75	0.6	1	0
Minc3s00253g08668	sly-miR482e-5p	-35.8	CUCUUCCACCUCCGCCCACAC	TGTGGGTGGGGTGGAAAGATT	0	1	0.705882	0.705882	1	0
Minc3s01839g26653	sly-miR7981b	-35.8	AGUGCCACGAAGUAAAGAGGGGC	ACCCCTTTTTAGCTTACGTGGCAC	0	1	0.789474	0.789474	1	0
Minc3s00358g10918	sly-miR482d-5p	-35.8	CUUUCCAUGUCCACCCACUCUU	GGAGTGGGTGGGATGGAAAAA	1	1	0.764706	0.647059	1	0
Minc3s00765g17060	sly-miR482d-5p	-35.8	CUUUCCAUGUCCACCCACUCUC	GGAGTGGGTGGGATGGAAAAA	1	1	0.764706	0.647059	1	0
Minc3s00894g18605	sly-miR482d-5p	-35.8	CUUUCCAUGUCCACCCACUCUU	GGAGTGGGTGGGATGGAAAAA	1	1	0.764706	0.647059	1	0
Minc3s00716g16474	sly-miR156e-5p	-35.8	GGCUCAUUCUCUUCUGUCAG	TGATAGAAGAGAGTGAGCAC	0	1	0.8	0.733333	1	0
Minc3s11385g44853	sly-miR156e-5p	-35.8	GGCUCAUUCUCUUCUGUCAG	TGATAGAAGAGAGTGAGCAC	0	1	0.8	0.733333	1	0
Minc3s00063g03197	sly-miR395b	-35.8	GGGGGUUCAAAUCAAUCCCCAGGCACUUCAU	CTGAAGTGTTTGGGGGAACTCC	1	1	0.6	0.48	1	0
Minc3s04701g36832	sly-miR10530	-35.8	UUGGGGGUGGAGGAGGAGGGGAUGUA	ACGTCCCTTCCCCATCGTTCAACA	0	1	0.619048	0.52381	1	0
Minc3s00015g00977	sly-miR166c-5p	-35.8	AGUCGUUGCCAGACGACAUUCA	GGGATGTTGTCTGGCTCGACA	0	1	0.75	0.6875	1	0
Minc3s01694g25665	sly-miR319c-5p	-35.8	CAGUGGGCUGUUGGCGAAGCUCA	AGAGCTTCCTTCAGCCCACTC	1	1	0.705882	0.647059	1	0
Minc3s00133g05638	sly-miR168a-5p	-35.8	GCCGCGACUUUUGCGCCGGGCGAC	TCGCTTGGTGCAGGTCGGGAC	0	1	0.684211	0.578947	2	0
Minc3s00133g05638	sly-miR168a-5p	-35.8	GCCGCGACUUUUGCGCCGGGCGAC	TCGCTTGGTGCAGGTCGGGAC	0	1	0.684211	0.578947	2	0
Minc3s00147g06049	sly-miR168a-5p	-35.8	GCCGCGACUUUUGCGCCGGGCGAC	TCGCTTGGTGCAGGTCGGGAC	0	1	0.684211	0.578947	2	0
Minc3s00147g06049	sly-miR168a-5p	-35.8	GCCGCGACUUUUGCGCCGGGCGAC	TCGCTTGGTGCAGGTCGGGAC	0	1	0.684211	0.578947	2	0
Minc3s00562g14320	sly-miR168a-5p	-35.8	GCCGCGACUUUUGCGCCGGGCGAC	TCGCTTGGTGCAGGTCGGGAC	0	1	0.684211	0.578947	1	0
Minc3s00620g15207	sly-miR168a-5p	-35.8	GCCGCGACUUAUGCGCCGGGCGAC	TCGCTTGGTGCAGGTCGGGAC	0	1	0.684211	0.578947	3	0
Minc3s00620g15207	sly-miR168a-5p	-35.8	GCCGCGACUUAUGCGCCGGGCGAC	TCGCTTGGTGCAGGTCGGGAC	0	1	0.684211	0.578947	3	0
Minc3s00620g15207	sly-miR168a-5p	-35.8	GCCGCGACUUUUGCGCCGGGCGAC	TCGCTTGGTGCAGGTCGGGAC	0	1	0.684211	0.578947	3	0
Minc3s00807g17609	sly-miR168a-5p	-35.8	GCCGCGACUUUUGCGCCGGGCGAC	TCGCTTGGTGCAGGTCGGGAC	0	1	0.684211	0.578947	9	0
Minc3s00807g17609	sly-miR168a-5p	-35.8	GCCGCGACUUUUGCGCCGGGCGAC	TCGCTTGGTGCAGGTCGGGAC	0	1	0.684211	0.578947	9	0
Minc3s00807g17609	sly-miR168a-5p	-35.8	GCCGCGACUUUUGCGCCGGGCGAC	TCGCTTGGTGCAGGTCGGGAC	0	1	0.684211	0.578947	9	0
Minc3s00807g17609	sly-miR168a-5p	-35.8	GCCGCGACUUUUGCGCCGGGCGAC	TCGCTTGGTGCAGGTCGGGAC	0	1	0.684211	0.578947	9	0
Minc3s00807g17609	sly-miR168a-5p	-35.8	GCCGCGACUUUUGCGCCGGGCGAC	TCGCTTGGTGCAGGTCGGGAC	0	1	0.684211	0.578947	9	0
Minc3s00807g17609	sly-miR168a-5p	-35.8	GCCGCGACUUUUGCGCCGGGCGAC	TCGCTTGGTGCAGGTCGGGAC	0	1	0.684211	0.578947	9	0
Minc3s00807g17609	sly-miR168a-5p	-35.8	GCCGCGACUUUUGCGCCGGGCGAC	TCGCTTGGTGCAGGTCGGGAC	0	1	0.684211	0.578947	9	0
Minc3s00807g17609	sly-miR168a-5p	-35.8	GCCGCGACUUUUGCGCCGGGCGAC	TCGCTTGGTGCAGGTCGGGAC	0	1	0.684211	0.578947	9	0
Minc3s00807g17609	sly-miR168a-5p	-35.8	GCCGCGACUUUUGCGCCGGGCGAC	TCGCTTGGTGCAGGTCGGGAC	0	1	0.684211	0.578947	9	0
Minc3s00893g18597	sly-miR168a-5p	-35.8	GCCGCGACUUUUGCGCCGGGCGAC	TCGCTTGGTGCAGGTCGGGAC	0	1	0.684211	0.578947	1	0
Minc3s01047g20172	sly-miR168a-5p	-35.8	GCCGCGACUUAUGCGCCGGGCGAC	TCGCTTGGTGCAGGTCGGGAC	0	1	0.684211	0.578947	1	0
Minc3s02321g29446	sly-miR168a-5p	-35.8	GCCGCGACUUUUGCGCCGGGCGAC	TCGCTTGGTGCAGGTCGGGAC	0	1	0.684211	0.578947	1	0
Minc3s02355g29632	sly-miR168a-5p	-35.8	GCCGCGACUUAUGCGCCGGGCGAC	TCGCTTGGTGCAGGTCGGGAC	0	1	0.684211	0.578947	3	0
Minc3s02355g29632	sly-miR168a-5p	-35.8	GCCGCGACUUAUGCGCCGGGCGAC	TCGCTTGGTGCAGGTCGGGAC	0	1	0.684211	0.578947	3	0
Minc3s02355g29632	sly-miR168a-5p	-35.8	GCCGCGACUUUUGCGCCGGGCGAC	TCGCTTGGTGCAGGTCGGGAC	0	1	0.684211	0.578947	3	0
Minc3s02523g30447	sly-miR168a-5p	-35.8	GCCGCGACUUAUGCGCCGGGCGAC	TCGCTTGGTGCAGGTCGGGAC	0	1	0.684211	0.578947	1	0
Minc3s11350g44829	sly-miR168a-5p	-35.8	GCCGCGACUUAUGCGCCGGGCGAC	TCGCTTGGTGCAGGTCGGGAC	0	1	0.684211	0.578947	3	0
Minc3s11350g44829	sly-miR168a-5p	-35.8	GCCGCGACUUAUGCGCCGGGCGAC	TCGCTTGGTGCAGGTCGGGAC	0	1	0.684211	0.578947	3	0
Minc3s11350g44829	sly-miR168a-5p	-35.8	GCCGCGACUUAUGCGCCGGGCGAC	TCGCTTGGTGCAGGTCGGGAC	0	1	0.684211	0.578947	3	0
Minc3s00005g00351	sly-miR408	-35.8	GCAUGCUGUGGUUACGGUCCCCGC	ACGGGGACGAGCCAGAGCATG	1	1	0.666667	0.611111	1	0
Minc3s03369g33635	sly-miR408	-35.8	GCAUGCUGUGGUUACGGUCCCCGC	ACGGGGACGAGCCAGAGCATG	1	1	0.666667	0.611111	1	0
Minc3s00161g06418	sly-miR9479-5p	-35.8	AGGGGACAACAGAGGGCGGUGGACUGGAA	TCCAGTCCTCTACCCTTCTCCA	1	1	0.565217	0.478261	1	0
Minc3s00169g06636	sly-miR9479-5p	-35.8	GUGGAGGAGGAGGUGGGGGCUGGU	TCCAGTCCTCTACCCTTCTCCA	0	1	0.736842	0.631579	1	0
Minc3s00133g05638	miR168(i)	-35.8	GCCGCGACUUUUGCGCCGGGCGAC	TCGCTTGGTGCAGGTCGGGACC	0	1	0.65	0.55	2	0
Minc3s00133g05638	miR168(i)	-35.8	GCCGCGACUUUUGCGCCGGGCGAC	TCGCTTGGTGCAGGTCGGGACC	0	1	0.65	0.55	2	0
Minc3s00147g06049	miR168(i)	-35.8	GCCGCGACUUUUGCGCCGGGCGAC	TCGCTTGGTGCAGGTCGGGACC	0	1	0.65	0.55	2	0
Minc3s00147g06049	miR168(i)	-35.8	GCCGCGACUUUUGCGCCGGGCGAC	TCGCTTGGTGCAGGTCGGGACC	0	1	0.65	0.55	2	0
Minc3s00562g14320	miR168(i)	-35.8	GCCGCGACUUUUGCGCCGGGCGAC	TCGCTTGGTGCAGGTCGGGACC	0	1	0.65	0.55	1	0
Minc3s00620g15207	miR168(i)	-35.8	GCCGCGACUUAUGCGCCGGGCGAC	TCGCTTGGTGCAGGTCGGGACC	0	1	0.65	0.55	3	0
Minc3s00620g15207	miR168(i)	-35.8	GCCGCGACUUAUGCGCCGGGCGAC	TCGCTTGGTGCAGGTCGGGACC	0	1	0.65	0.55	3	0
Minc3s00620g15207	miR168(i)	-35.8	GCCGCGACUUUUGCGCCGGGCGAC	TCGCTTGGTGCAGGTCGGGACC	0	1	0.65	0.55	3	0
Minc3s00807g17609	miR168(i)	-35.8	GCCGCGACUUUUGCGCCGGGCGAC	TCGCTTGGTGCAGGTCGGGACC	0	1	0.65	0.55	9	0
Minc3s00807g17609	miR168(i)	-35.8	GCCGCGACUUUUGCGCCGGGCGAC	TCGCTTGGTGCAGGTCGGGACC	0	1	0.65	0.55	9	0
Minc3s00807g17609	miR168(i)	-35.8	GCCGCGACUUUUGCGCCGGGCGAC	TCGCTTGGTGCAGGTCGGGACC	0	1	0.65	0.55	9	0
Minc3s00807g17609	miR168(i)	-35.8	GCCGCGACUUUUGCGCCGGGCGAC	TCGCTTGGTGCAGGTCGGGACC	0	1	0.65	0.55	9	0
Minc3s00807g17609	miR168(i)	-35.8	GCCGCGACUUUUGCGCCGGGCGAC	TCGCTTGGTGCAGGTCGGGACC	0	1	0.65	0.55	9	0
Minc3s00807g17609	miR168(i)	-35.8	GCCGCGACUUUUGCGCCGGGCGAC	TCGCTTGGTGCAGGTCGGGACC	0	1	0.65	0.55	9	0
Minc3s00807g17609	miR168(i)	-35.8	GCCGCGACUUUUGCGCCGGGCGAC	TCGCTTGGTGCAGGTCGGGACC	0	1	0.65	0.55	9	0
Minc3s00807g17609	miR168(i)	-35.8	GCCGCGACUUUUGCGCCGGGCGAC	TCGCTTGGTGCAGGTCGGGACC	0	1	0.65	0.55	9	0
Minc3s00807g17609	miR168(i)	-35.8	GCCGCGACUUUUGCGCCGGGCGAC	TCGCTTGGTGCAGGTCGGGACC	0	1	0.65	0.55	9	0
Minc3s00893g18597	miR168(i)	-35.8	GCCGCGACUUUUGCGCCGGGCGAC	TCGCTTGGTGCAGGTCGGGACC	0	1	0.65	0.55	1	0
Minc3s01047g20172	miR168(i)	-35.8	GCCGCGACUUAUGCGCCGGGCGAC	TCGCTTGGTGCAGGTCGGGACC	0	1	0.65	0.55	1	0
Minc3s01779g26231	miR168(i)	-35.8	UGGUCCCGCUUGUCCAGGUGGA	TCGCTTGGTGCAGGTCGGGACC	0	1	0.777778	0.611111	1	0
Minc3s02321g29446	miR168(i)	-35.8	GCCGCGACUUUUGCGCCGGGCGAC	TCGCTTGGTGCAGGTCGGGACC	0	1	0.65	0.55	1	0
Minc3s02355g29632	miR168(i)	-35.8	GCCGCGACUUAUGCGCCGGGCGAC	TCGCTTGGTGCAGGTCGGGACC	0	1	0.65	0.55	3	0
Minc3s02355g29632	miR168(i)	-35.8	GCCGCGACUUAUGCGCCGGGCGAC	TCGCTTGGTGCAGGTCGGGACC	0	1	0.65	0.55	3	0
Minc3s02355g29632	miR168(i)	-35.8	GCCGCGACUUUUGCGCCGGGCGAC	TCGCTTGGTGCAGGTCGGGACC	0	1	0.65	0.55	3	0
Minc3s02523g30447	miR168(i)	-35.8	GCCGCGACUUAUGCGCCGGGCGAC	TCGCTTGGTGCAGGTCGGGACC	0	1	0.65	0.55	1	0
Minc3s11350g44829	miR168(i)	-35.8	GCCGCGACUUAUGCGCCGGGCGAC	TCGCTTGGTGCAGGTCGGGACC	0	1	0.65	0.55	3	0
Minc3s11350g44829	miR168(i)	-35.8	GCCGCGACUUAUGCGCCGGGCGAC	TCGCTTGGTGCAGGTCGGGACC	0	1	0.65	0.55	3	0
Minc3s11350g44829	miR168(i)	-35.8	GCCGCGACUUAUGCGCCGGGCGAC	TCGCTTGGTGCAGGTCGGGACC	0	1	0.65	0.55	3	0
Minc3s01327g22810	miR408(i)	-35.8	AAGCUAGUGGAAGUAGUGGUGGUGCAC	TGCACTGCCTCTTCCCTGGCT	0	1	0.666667	0.619048	1	0
Minc3s00120g05173	Sly_miRNA1381	-35.8	UUUGUCGGAUGAUGGGGGUGU	TCACCCCCATGATTCGGCAACG	1	1	0.75	0.625	1	0
Minc3s00347g10723	Sly_miRNA3798	-35.8	ACCCCCUUCUUUUGGAUGUUUGAGGA	TTTCGGGCATCTAGGGAGGGGG	0	1	0.8	0.6	1	0
Minc3s00211g07632	Sly_miRNA463	-35.8	UACCGAUGCAAGUAGGUACUCCGG	TGGAGTGCTTACTTGCTAGGT	0	1	0.777778	0.666667	1	0
Minc3s02511g30398	sly-miR482b	-35.7	AAUGGGUUGUGUGGGCAAGGC	TCTTGCCTACACCGCCCATGCC	1	1	0.705882	0.529412	1	0
Minc3s00193g07189	sly-miR5300	-35.7	AUGGACUUGGACUGGGGAA	TCCCCAGTCCAGGCATTCCAAC	1	1	0.647059	0.588235	1	0
Minc3s02667g31120	sly-miR5300	-35.7	AUGGACUUGGACUGGGGAA	TCCCCAGTCCAGGCATTCCAAC	1	1	0.647059	0.588235	1	0
Minc3s03121g32864	sly-miR5300	-35.7	AUGGACUUGGACUGGGGAA	TCCCCAGTCCAGGCATTCCAAC	1	1	0.647059	0.588235	1	0
Minc3s00040g02318	sly-miR164b-3p	-35.7	UUUGGAGGUGAAGGAGAGCAUGUGG	CACGTGTTCTCCTTCTCCAAC	0	1	0.736842	0.684211	1	0
Minc3s03141g32929	sly-miR10530	-35.7	AUUGGAGGGAGGGGAGGGGAUGC	ACGTCCCTTCCCCATCGTTCAACA	0	1	0.722222	0.555556	1	0
Minc3s00710g16404	sly-miR160a	-35.7	AGCAAUAGGGCAGCCAGGCAU	TGCCTGGCTCCCTGTATGCCA	1	1	0.705882	0.647059	1	0
Minc3s01256g22150	sly-miR160a	-35.7	AGCAAUAGGGCAGCCAGGCAU	TGCCTGGCTCCCTGTATGCCA	1	1	0.705882	0.647059	1	0
Minc3s03001g32384	sly-miR160a	-35.7	AGCAAUAGGGCAGCCAGGCAU	TGCCTGGCTCCCTGTATGCCA	1	1	0.705882	0.647059	1	0
Minc3s00239g08315	sly-miR171f	-35.7	ACUGAGUGCCAGGCCAAUAU	TATTGGCCTGGTTCACTCAGA	1	1	0.75	0.6875	1	0
Minc3s00401g11691	sly-miR169f	-35.7	UUUGGCGUCGGGCAAUGCCUAA	TAGGCGTTGTCTGAGGCTAAC	0	1	0.8125	0.625	1	0
Minc3s03749g34685	sly-miR169f	-35.7	UUUGGCGUCGGGCAAUGCCUAA	TAGGCGTTGTCTGAGGCTAAC	0	1	0.8125	0.625	1	0
Minc3s01613g25109	Sly_miRNA1971	-35.7	CGGCUCAAAUGGACGUCCCGGAGCA	GCTCCGGGGCTCGTTTGACC	1	1	0.736842	0.578947	1	0
Minc3s01461g24010	Sly_miRNA3798	-35.7	UCCCAAUCCUUAGGGCCCGAAAA	TTTCGGGCATCTAGGGAGGGGG	1	1	0.722222	0.611111	1	0
Minc3s00020g01304	sly-miR164a-5p	-35.6	CGCAUGUACUCGCGCCUGCUUCUUCAC	TGGAGAAGCAGGGCACGTGCA	0	1	0.666667	0.619048	1	0
Minc3s00083g03989	sly-miR164a-5p	-35.6	CGCAUGUAUUCGCGCCUGCUUCUUCAC	TGGAGAAGCAGGGCACGTGCA	0	1	0.666667	0.619048	1	0
Minc3s01043g20132	sly-miR391	-35.6	ACCGGCAUCAUUACAUCCUGUGUU	ACGCAGGAGAGATGATGCTGGA	0	1	0.777778	0.666667	1	0
Minc3s06392g39763	sly-miR391	-35.6	ACCGGCAUCAUUACAUCCUGUGUU	ACGCAGGAGAGATGATGCTGGA	0	1	0.777778	0.666667	1	0
Minc3s09145g42972	sly-miR391	-35.6	ACCGGCAUCAUUACAUCCUGUGUU	ACGCAGGAGAGATGATGCTGGA	0	1	0.777778	0.666667	1	0
Minc3s02109g28338	sly-miR482b	-35.6	AGGCCACGGCGGUAUGGGCAGGAG	TCTTGCCTACACCGCCCATGCC	0	1	0.666667	0.611111	1	0
Minc3s05744g38757	sly-miR482b	-35.6	AGGCCACGGCGGUAUGGGCAGGAG	TCTTGCCTACACCGCCCATGCC	0	1	0.666667	0.611111	1	0
Minc3s00002g00084	sly-miR482e-3p	-35.6	CGGUGGGGGGGAGGAAGGGGAAGGGG	TCTTTCCTACTCCTCCCATACC	0	1	0.666667	0.47619	1	0
Minc3s00247g08491	sly-miR482e-3p	-35.6	GGGGAGGGGGGGGGGUGGGGGGGGG	TCTTTCCTACTCCTCCCATACC	0	1	0.736842	0.526316	1	0
Minc3s00624g15260	sly-miR9477-5p	-35.6	AGGGACCUCUUCAAAGGGGACGACGGAUAC	TATCCGTTGTTCCCTTTTCCTACC	1	1	0.576923	0.461538	1	0
Minc3s00771g17131	sly-miR9477-5p	-35.6	AGGGACCUCUUCAAAGGGGACGACGGAUAC	TATCCGTTGTTCCCTTTTCCTACC	1	1	0.576923	0.461538	1	0
Minc3s03479g33958	sly-miR9477-5p	-35.6	AGGGACCUCUUCAAAGGGGACGACGGAUAC	TATCCGTTGTTCCCTTTTCCTACC	1	1	0.576923	0.461538	1	0
Minc3s06488g39897	sly-miR9477-5p	-35.6	AGGGACCUCUUCAAAGGGGACGACGGAUAC	TATCCGTTGTTCCCTTTTCCTACC	1	1	0.576923	0.461538	1	0
Minc3s07473g41168	sly-miR9477-5p	-35.6	AGGGACCUCUUCAAAGGGGACGACGGAUAC	TATCCGTTGTTCCCTTTTCCTACC	1	1	0.576923	0.461538	1	0
Minc3s10092g43796	sly-miR9477-5p	-35.6	AGGGACCUCUUCAAAGGGGACGACGGAUAC	TATCCGTTGTTCCCTTTTCCTACC	1	1	0.576923	0.461538	1	0
Minc3s10966g44507	sly-miR9477-5p	-35.6	AGGGACCUCUUCAAAGGGGACGACGGAUAC	TATCCGTTGTTCCCTTTTCCTACC	1	1	0.576923	0.461538	1	0
Minc3s01818g26510	sly-miR482a	-35.6	UUGGGAGUGGGAAAAUGCCUAUAGUGGAAUUGGAAAG	TTTCCAATTCCACCCATTCCTA	1	1	0.516129	0.451613	1	0
Minc3s06211g39501	sly-miR482a	-35.6	UUGGGAGUGGGAAAAUGCCUAUAGUGGAAUUGGAAAG	TTTCCAATTCCACCCATTCCTA	1	1	0.516129	0.451613	1	0
Minc3s00976g19489	sly-miR10530	-35.6	GGUUAUGGUGGCUGGGGAUGGGGACGA	ACGTCCCTTCCCCATCGTTCAACA	1	1	0.619048	0.52381	1	0
Minc3s01564g24744	sly-miR10530	-35.6	UUGGGGGUGGAGGAGGAGGAGGGGAUGUA	ACGTCCCTTCCCCATCGTTCAACA	0	1	0.565217	0.478261	1	0
Minc3s01763g26124	sly-miR10530	-35.6	GGUUAUGGUGGCUGGGGAUGGGGACGA	ACGTCCCTTCCCCATCGTTCAACA	1	1	0.619048	0.52381	1	0
Minc3s04571g36568	sly-miR10530	-35.6	GGUUAUGGUGGCUGGGGAUGGGGACGA	ACGTCCCTTCCCCATCGTTCAACA	1	1	0.619048	0.52381	1	0
Minc3s00594g14837	sly-miR319c-5p	-35.6	AGAGUGAGGCUGUUGUUGAGGAAGCUUUA	AGAGCTTCCTTCAGCCCACTC	0	1	0.652174	0.608696	1	0
Minc3s02628g30939	sly-miR319c-5p	-35.6	AGAGUGAGGCUGUUGUUGAGGAAGCUUUA	AGAGCTTCCTTCAGCCCACTC	0	1	0.652174	0.608696	1	0
Minc3s00414g11922	sly-miR7981a	-35.6	AUGUUAAUUGGUGGGCUGAGGAACAAAGGGGG	ACCCCTTTTCGGCCTACGTGGCAC	1	1	0.538462	0.384615	1	0
Minc3s05246g37872	sly-miR7981a	-35.6	AUGUUAAUUGGUGGGCUGAGGAACAAAGGGGG	ACCCCTTTTCGGCCTACGTGGCAC	1	1	0.538462	0.384615	1	0
Minc3s01717g25827	sly-miR160a	-35.6	UUGGUUUGAGCGGAGCCAGGCU	TGCCTGGCTCCCTGTATGCCA	1	1	0.647059	0.588235	1	0
Minc3s01858g26805	sly-miR160a	-35.6	AUGGAGACGGGGUAAUAUGCCAGGCAA	TGCCTGGCTCCCTGTATGCCA	1	1	0.545455	0.454545	1	0
Minc3s02352g29616	sly-miR160a	-35.6	UUGGUUUGAGCGGAGCCAGGCU	TGCCTGGCTCCCTGTATGCCA	1	1	0.647059	0.588235	1	0
Minc3s00009g00603	sly-miR168a-5p	-35.6	AUCCGGACCCAAAGGCGCCGAGUGGA	TCGCTTGGTGCAGGTCGGGAC	0	1	0.6	0.5	1	0
Minc3s00014g00875	sly-miR168a-5p	-35.6	AGUCCCAGUGACAGACGCUCUAGUUCGGCUGCACCAAGCGAA	TCGCTTGGTGCAGGTCGGGAC	1	1	0.416667	0.416667	1	0
Minc3s00170g06669	sly-miR477-5p	-35.6	GCCUUGGGGGAGAGACGC	TGTCTCTCCCTCAAGGGCTCC	1	1	0.625	0.5	1	0
Minc3s00529g13795	sly-miR477-5p	-35.6	GCCUUGGGGGAGAGACGC	TGTCTCTCCCTCAAGGGCTCC	1	1	0.625	0.5	1	0
Minc3s00150g06135	sly-miR9479-5p	-35.6	AUGGAGGGGGGAAGUCUUUGGAUGUUGGGGAUUGGAU	TCCAGTCCTCTACCCTTCTCCA	0	1	0.483871	0.387097	1	0
Minc3s00387g11442	sly-miR9479-5p	-35.6	CUGGAGAGGUGCAGGGGAUUGGAG	TCCAGTCCTCTACCCTTCTCCA	0	1	0.777778	0.666667	1	0
Minc3s00562g14320	sly-miR9479-5p	-35.6	AUGGAGGGGGGAAGUCUUUGGAUGUUGGGGAUUGGAU	TCCAGTCCTCTACCCTTCTCCA	0	1	0.483871	0.387097	1	0
Minc3s00783g17315	sly-miR9479-5p	-35.6	GUGGAUGGGGGUCGUGGACUGGAC	TCCAGTCCTCTACCCTTCTCCA	1	1	0.722222	0.611111	1	0
Minc3s00957g19282	sly-miR9479-5p	-35.6	AUGGAGGGGGGAAGUCUUUGGAUGUUGGGGAUUGGAU	TCCAGTCCTCTACCCTTCTCCA	0	1	0.483871	0.387097	1	0
Minc3s03247g33279	sly-miR9479-5p	-35.6	AUGGGGCUGGGGUGGACGCCCAUGGGGCUGGGG	TCCAGTCCTCTACCCTTCTCCA	0	1	0.555556	0.407407	1	0
Minc3s00009g00603	miR168(i)	-35.6	AUCCGGACCCAAAGGCGCCGAGUGGA	TCGCTTGGTGCAGGTCGGGACC	0	1	0.571429	0.47619	1	0
Minc3s02352g29617	Sly_miRNA1815	-35.6	UGGUCCUCCCGGCCUUCCUGGACG	GTTCAGGAGGGTAATAGGACC	0	1	0.666667	0.555556	1	0
Minc3s02644g31015	Sly_miRNA1815	-35.6	UGGUCCUCCCGGCCUUCCUGGACG	GTTCAGGAGGGTAATAGGACC	0	1	0.666667	0.555556	1	0
Minc3s07041g40653	Sly_miRNA1815	-35.6	UGGUCCUCCCGGCCUUCCUGGACG	GTTCAGGAGGGTAATAGGACC	0	1	0.666667	0.555556	1	0
Minc3s01059g20308	sly-miR166c-3p	-35.5	UGGAUAACUGUGGGGCCUGGUUCGAU	TCGGACCAGGCTTCATTCCTC	0	1	0.619048	0.47619	1	0
Minc3s01292g22540	sly-miR166c-3p	-35.5	UGGAUAACUGUGGGGCCUGGUUCGAU	TCGGACCAGGCTTCATTCCTC	0	1	0.619048	0.47619	1	0
Minc3s02098g28262	sly-miR482e-3p	-35.5	AGGGGAUGGGAGGGGAAAGGGAGAGAG	TCTTTCCTACTCCTCCCATACC	0	1	0.666667	0.571429	1	0
Minc3s00614g15148	sly-miR5300	-35.5	CUGCCUGGAUUGGGGGU	TCCCCAGTCCAGGCATTCCAAC	0	1	0.529412	0.470588	1	0
Minc3s00888g18526	sly-miR5300	-35.5	CUGCCUGGAUUGGGGGU	TCCCCAGTCCAGGCATTCCAAC	0	1	0.529412	0.470588	1	0
Minc3s02611g30878	sly-miR5300	-35.5	AGAGUGGUUGGACUGGGGGA	TCCCCAGTCCAGGCATTCCAAC	1	1	0.647059	0.470588	1	0
Minc3s04406g36215	sly-miR5300	-35.5	AGAGUGGUUGGACUGGGGGA	TCCCCAGTCCAGGCATTCCAAC	1	1	0.647059	0.470588	1	0
Minc3s00067g03349	sly-miR164b-3p	-35.5	AGGAGGAGGAGGACAUGUA	CACGTGTTCTCCTTCTCCAAC	0	1	0.733333	0.6	1	0
Minc3s01193g21582	sly-miR399	-35.5	GAGGGCAUAUCUUUCCUUUGGUC	TGCCAAAGGAGAGTTGCCCTA	0	1	0.705882	0.647059	1	0
Minc3s02738g31401	sly-miR399	-35.5	GAGGGCAUAUCUUUCCUUUGGUC	TGCCAAAGGAGAGTTGCCCTA	0	1	0.705882	0.647059	1	0
Minc3s10847g44410	sly-miR399	-35.5	GAGGGCAUAUCUUUCCUUUGGUC	TGCCAAAGGAGAGTTGCCCTA	0	1	0.705882	0.647059	1	0
Minc3s11778g45146	sly-miR399	-35.5	GAGGGCAUAUCUUUCCUUUGGUC	TGCCAAAGGAGAGTTGCCCTA	0	1	0.705882	0.647059	1	0
Minc3s05916g39032	sly-miR160a	-35.5	GGGCAUGACUAUGGGGCCAGGUAA	TGCCTGGCTCCCTGTATGCCA	0	1	0.611111	0.5	1	0
Minc3s01910g27129	sly-miR168a-5p	-35.5	UGUCCCGACCUACCGAGUGC	TCGCTTGGTGCAGGTCGGGAC	0	1	0.75	0.75	1	0
Minc3s01818g26510	sly-miR9479-5p	-35.5	UUGGGAGGGGAUGAUGGGGGGAUUGGAG	TCCAGTCCTCTACCCTTCTCCA	0	1	0.608696	0.478261	1	0
Minc3s02216g28908	sly-miR9479-5p	-35.5	UUGGGAGGGGAUGAUGGGGGGAUUGGAG	TCCAGTCCTCTACCCTTCTCCA	0	1	0.608696	0.478261	1	0
Minc3s06211g39501	sly-miR9479-5p	-35.5	UUGGGAGGGGAUGAUGGGGGGAUUGGAG	TCCAGTCCTCTACCCTTCTCCA	0	1	0.608696	0.478261	1	0
Minc3s06549g39976	sly-miR9479-5p	-35.5	UUGGAGAAGAGGCAGGGAGGGUUGGAU	TCCAGTCCTCTACCCTTCTCCA	0	1	0.714286	0.666667	1	0
Minc3s00012g00794	miR1446(i)	-35.5	GAGCCAUCCGGGGCUCAUGCGGGAGAGAGUUUAG	TGAACTCTCTCCCTCAATGGCT	0	1	0.535714	0.535714	1	0
Minc3s02021g27817	miR168(i)	-35.5	CGGUCUUAACUUUGGGCCGAGAUACAGACAAAAACCUUGCGCCAAGCGAA	TCGCTTGGTGCAGGTCGGGACC	1	1	0.363636	0.318182	1	0
Minc3s00166g06555	miR408(i)	-35.5	UAGCUUUGUUUCUGGAGGAGGCGGUGCU	TGCACTGCCTCTTCCCTGGCT	0	1	0.545455	0.454545	1	0
Minc3s02217g28917	miR408(i)	-35.5	UAGCUUUGUUUCUGGAGGAGGCGGUGCU	TGCACTGCCTCTTCCCTGGCT	0	1	0.545455	0.454545	1	0
Minc3s00621g15213	Sly_miRNA1821	-35.5	CGGUCCUGUAGGACCCCCUGGGCC	GTTCAGGGGGATAATAGGACC	0	1	0.722222	0.611111	1	0
Minc3s01553g24669	Sly_miRNA4209	-35.5	ACCUGUACACCCGAGGUGGGUCCU	TGGACCCACCTCAGTTTCAGGG	1	1	0.666667	0.666667	1	0
Minc3s00036g02092	Sly_miRNA1863	-35.5	CGCCUUUACAUGCAGCAGCUCAUUGGGGA	CCCCGATGAGCATGTATTGGCA	0	1	0.565217	0.565217	1	0
Minc3s00081g03884	Sly_miRNA3798	-35.5	GCUCCUCCUACGUGCCCGAGAC	TTTCGGGCATCTAGGGAGGGGG	0	1	0.705882	0.529412	1	0
Minc3s02098g28262	sly-miR482e-3p	-35.4	GGGUAGGGGAGGGGAGAGGGAAGGG	TCTTTCCTACTCCTCCCATACC	0	1	0.736842	0.631579	1	0
Minc3s01010g19832	sly-miR5300	-35.4	AUGGAAUGUUGAUGGCUGGGGAU	TCCCCAGTCCAGGCATTCCAAC	1	1	0.666667	0.5	2	0
Minc3s01010g19832	sly-miR5300	-35.4	AUGGAAUGUUGAUGGCUGGGGAU	TCCCCAGTCCAGGCATTCCAAC	1	1	0.666667	0.5	2	0
Minc3s00038g02236	sly-miR10529	-35.4	ACAGCUGCAGGUUUCACUCGUA	AACGAGTGAGACTTGCTCAGTTGG	1	1	0.777778	0.611111	1	0
Minc3s03723g34613	sly-miR9479-3p	-35.4	ACCGGCUCUCUGCCAUUUUG	GAGAATGGTAGAGGGTCGGACC	0	1	0.75	0.5625	1	0
Minc3s06473g39864	sly-miR9479-3p	-35.4	ACCGGCUCUCUGCCAUUUUG	GAGAATGGTAGAGGGTCGGACC	0	1	0.75	0.5625	1	0
Minc3s06982g40578	sly-miR166b	-35.4	AGGAGGACCUGGUGGACCGCCUGGUCCGGG	TCGGACCAGGCTTCATTCCCC	1	1	0.625	0.5	1	0
Minc3s00001g00036	sly-miR482c	-35.4	AGGAAGUGGUGGUGUUGGCAAGU	TCTTGCCAATACCGCCCATTCC	1	1	0.764706	0.647059	1	0
Minc3s07281g40931	sly-miR10530	-35.4	GGGGGGAGGGGGGGGGGACGG	ACGTCCCTTCCCCATCGTTCAACA	1	1	0.611111	0.388889	1	0
Minc3s11861g45203	sly-miR10530	-35.4	GGGGGGAGGGGGGGGGGACGG	ACGTCCCTTCCCCATCGTTCAACA	1	1	0.611111	0.388889	1	0
Minc3s00401g11688	sly-miR10536	-35.4	GGAAGCUGAUGAGUUUGAGAGCAUGUUUC	AGACATGTTCTAATCGTCAGCTTC	0	1	0.73913	0.652174	1	0
Minc3s00102g04601	sly-miR7981a	-35.4	UUGCCUGGUGGGGAAGGGGUC	ACCCCTTTTCGGCCTACGTGGCAC	1	1	0.578947	0.473684	1	0
Minc3s00203g07479	sly-miR7981a	-35.4	UUGCCUGGUGGGGAAGGGGUC	ACCCCTTTTCGGCCTACGTGGCAC	1	1	0.578947	0.473684	1	0
Minc3s00561g14302	sly-miR7981a	-35.4	AGUGCCUAAAUGUGGGGAAGGAGGAGGGGG	ACCCCTTTTCGGCCTACGTGGCAC	0	1	0.625	0.5	1	0
Minc3s01086g20583	sly-miR7981a	-35.4	AGUGCCUGAAUGUGGGGAAGGAGGAGGGGG	ACCCCTTTTCGGCCTACGTGGCAC	0	1	0.625	0.5	1	0
Minc3s01440g23838	sly-miR7981a	-35.4	UUGCCUGGUGGGGAAGGGGUC	ACCCCTTTTCGGCCTACGTGGCAC	1	1	0.578947	0.473684	1	0
Minc3s01592g24971	sly-miR7981a	-35.4	UUGUGAGGUGGGCCUGAGGGGGA	ACCCCTTTTCGGCCTACGTGGCAC	0	1	0.666667	0.5	1	0
Minc3s09006g42834	sly-miR7981a	-35.4	UUGCCACGUUUUGGAGAAGGGGA	ACCCCTTTTCGGCCTACGTGGCAC	1	1	0.666667	0.555556	1	0
Minc3s01600g25026	sly-miR160a	-35.4	GGGCAAACAAGGAUUGCCAGGCAA	TGCCTGGCTCCCTGTATGCCA	1	1	0.666667	0.666667	1	0
Minc3s02193g28780	sly-miR160a	-35.4	GGGCAAACAAGGAUUGCCAGGCAA	TGCCTGGCTCCCTGTATGCCA	1	1	0.666667	0.666667	1	0
Minc3s04805g37032	sly-miR160a	-35.4	GGGCAAACAAGGAUUGCCAGGCAA	TGCCTGGCTCCCTGTATGCCA	1	1	0.666667	0.666667	2	0
Minc3s04805g37032	sly-miR160a	-35.4	GGGCAAACAAGGAUUGCCAGGCAA	TGCCTGGCTCCCTGTATGCCA	1	1	0.666667	0.666667	2	0
Minc3s00611g15110	sly-miR168a-5p	-35.4	AUCCCGACCUUGUAAUGCCACCUAAACCAAGUGAU	TCGCTTGGTGCAGGTCGGGAC	0	1	0.482759	0.448276	1	0
Minc3s05355g38081	sly-miR169e-3p	-35.4	CGGUCGCGCAAAAAUGCGAGGAUGCUUGCCU	TGGCAAGCATCTTTGGCGACT	1	1	0.56	0.44	1	0
Minc3s01182g21477	sly-miR408	-35.4	AGAUAUCUGGCUUGUCCUCGUC	ACGGGGACGAGCCAGAGCATG	0	1	0.611111	0.555556	1	0
Minc3s02382g29769	sly-miR408	-35.4	AGAUAUCUGGCUUGUCCUCGUC	ACGGGGACGAGCCAGAGCATG	0	1	0.611111	0.555556	1	0
Minc3s00204g07504	miR168(i)	-35.4	UGGUCCACCUGGAAAGCCAGGCGAG	TCGCTTGGTGCAGGTCGGGACC	0	1	0.619048	0.571429	1	0
Minc3s00611g15110	miR168(i)	-35.4	AUCCCGACCUUGUAAUGCCACCUAAACCAAGUGAU	TCGCTTGGTGCAGGTCGGGACC	0	1	0.466667	0.433333	1	0
Minc3s01841g26668	miR168(i)	-35.4	UGGUCCUGAGCCUCCUCCUCCACCAGGUGGA	TCGCTTGGTGCAGGTCGGGACC	0	1	0.6	0.52	1	0
Minc3s02387g29786	miR168(i)	-35.4	UGGUCCACCUGGAAAGCCAGGCGAA	TCGCTTGGTGCAGGTCGGGACC	0	1	0.619048	0.571429	1	0
Minc3s04750g36938	Sly_miRNA1955	-35.4	AGCCUUCGUUCCUAUAUCCGGAU	TCCGGATATAGGTTAGGGGGC	1	1	0.705882	0.588235	1	0
Minc3s05341g38050	Sly_miRNA1955	-35.4	AGCCUUCGUUCCUAUAUCCGGAU	TCCGGATATAGGTTAGGGGGC	1	1	0.705882	0.588235	1	0
Minc3s04248g35847	Sly_miRNA1971	-35.4	AGCCGAAGCUUGAGCCCCGGAGCC	GCTCCGGGGCTCGTTTGACC	1	1	0.666667	0.555556	1	0
Minc3s02352g29617	Sly_miRNA572	-35.4	UGGUCCUCCCGGCCUUCCUGGACG	GTTCAGGGAGGTAATAGGACC	0	1	0.666667	0.555556	1	0
Minc3s02644g31015	Sly_miRNA572	-35.4	UGGUCCUCCCGGCCUUCCUGGACG	GTTCAGGGAGGTAATAGGACC	0	1	0.666667	0.555556	1	0
Minc3s07041g40653	Sly_miRNA572	-35.4	UGGUCCUCCCGGCCUUCCUGGACG	GTTCAGGGAGGTAATAGGACC	0	1	0.666667	0.555556	1	0
Minc3s00088g04195	Sly_miRNA3798	-35.4	ACCCCCUGGACCACCUGGAGAGCCUGGAGA	TTTCGGGCATCTAGGGAGGGGG	0	1	0.583333	0.5	1	0
Minc3s01523g24470	Sly_miRNA3798	-35.4	ACCCCCUGGACCACCUGGAGAGCCUGGAGA	TTTCGGGCATCTAGGGAGGGGG	0	1	0.583333	0.5	2	0
Minc3s01523g24470	Sly_miRNA3798	-35.4	ACCCCCUGGACCACCUGGAGAGCCUGGAGA	TTTCGGGCATCTAGGGAGGGGG	0	1	0.583333	0.5	2	0
Minc3s00073g03594	sly-miR164a-5p	-35.3	UUGUUGGUGUCCAUGCUUUUCUAG	TGGAGAAGCAGGGCACGTGCA	0	1	0.722222	0.611111	1	0
Minc3s00235g08222	sly-miR169b	-35.3	GAGGCGAGUCAUCUUGGCUC	TAGCCAAGGATGACTTGCCTG	1	1	0.8	0.733333	1	0
Minc3s06624g40084	sly-miR391	-35.3	ACCGGCAUCAUUGCAUCCUGUGC	ACGCAGGAGAGATGATGCTGGA	0	1	0.764706	0.647059	1	0
Minc3s00991g19642	sly-miR482e-5p	-35.3	CAUCUUUCUGCCGCCGCUCACAA	TGTGGGTGGGGTGGAAAGATT	0	1	0.823529	0.705882	1	0
Minc3s00220g07871	sly-miR5300	-35.3	CGUUGGAAGGCGGGGGGAGGGCUGGGGAA	TCCCCAGTCCAGGCATTCCAAC	1	1	0.565217	0.521739	1	0
Minc3s00507g13473	sly-miR5300	-35.3	AGGAAUGGUUAGGGCUGGGGGA	TCCCCAGTCCAGGCATTCCAAC	1	1	0.666667	0.5	1	0
Minc3s03310g33482	sly-miR5300	-35.3	UUUGGACCCUGGAACUGGGGAA	TCCCCAGTCCAGGCATTCCAAC	1	1	0.666667	0.666667	1	0
Minc3s11401g44863	sly-miR5300	-35.3	UUUGGACCCUGGAACUGGGGAA	TCCCCAGTCCAGGCATTCCAAC	1	1	0.666667	0.666667	1	0
Minc3s00261g08849	sly-miR9477-5p	-35.3	AGGAAGGAGAGUACAACAAAGGGAUGGACGGAUAA	TATCCGTTGTTCCCTTTTCCTACC	1	1	0.517241	0.448276	1	0
Minc3s00273g09126	sly-miR164b-3p	-35.3	AUUGGAGGAGGGAGCAUGUGG	CACGTGTTCTCCTTCTCCAAC	0	1	0.8125	0.75	1	0
Minc3s00401g11681	sly-miR164b-3p	-35.3	AUUGGAGGAGGGAGCAUGUGG	CACGTGTTCTCCTTCTCCAAC	0	1	0.8125	0.75	1	0
Minc3s01452g23933	sly-miR319c-3p	-35.3	AGAGGGGCUUCUGGAAGCGUCGGUCCAAG	TTGGACTGAAGGGAGCTCCTT	0	1	0.608696	0.434783	1	0
Minc3s05376g38128	sly-miR319c-3p	-35.3	AGAGGGGCUUCUGGAAGCGUCGGUCCAAG	TTGGACTGAAGGGAGCTCCTT	0	1	0.608696	0.434783	1	0
Minc3s00012g00786	sly-miR166b	-35.3	AGGGUUGGGGGGUCUGGUCCGGU	TCGGACCAGGCTTCATTCCCC	1	1	0.647059	0.411765	1	0
Minc3s00587g14718	sly-miR166b	-35.3	UGGGAAGAGACCUUUGCCUGGUCCGAA	TCGGACCAGGCTTCATTCCCC	1	1	0.590909	0.545455	1	0
Minc3s00966g19386	sly-miR166b	-35.3	UGGGAAGAGACCUUUGCCUGGUCCGAA	TCGGACCAGGCTTCATTCCCC	1	1	0.590909	0.545455	1	0
Minc3s03236g33246	sly-miR166b	-35.3	UGGGAAGAGACCUUUGCCUGGUCCGAA	TCGGACCAGGCTTCATTCCCC	1	1	0.590909	0.545455	1	0
Minc3s00235g08222	sly-miR169d	-35.3	GAGGCGAGUCAUCUUGGCUC	TAGCCAAGGATGACTTGCCTA	1	1	0.8	0.733333	1	0
Minc3s00274g09165	sly-miR10530	-35.3	GUGGAUGAACGGGAAGGGGCGC	ACGTCCCTTCCCCATCGTTCAACA	0	1	0.666667	0.555556	1	0
Minc3s00531g13845	sly-miR10530	-35.3	GGAUGGGGGAAAGGGGGGAGGGAUGG	ACGTCCCTTCCCCATCGTTCAACA	0	1	0.434783	0.347826	1	0
Minc3s00554g14213	sly-miR10530	-35.3	GGAUGGGGGAAAGGGGGGAGGGAUGG	ACGTCCCTTCCCCATCGTTCAACA	0	1	0.434783	0.347826	1	0
Minc3s00339g10512	sly-miR399	-35.3	GGGGGAGGUAAACUCUUCUUUGGCGU	TGCCAAAGGAGAGTTGCCCTA	1	1	0.65	0.5	1	0
Minc3s02064g28055	sly-miR399	-35.3	GGGGGAGGUAAACUCUUCUUUGGCGU	TGCCAAAGGAGAGTTGCCCTA	1	1	0.65	0.5	1	0
Minc3s04213g35757	sly-miR399	-35.3	GGGGGAGGUAAACUCUUCUUUGGCGU	TGCCAAAGGAGAGTTGCCCTA	1	1	0.65	0.5	1	0
Minc3s00293g09574	sly-miR7981a	-35.3	GGCGACGAGGCUGGUGGAAAGGGGA	ACCCCTTTTCGGCCTACGTGGCAC	1	1	0.619048	0.52381	1	0
Minc3s01193g21580	sly-miR7981a	-35.3	GGCGACGAGGCUGGUGGAAAGGGGA	ACCCCTTTTCGGCCTACGTGGCAC	1	1	0.619048	0.52381	1	0
Minc3s00063g03189	sly-miR168a-5p	-35.3	ACCGAUAAUGCACCAAGCGAG	TCGCTTGGTGCAGGTCGGGAC	1	1	0.647059	0.588235	1	0
Minc3s02921g32071	sly-miR477-5p	-35.3	GGGAUGCUCUAUUUGAGGGAGGGAUU	TGTCTCTCCCTCAAGGGCTCC	0	1	0.7	0.65	1	0
Minc3s00197g07297	sly-miR9479-5p	-35.3	CGAGAAGGGAUUUCUCGUGUGAGGGCUGGAA	TCCAGTCCTCTACCCTTCTCCA	0	1	0.461538	0.461538	1	0
Minc3s00860g18188	sly-miR9479-5p	-35.3	CGAGAAGGGAUUUCUCGUGUGAGGGCUGGAA	TCCAGTCCTCTACCCTTCTCCA	0	1	0.461538	0.461538	1	0
Minc3s00063g03189	miR168(i)	-35.3	ACCGAUAAUGCACCAAGCGAG	TCGCTTGGTGCAGGTCGGGACC	1	1	0.611111	0.555556	1	0
Minc3s00496g13313	Sly_miRNA3798	-35.3	GCCCCGCCAGGACCCCCUGGAUCGCCUGGAGC	TTTCGGGCATCTAGGGAGGGGG	0	1	0.538462	0.461538	1	0
Minc3s01174g21405	Sly_miRNA3798	-35.3	ACCUUUUCCCUUCGGAAGCCCGAGC	TTTCGGGCATCTAGGGAGGGGG	0	1	0.736842	0.526316	1	0
Minc3s02123g28423	sly-miR482e-3p	-35.2	GGGGAGGGGGAGGAGGUGGGGGAGGAG	TCTTTCCTACTCCTCCCATACC	0	1	0.619048	0.571429	1	0
Minc3s01409g23567	sly-miR9477-5p	-35.2	AGGAAGGAAAGUACAACAAAGGGAUGGACGGAUAA	TATCCGTTGTTCCCTTTTCCTACC	1	1	0.517241	0.482759	1	0
Minc3s04570g36566	sly-miR9477-5p	-35.2	AGGAAGGAAAGUACAACAAAGGGAUGGACGGAUAA	TATCCGTTGTTCCCTTTTCCTACC	1	1	0.517241	0.482759	1	0
Minc3s00710g16408	sly-miR319c-3p	-35.2	CAGGGGCUCCUGGUGGUCCAAC	TTGGACTGAAGGGAGCTCCTT	0	1	0.75	0.5625	1	0
Minc3s00096g04417	sly-miR482d-5p	-35.2	AUCUGUUCCACCCAUUCCA	GGAGTGGGTGGGATGGAAAAA	0	1	0.6875	0.5	1	0
Minc3s00569g14429	sly-miR482d-5p	-35.2	AUUCCAUUCCCUCCCACUCCC	GGAGTGGGTGGGATGGAAAAA	1	1	0.647059	0.647059	1	0
Minc3s02112g28359	sly-miR482d-5p	-35.2	AUCUGUUCCACCCAUUCCA	GGAGTGGGTGGGATGGAAAAA	0	1	0.6875	0.5	1	0
Minc3s04693g36822	sly-miR482d-5p	-35.2	AUCUGUUCCACCCAUUCCA	GGAGTGGGTGGGATGGAAAAA	0	1	0.6875	0.5	1	0
Minc3s00088g04165	sly-miR10530	-35.2	GGAACGAUUCGCUGUUGGAGGAGGGGGCGA	ACGTCCCTTCCCCATCGTTCAACA	0	1	0.481481	0.444444	1	0
Minc3s01202g21665	sly-miR10530	-35.2	CUGAAAGGGGAAGGGACGUU	ACGTCCCTTCCCCATCGTTCAACA	1	1	0.578947	0.578947	1	0
Minc3s02882g31951	sly-miR10530	-35.2	GGAACGAUUCGCUGUUGGAGGAGGGGGCGA	ACGTCCCTTCCCCATCGTTCAACA	0	1	0.481481	0.444444	1	0
Minc3s03652g34433	sly-miR10530	-35.2	CUGAAAGGGGAAGGGACGUU	ACGTCCCTTCCCCATCGTTCAACA	1	1	0.578947	0.578947	1	0
Minc3s03652g34434	sly-miR10530	-35.2	CUGAAAGGGGAAGGGACGUU	ACGTCCCTTCCCCATCGTTCAACA	1	1	0.578947	0.578947	1	0
Minc3s00131g05569	sly-miR408	-35.2	CUUCUGGUUCGUCCUCGUC	ACGGGGACGAGCCAGAGCATG	0	1	0.6875	0.5625	1	0
Minc3s00535g13899	sly-miR408	-35.2	CUUCUGGUUCGUCCUCGUC	ACGGGGACGAGCCAGAGCATG	0	1	0.6875	0.5625	1	0
Minc3s00335g10438	sly-miR477-5p	-35.2	CAGCCUUAUCAGGGGGGAGAGGCAA	TGTCTCTCCCTCAAGGGCTCC	0	1	0.6	0.5	1	0
Minc3s04656g36751	sly-miR9479-5p	-35.2	AUGGAGAGGGAGAAUUGUUGGGGAUUGGAG	TCCAGTCCTCTACCCTTCTCCA	0	1	0.625	0.541667	1	0
Minc3s00058g02996	miR168(i)	-35.2	UGGAAAGCCUGGCUUGACCAGGCGAG	TCGCTTGGTGCAGGTCGGGACC	0	1	0.666667	0.52381	1	0
Minc3s07840g41592	Sly_miRNA2712	-35.2	UGGUGUUCCUGUCAAGUCCAAAAAG	TTTTTGGACGGCAGGGGCACC	1	1	0.789474	0.631579	1	0
Minc3s00018g01134	Sly_miRNA1381	-35.2	UGUUGCGGCUGUUGUGGGGGUGGA	TCACCCCCATGATTCGGCAACG	1	1	0.777778	0.5	1	0
Minc3s00350g10772	Sly_miRNA3798	-35.2	UCCCCUUCUCUUUUGCCUGGAAC	TTTCGGGCATCTAGGGAGGGGG	0	1	0.722222	0.611111	1	0
Minc3s01054g20242	Sly_miRNA3798	-35.2	GUCUCUCUCUGUCACGAUGCCCGGAC	TTTCGGGCATCTAGGGAGGGGG	0	1	0.7	0.5	1	0
Minc3s01096g20679	Sly_miRNA3798	-35.2	UCCCCUUCUCUUUUGCCUGGAAC	TTTCGGGCATCTAGGGAGGGGG	0	1	0.722222	0.611111	1	0
Minc3s02227g28973	Sly_miRNA3798	-35.2	CUCCUCUCCCGGUCCAAGUGGAGAUCCAGGCCCGAAAG	TTTCGGGCATCTAGGGAGGGGG	1	1	0.46875	0.375	1	0
Minc3s06488g39896	Sly_miRNA3798	-35.2	GCCAAUUCUCCGCUGGAUGUCCGGAGG	TTTCGGGCATCTAGGGAGGGGG	0	1	0.666667	0.571429	1	0
Minc3s00024g01557	sly-miR164a-5p	-35.1	UUGCACGUGUUCGUGCUCAGCUUUUCCAG	TGGAGAAGCAGGGCACGTGCA	0	1	0.608696	0.521739	1	0
Minc3s00214g07691	sly-miR482b	-35.1	AGUGGGGGAUUUUUCUAAUGAUGGUGUGGGCAAGAA	TCTTGCCTACACCGCCCATGCC	1	1	0.40625	0.3125	1	0
Minc3s00567g14385	sly-miR5300	-35.1	CUGGAUGUGCUUUGGCUGGGGAU	TCCCCAGTCCAGGCATTCCAAC	1	1	0.722222	0.555556	1	0
Minc3s00387g11437	sly-miR6026	-35.1	AGCAAUUAUUAACUCUAGCCAAGAGG	TTCTTGGCTAGAGTTGTATTGC	1	1	0.75	0.65	1	0
Minc3s01059g20308	sly-miR166b	-35.1	UGGAUAACUGUGGGGCCUGGUUCGAU	TCGGACCAGGCTTCATTCCCC	0	1	0.619048	0.47619	1	0
Minc3s01292g22540	sly-miR166b	-35.1	UGGAUAACUGUGGGGCCUGGUUCGAU	TCGGACCAGGCTTCATTCCCC	0	1	0.619048	0.47619	1	0
Minc3s00468g12838	sly-miR390a-5p	-35.1	AGUGCUAUCCAAUGUCUGAGCAACGUUCCUGAGCUA	AAGCTCAGGAGGGATAGCACC	1	1	0.433333	0.4	1	0
Minc3s00063g03206	sly-miR482a	-35.1	UGGAAUGGGAGGAAUUGGAGGA	TTTCCAATTCCACCCATTCCTA	0	1	0.764706	0.705882	1	0
Minc3s00072g03554	sly-miR482a	-35.1	UGGAAUGGGAGGAAUUGGAGGG	TTTCCAATTCCACCCATTCCTA	0	1	0.764706	0.705882	1	0
Minc3s00881g18448	sly-miR482a	-35.1	UGGAUAUGCUGGGUGGAAUUGGAGAA	TTTCCAATTCCACCCATTCCTA	0	1	0.619048	0.619048	1	0
Minc3s01512g24399	sly-miR482a	-35.1	UGGAUAUGCUGGGUGGAAUUGGAGAA	TTTCCAATTCCACCCATTCCTA	0	1	0.619048	0.619048	1	0
Minc3s05396g38160	sly-miR482a	-35.1	UGGAUAUGCUGGGUGGAAUUGGAGAA	TTTCCAATTCCACCCATTCCTA	0	1	0.619048	0.619048	1	0
Minc3s00485g13128	sly-miR482c	-35.1	CGGAAGGGCGAGAAUUGGCAAGAA	TCTTGCCAATACCGCCCATTCC	1	1	0.736842	0.736842	1	0
Minc3s00855g18131	sly-miR482c	-35.1	CGGAAGGGCGAGAAUUGGCAAGAA	TCTTGCCAATACCGCCCATTCC	1	1	0.736842	0.736842	1	0
Minc3s01259g22190	sly-miR482c	-35.1	CGGAAGGGCGAGAAUUGGCAAGAA	TCTTGCCAATACCGCCCATTCC	1	1	0.736842	0.736842	1	0
Minc3s00890g18556	sly-miR530	-35.1	GCUGCAGCAACACCUGCACCUC	AGGTGTAGGTGTTCATGCAGA	0	1	0.75	0.75	1	0
Minc3s00890g18557	sly-miR530	-35.1	GCUGCAGCAACACCUGCACCUC	AGGTGTAGGTGTTCATGCAGA	0	1	0.75	0.75	1	0
Minc3s01200g21644	sly-miR530	-35.1	GCUGCAGCAACACCUGCACCUC	AGGTGTAGGTGTTCATGCAGA	0	1	0.75	0.75	1	0
Minc3s01200g21645	sly-miR530	-35.1	GCUGCAGCAACACCUGCACCUU	AGGTGTAGGTGTTCATGCAGA	0	1	0.75	0.75	1	0
Minc3s04284g35928	sly-miR530	-35.1	GCUGCAGCAACACCUGCACCUC	AGGTGTAGGTGTTCATGCAGA	0	1	0.75	0.75	1	0
Minc3s04284g35929	sly-miR530	-35.1	GCUGCAGCAACACCUGCACCUC	AGGTGTAGGTGTTCATGCAGA	0	1	0.75	0.75	1	0
Minc3s04284g35930	sly-miR530	-35.1	GCUGCAGCAACACCUGCACCUC	AGGTGTAGGTGTTCATGCAGA	0	1	0.75	0.75	1	0
Minc3s08625g42440	sly-miR530	-35.1	GCUGCAGCAACACCUGCACCUC	AGGTGTAGGTGTTCATGCAGA	0	1	0.75	0.75	1	0
Minc3s00311g09932	sly-miR10530	-35.1	AUGCGUGGACGAGGACGGGGUCGUGGAAGGGGACGUG	ACGTCCCTTCCCCATCGTTCAACA	1	1	0.516129	0.451613	1	0
Minc3s00962g19328	sly-miR10530	-35.1	AGUGGUGGUGGUGGUGGAAGGGAUGUG	ACGTCCCTTCCCCATCGTTCAACA	0	1	0.636364	0.590909	1	0
Minc3s00337g10470	sly-miR164a-3p	-35.1	CGGGGAUCAGCAGGCACGUGC	CATGTGCCTGTTTTCCCCATC	0	1	0.647059	0.588235	1	0
Minc3s01333g22862	sly-miR7981a	-35.1	AGCCACGUUCUUGGGCCUAUUUGAUGAAAUUUUUGUGAAGGGGA	ACCCCTTTTCGGCCTACGTGGCAC	1	1	0.384615	0.333333	1	0
Minc3s00948g19198	sly-miR160a	-35.1	CGGGAUACGGGAAACGGAGCCGGGUG	TGCCTGGCTCCCTGTATGCCA	0	1	0.65	0.55	1	0
Minc3s01340g22923	sly-miR160a	-35.1	UUGGCAUUACUCAUGAGCCAGGCAA	TGCCTGGCTCCCTGTATGCCA	1	1	0.631579	0.631579	1	0
Minc3s04300g35981	sly-miR160a	-35.1	UUGGCAUUACUCAUGAGCCAGGCAA	TGCCTGGCTCCCTGTATGCCA	1	1	0.631579	0.631579	1	0
Minc3s00279g09278	sly-miR477-5p	-35.1	UGGGCUUAUGGGGGGGGGGCAA	TGTCTCTCCCTCAAGGGCTCC	0	1	0.8125	0.5625	1	0
Minc3s01120g20901	sly-miR9479-5p	-35.1	GUGGUUGGGGGUCGUGGACUGGAC	TCCAGTCCTCTACCCTTCTCCA	1	1	0.666667	0.555556	1	0
Minc3s00710g16408	variant_miR319(iii)	-35.1	CAGGGGCUCCUGGUGGUCCAAC	TTGGACTGAAGGGAGCTCCT	0	1	0.75	0.5625	1	0
Minc3s00036g02114	Sly_miRNA3798	-35.1	ACCCCCUGGAAGGGGCGGAGCGCCUGGAAUGCCUGGAAA	TTTCGGGCATCTAGGGAGGGGG	0	1	0.484848	0.454545	1	0
Minc3s00100g04557	Sly_miRNA3798	-35.1	ACCCCCUGGAAGGGGCGGAGCGCCUGGAAUGCCUGGAAA	TTTCGGGCATCTAGGGAGGGGG	0	1	0.484848	0.454545	1	0
Minc3s00643g15541	sly-miR166c-3p	-35	UGAGGACAUCUGAACAUUCGCCUGGUCCGAU	TCGGACCAGGCTTCATTCCTC	1	1	0.56	0.56	1	0
Minc3s01800g26396	sly-miR391	-35	CUCCAGCAUUAUUUGGUUCUUGCGUU	ACGCAGGAGAGATGATGCTGGA	0	1	0.8	0.65	1	0
Minc3s00736g16683	sly-miR482e-3p	-35	AGUGGGGGAGGGGGAGGAAGGAA	TCTTTCCTACTCCTCCCATACC	0	1	0.764706	0.647059	1	0
Minc3s01388g23396	sly-miR482e-5p	-35	AUUCCGCCCUCGCCCGCAA	TGTGGGTGGGGTGGAAAGATT	0	1	0.588235	0.529412	1	0
Minc3s05620g38542	sly-miR482e-5p	-35	AUUCCGCCCUCGCCCGCAA	TGTGGGTGGGGTGGAAAGATT	0	1	0.588235	0.529412	1	0
Minc3s01886g26969	sly-miR5300	-35	AUUGGAGUGCGUGUAUUGGGGGC	TCCCCAGTCCAGGCATTCCAAC	0	1	0.764706	0.647059	1	0
Minc3s02054g27996	sly-miR5300	-35	AUUGGAGUGCGUGUAUUGGGGGC	TCCCCAGTCCAGGCATTCCAAC	0	1	0.764706	0.647059	1	0
Minc3s02444g30070	sly-miR482d-5p	-35	GCCAAUACCCACCCACUCCA	GGAGTGGGTGGGATGGAAAAA	1	1	0.5	0.5	1	0
Minc3s00065g03263	sly-miR10530	-35	GUGGCGGAUAGAUGGGGAAGAACUGGGGGAUGUG	ACGTCCCTTCCCCATCGTTCAACA	0	1	0.571429	0.464286	1	0
Minc3s00178g06859	sly-miR10530	-35	GUGUUGAACGAUGUACUUUUACUGGCUUGAGGGACGA	ACGTCCCTTCCCCATCGTTCAACA	1	1	0.516129	0.483871	1	0
Minc3s00296g09631	sly-miR10530	-35	GUGUUGAACGAUGUACUUUUACUGGCUUGAGGGACGA	ACGTCCCTTCCCCATCGTTCAACA	1	1	0.516129	0.483871	1	0
Minc3s00363g11038	sly-miR10530	-35	UUGUUGAUGCUAUGAUGGAAAGGGACGUA	ACGTCCCTTCCCCATCGTTCAACA	1	1	0.666667	0.625	1	0
Minc3s00655g15672	sly-miR10530	-35	UUGUUGAUGCUAUGAUGGAAAGGGACGUA	ACGTCCCTTCCCCATCGTTCAACA	1	1	0.666667	0.625	1	0
Minc3s01659g25419	sly-miR10530	-35	GUGGCGGAUAGAUGGGGAAGAAUUGGGGGAUGUG	ACGTCCCTTCCCCATCGTTCAACA	0	1	0.571429	0.464286	1	0
Minc3s01734g25935	sly-miR10530	-35	GUGUUGAACGAUGUACUUUUACUGGCUUGAGGGACGA	ACGTCCCTTCCCCATCGTTCAACA	1	1	0.516129	0.483871	1	0
Minc3s01887g26973	sly-miR10530	-35	CUGAAGGAUGGGUAAGGGAUGG	ACGTCCCTTCCCCATCGTTCAACA	0	1	0.666667	0.666667	1	0
Minc3s00031g01876	sly-miR7981a	-35	GGCCACAGGCUAUUACGGAAGGGGGA	ACCCCTTTTCGGCCTACGTGGCAC	0	1	0.565217	0.521739	1	0
Minc3s00279g09278	sly-miR7981a	-35	AGCGAGGUGGGCUUAUGGGGGGGGGG	ACCCCTTTTCGGCCTACGTGGCAC	0	1	0.619048	0.428571	1	0
Minc3s00867g18255	sly-miR7981a	-35	AUGCCAAAGAGGAGAAGAGGGGUU	ACCCCTTTTCGGCCTACGTGGCAC	0	1	0.631579	0.631579	1	0
Minc3s01312g22672	sly-miR7981a	-35	GGCCACAGGCUAUUACGGAAGGGGGA	ACCCCTTTTCGGCCTACGTGGCAC	0	1	0.565217	0.521739	1	0
Minc3s01570g24800	sly-miR7981a	-35	AUGCCAUGUCAAGGGAGGAAAAAGGGGUC	ACCCCTTTTCGGCCTACGTGGCAC	1	1	0.652174	0.565217	1	0
Minc3s00393g11537	sly-miR160a	-35	AUGGUCCUCCAGGGGAGCCAGGUC	TGCCTGGCTCCCTGTATGCCA	0	1	0.611111	0.5	1	0
Minc3s00533g13870	sly-miR160a	-35	AGGACAUGAGUUGGAGCCAGGCAU	TGCCTGGCTCCCTGTATGCCA	1	1	0.666667	0.555556	1	0
Minc3s02227g28974	sly-miR160a	-35	AUGGUCCUCCAGGGGAGCCAGGUC	TGCCTGGCTCCCTGTATGCCA	0	1	0.611111	0.5	1	0
Minc3s03598g34281	sly-miR160a	-35	AGGACAUGAGUUGGAGCCAGGCAU	TGCCTGGCTCCCTGTATGCCA	1	1	0.666667	0.555556	1	0
Minc3s07984g41771	sly-miR160a	-35	AGGACAUGAGUUGGAGCCAGGCAU	TGCCTGGCTCCCTGTATGCCA	1	1	0.666667	0.555556	1	0
Minc3s00047g02592	sly-miR9479-5p	-35	UGAGAAGGGAUGUGGAAGAGGACUGGC	TCCAGTCCTCTACCCTTCTCCA	1	1	0.545455	0.545455	1	0
Minc3s00144g05940	sly-miR9479-5p	-35	GUGGGCAAUGAAAUAUGGAGGGGAAGAGGAUUGGGU	TCCAGTCCTCTACCCTTCTCCA	0	1	0.5	0.4	1	0
Minc3s00995g19691	sly-miR9479-5p	-35	AUGGAUUGAUGAAGGAGGGGAAGGGGGAUUGGAA	TCCAGTCCTCTACCCTTCTCCA	0	1	0.535714	0.428571	1	0
Minc3s04348g36080	sly-miR9479-5p	-35	CGGAGUUUGGGUGUCCAGGACUGGGA	TCCAGTCCTCTACCCTTCTCCA	1	1	0.6	0.5	1	0
Minc3s05751g38770	sly-miR9479-5p	-35	GGGGGGCUGGGGUCCGAGGGCUGGC	TCCAGTCCTCTACCCTTCTCCA	0	1	0.684211	0.526316	1	0
Minc3s00608g15057	miR408(i)	-35	UGCCUGCUAAGGGGGGAAUGCAGUCGAUGGCGGCGGUGCAA	TGCACTGCCTCTTCCCTGGCT	0	1	0.4	0.342857	1	0
Minc3s00553g14188	sly-miR167a	-35	CGGAUCAUGUUCUGGUAGCUUCU	TGAAGCTGCCAGCATGATCTA	1	1	0.764706	0.588235	1	0
Minc3s02457g30151	Sly_miRNA1243	-35	UGGCCCUGGACUAAACACACUUGCAUCAA	TGATGCAAGTGATGCAGGGCC	1	1	0.565217	0.565217	1	0
Minc3s00073g03621	Sly_miRNA1863	-35	AGCCGAGCAGCGAGCUCGUCGGGA	CCCCGATGAGCATGTATTGGCA	0	1	0.666667	0.5	1	0
Minc3s00074g03659	Sly_miRNA1863	-35	AGCCGAGCAGCGAGCUCGUCGGGA	CCCCGATGAGCATGTATTGGCA	0	1	0.666667	0.5	1	0
Minc3s02277g29224	Sly_miRNA1863	-35	AGCCGAGCAGCGAGCUCGUCGGGA	CCCCGATGAGCATGTATTGGCA	0	1	0.666667	0.5	1	0
Minc3s10796g44368	Sly_miRNA1863	-35	AGCCGAGCAGCGAGCUCGUCGGGA	CCCCGATGAGCATGTATTGGCA	0	1	0.666667	0.5	1	0
Minc3s10026g43724	Sly_miRNA3798	-35	ACCCCACAGCCCUUUGCCCGAAC	TTTCGGGCATCTAGGGAGGGGG	1	1	0.526316	0.526316	1	0
Minc3s00190g07146	sly-miR482e-3p	-34.9	AGGUUUUUUUGGGAGGGGGGAGGGAGGGAG	TCTTTCCTACTCCTCCCATACC	0	1	0.583333	0.5	1	0
Minc3s00683g16036	sly-miR482e-3p	-34.9	UGGUUGGAAGGGGGAGGAGGAGGGGGAGGAG	TCTTTCCTACTCCTCCCATACC	0	1	0.52	0.48	1	0
Minc3s00345g10660	sly-miR5300	-34.9	UUUGGAAUGGUUGAUUAAUGGAUUGGGGAA	TCCCCAGTCCAGGCATTCCAAC	0	1	0.583333	0.541667	1	0
Minc3s02109g28338	sly-miR5300	-34.9	UUUGGAAUGGUUGAUUAAUGGAUUGGGGAA	TCCCCAGTCCAGGCATTCCAAC	0	1	0.583333	0.541667	1	0
Minc3s05744g38757	sly-miR5300	-34.9	UUUGGAAUGGUUGAUUAAUGGAUUGGGGAA	TCCCCAGTCCAGGCATTCCAAC	0	1	0.583333	0.541667	1	0
Minc3s09096g42918	sly-miR5300	-34.9	UUUGGAAUGGUUGAUUAAUGGAUUGGGGAA	TCCCCAGTCCAGGCATTCCAAC	0	1	0.583333	0.541667	1	0
Minc3s01073g20461	sly-miR9477-5p	-34.9	GGGGAAGAGGAAAUAGGGGGUGACGGGUAA	TATCCGTTGTTCCCTTTTCCTACC	0	1	0.708333	0.541667	1	0
Minc3s06003g39173	sly-miR9479-3p	-34.9	CGGUCCCAAGCACCCUUUGGACAUACCAUUCUCA	GAGAATGGTAGAGGGTCGGACC	1	1	0.535714	0.5	1	0
Minc3s00277g09219	sly-miR166b	-34.9	UGGGUUGAGGUUUGGUCCGAU	TCGGACCAGGCTTCATTCCCC	1	1	0.75	0.5625	1	0
Minc3s02856g31828	sly-miR166b	-34.9	UGGGUUGAGGUUUGGUCCGAU	TCGGACCAGGCTTCATTCCCC	1	1	0.75	0.5625	1	0
Minc3s07175g40810	sly-miR166b	-34.9	UGGGUUGAGGUUUGGUCCGAU	TCGGACCAGGCTTCATTCCCC	1	1	0.75	0.5625	1	0
Minc3s00058g02998	sly-miR166c-5p	-34.9	ACGAGCCAUUCGACAACAUUCCA	GGGATGTTGTCTGGCTCGACA	0	1	0.631579	0.631579	1	0
Minc3s00116g05071	sly-miR166c-5p	-34.9	ACGAGCCAUUCGACAACAUUCCA	GGGATGTTGTCTGGCTCGACA	0	1	0.631579	0.631579	1	0
Minc3s00116g05072	sly-miR166c-5p	-34.9	ACGAGCCAUUCGACAACAUUCCA	GGGATGTTGTCTGGCTCGACA	0	1	0.631579	0.631579	1	0
Minc3s00180g06927	sly-miR166c-5p	-34.9	ACGAGCCAUUCGACAACAUUCCA	GGGATGTTGTCTGGCTCGACA	0	1	0.631579	0.631579	1	0
Minc3s00224g07975	sly-miR166c-5p	-34.9	ACGAGCCAUUCGACAACAUUCCA	GGGATGTTGTCTGGCTCGACA	0	1	0.631579	0.631579	1	0
Minc3s02244g29046	sly-miR166c-5p	-34.9	ACGAGCCAUUCGACAACAUUCCA	GGGATGTTGTCTGGCTCGACA	0	1	0.631579	0.631579	1	0
Minc3s00510g13516	sly-miR399	-34.9	AAGGGCAAUUUUUCUUUGGUU	TGCCAAAGGAGAGTTGCCCTA	0	1	0.866667	0.666667	1	0
Minc3s01050g20206	sly-miR399	-34.9	AAGGGCAAUUUUUCUUUGGUU	TGCCAAAGGAGAGTTGCCCTA	0	1	0.866667	0.666667	1	0
Minc3s01718g25837	sly-miR399	-34.9	AGGGGUUUCCUCUUCUUUGGCAU	TGCCAAAGGAGAGTTGCCCTA	1	1	0.705882	0.529412	1	0
Minc3s00092g04312	sly-miR482d-3p	-34.9	AUUGGAGGGGUGGGGUGGGGAAC	TTTCCTATTCCACCCATGCCAA	0	1	0.777778	0.611111	1	0
Minc3s02466g30193	sly-miR482d-3p	-34.9	AUUGGAGGGGUGGGGUGGGGAAC	TTTCCTATTCCACCCATGCCAA	0	1	0.777778	0.611111	1	0
Minc3s00374g11213	sly-miR7981a	-34.9	UUGCCAGGCGGGGAAGGGGUC	ACCCCTTTTCGGCCTACGTGGCAC	1	1	0.631579	0.526316	1	0
Minc3s00259g08800	sly-miR160a	-34.9	GGGCACUGAACAGGAAUGGGCCAGGCC	TGCCTGGCTCCCTGTATGCCA	1	1	0.571429	0.52381	1	0
Minc3s00780g17252	sly-miR168a-5p	-34.9	AUCCGGACCCAAAAGCACCGAGUGGA	TCGCTTGGTGCAGGTCGGGAC	0	1	0.6	0.55	1	0
Minc3s07524g41233	sly-miR168a-5p	-34.9	AUCCGGACCCAAAAGCACCGAGUGGA	TCGCTTGGTGCAGGTCGGGAC	0	1	0.6	0.55	1	0
Minc3s00406g11767	sly-miR390b-5p	-34.9	AGGCGCUGAAACCUGGCCUGAGCUC	AAGCTCAGGAGGGATAGCGCC	1	1	0.631579	0.526316	1	0
Minc3s01427g23727	sly-miR390b-5p	-34.9	AGGCGCUGAAACCUGGCCUGAGCUC	AAGCTCAGGAGGGATAGCGCC	1	1	0.631579	0.526316	1	0
Minc3s09467g43234	sly-miR390b-5p	-34.9	AGGCGCUGAAACCUGGCCUGAGCUC	AAGCTCAGGAGGGATAGCGCC	1	1	0.631579	0.526316	1	0
Minc3s04282g35925	sly-miR477-5p	-34.9	AGGAGCAGGAGGGGGAGAUG	TGTCTCTCCCTCAAGGGCTCC	0	1	0.6875	0.625	1	0
Minc3s00005g00337	Sly_miRNA3798	-34.9	ACCUCCAGUCCCUGGAAGGUCUGAAGA	TTTCGGGCATCTAGGGAGGGGG	0	1	0.714286	0.571429	1	0
Minc3s00060g03079	sly-miR164a-5p	-34.8	CGCAUGGGCUUUGUUUCUCCGU	TGGAGAAGCAGGGCACGTGCA	1	1	0.8125	0.5	1	0
Minc3s01395g23441	sly-miR164a-5p	-34.8	CGCAGAGGUGGCUCUGCUUCUCCU	TGGAGAAGCAGGGCACGTGCA	1	1	0.611111	0.555556	1	0
Minc3s00303g09759	sly-miR482e-3p	-34.8	UGGUGGGGGAGGAGGUGGAAAUGUUGGGGGAGAG	TCTTTCCTACTCCTCCCATACC	0	1	0.535714	0.464286	1	0
Minc3s00416g11959	sly-miR482e-3p	-34.8	GGGUUAAUGGAUUCUGAGGAGUGGGGAAGAC	TCTTTCCTACTCCTCCCATACC	0	1	0.64	0.6	1	0
Minc3s07820g41570	sly-miR482e-3p	-34.8	GGGUUAAUGGAUUCUGAGGAGUGGGGAAGAC	TCTTTCCTACTCCTCCCATACC	0	1	0.64	0.6	1	0
Minc3s00688g16089	sly-miR482e-5p	-34.8	CCUCUCCCCCCACCCACAU	TGTGGGTGGGGTGGAAAGATT	1	1	0.625	0.625	1	0
Minc3s01323g22775	sly-miR482e-5p	-34.8	CCUUUCAGCCCCACCUACAA	TGTGGGTGGGGTGGAAAGATT	0	1	0.6875	0.625	1	0
Minc3s00062g03176	sly-miR5300	-34.8	GUGUUGUGCCUGGGGCUGGGGC	TCCCCAGTCCAGGCATTCCAAC	1	1	0.647059	0.529412	1	0
Minc3s00133g05628	sly-miR5300	-34.8	CUGGAUUGCUUGGAUUUACAACUGGGGGA	TCCCCAGTCCAGGCATTCCAAC	1	1	0.541667	0.458333	1	0
Minc3s00890g18560	sly-miR5300	-34.8	GGGGAUGAGGACUGGGGAU	TCCCCAGTCCAGGCATTCCAAC	1	1	0.588235	0.529412	1	0
Minc3s06516g39933	sly-miR5300	-34.8	GUGUUGUGCCUGGGGCUGGGGC	TCCCCAGTCCAGGCATTCCAAC	1	1	0.647059	0.529412	1	0
Minc3s00948g19191	sly-miR9471a-5p	-34.8	AAUUGGUUGGGUUGGGCACCUGU	CAGGTGCTCACTCAGCTAATA	1	1	0.823529	0.588235	1	0
Minc3s00486g13143	sly-miR167b-5p	-34.8	ACCAGAUCAUGCAGGCAGAACAGCUUUAC	TAAAGCTGCCAGCATGATCTGG	1	1	0.652174	0.652174	1	0
Minc3s00516g13626	sly-miR167b-5p	-34.8	ACCAGAUCAUGCAGGCAGAACAGCUUUAC	TAAAGCTGCCAGCATGATCTGG	1	1	0.652174	0.652174	1	0
Minc3s01964g27474	sly-miR167b-5p	-34.8	ACCAGAUCAUGCAGGCAGAACAGCUUUAC	TAAAGCTGCCAGCATGATCTGG	1	1	0.652174	0.652174	1	0
Minc3s00007g00476	sly-miR166b	-34.8	AGGGGAAUUUGCCUAAUGGUCCGAG	TCGGACCAGGCTTCATTCCCC	1	1	0.6	0.6	1	0
Minc3s02352g29617	sly-miR166b	-34.8	CGGGCUUGGUCCACCUGGAAAGCCUGGUCCGAU	TCGGACCAGGCTTCATTCCCC	1	1	0.444444	0.407407	1	0
Minc3s02644g31015	sly-miR166b	-34.8	CGGGCUUGGUCCACCUGGAAAGCCUGGUCCGAU	TCGGACCAGGCTTCATTCCCC	1	1	0.444444	0.407407	1	0
Minc3s07041g40653	sly-miR166b	-34.8	CGGGCUUGGUCCACCUGGAAAGCCUGGUCCGAU	TCGGACCAGGCTTCATTCCCC	1	1	0.444444	0.407407	1	0
Minc3s00661g15762	sly-miR395b	-34.8	AGAGUUCCCUCCAAUGUAGGGUCACUUCAGG	CTGAAGTGTTTGGGGGAACTCC	1	1	0.56	0.56	1	0
Minc3s02450g30108	sly-miR482a	-34.8	GAGGAAUGGGAAUGUCAACUCCUGGAAUUGGGAGG	TTTCCAATTCCACCCATTCCTA	0	1	0.517241	0.482759	1	0
Minc3s10022g43720	sly-miR482a	-34.8	GAGGAAUGGGAAUGUCAACUCCUGGAAUUGGGAGG	TTTCCAATTCCACCCATTCCTA	0	1	0.517241	0.482759	1	0
Minc3s00131g05587	sly-miR530	-34.8	GCUGCAUGGGCAGCGUGGCAAGGUUAUCCUACACCUG	AGGTGTAGGTGTTCATGCAGA	1	1	0.451613	0.387097	1	0
Minc3s00181g06959	sly-miR530	-34.8	GCUGCAUGGGCAGCAUGGCAAGGCUAUCCUACACCUG	AGGTGTAGGTGTTCATGCAGA	1	1	0.451613	0.387097	1	0
Minc3s00788g17370	sly-miR319c-5p	-34.8	GGAGGGGGAGGAGGAGGUUCUA	AGAGCTTCCTTCAGCCCACTC	0	1	0.705882	0.647059	1	0
Minc3s00107g04784	sly-miR7981a	-34.8	GGUGGCGGGGGAGGUGGGGGAGGGGG	ACCCCTTTTCGGCCTACGTGGCAC	0	1	0.571429	0.333333	1	0
Minc3s00146g06024	sly-miR7981a	-34.8	CGUGCGGCUAUGGGCCUUGCAGAAGGGGG	ACCCCTTTTCGGCCTACGTGGCAC	1	1	0.608696	0.478261	1	0
Minc3s00706g16364	sly-miR7981a	-34.8	AGCCCGUUUUAGAGGAAGAAGAGGGGA	ACCCCTTTTCGGCCTACGTGGCAC	0	1	0.521739	0.521739	1	0
Minc3s01782g26269	sly-miR7981a	-34.8	CGUGCGGCUAUGGGCCUUGCAGAAGGGGG	ACCCCTTTTCGGCCTACGTGGCAC	1	1	0.608696	0.478261	1	0
Minc3s02384g29779	sly-miR7981a	-34.8	UUGCUAAAAAGUUUGGGUGGAGGAGGGGA	ACCCCTTTTCGGCCTACGTGGCAC	0	1	0.608696	0.434783	1	0
Minc3s02512g30400	sly-miR7981a	-34.8	AUGUUGCGUAGGGAGGGGGUGUAGCUGUUGGGAGGGGGUG	ACCCCTTTTCGGCCTACGTGGCAC	0	1	0.5	0.294118	1	0
Minc3s00516g13613	sly-miR9471b-3p	-34.8	AAGUGAAUGCUCAAACUCUCAGCCAAA	TTGGCTGAGTGAGCATCACTG	1	1	0.666667	0.666667	1	0
Minc3s02183g28738	sly-miR9471b-3p	-34.8	AAGUGGUGCUCAUUUGGCUAU	TTGGCTGAGTGAGCATCACTG	0	1	0.866667	0.733333	1	0
Minc3s04810g37044	sly-miR9471b-3p	-34.8	AAGUGAAUGCUCAAACUCUCAGCCAAA	TTGGCTGAGTGAGCATCACTG	1	1	0.666667	0.666667	1	0
Minc3s00014g00925	sly-miR160a	-34.8	AGGGAUGAGUGGAGAGCCAGGCAC	TGCCTGGCTCCCTGTATGCCA	1	1	0.666667	0.555556	1	0
Minc3s01650g25352	sly-miR160a	-34.8	UUGGUAUUAAUAGGGCUGGCCAGGUC	TGCCTGGCTCCCTGTATGCCA	0	1	0.7	0.55	1	0
Minc3s03073g32669	sly-miR160a	-34.8	UGCGUUUAGGGUUGGCCAGGCAA	TGCCTGGCTCCCTGTATGCCA	1	1	0.666667	0.5	1	0
Minc3s06287g39609	sly-miR160a	-34.8	AGGCUGAAACUGGAGCCAGGCAG	TGCCTGGCTCCCTGTATGCCA	1	1	0.555556	0.555556	1	0
Minc3s00058g02996	sly-miR168a-5p	-34.8	GCCUGGCUUGACCAGGCGAG	TCGCTTGGTGCAGGTCGGGAC	0	1	0.75	0.5625	1	0
Minc3s01933g27286	sly-miR168a-5p	-34.8	GCCUGGCUUGACCAGGCGAG	TCGCTTGGTGCAGGTCGGGAC	0	1	0.75	0.5625	1	0
Minc3s00277g09221	sly-miR394-5p	-34.8	AGGAGGUGGACUUUUUGGGUGUCAAU	TTGGCATTCTGTCCACCTCC	0	1	0.65	0.6	1	0
Minc3s00713g16430	sly-miR394-5p	-34.8	AGGAGGUGGACUUUUUGGGUGUCAAU	TTGGCATTCTGTCCACCTCC	0	1	0.65	0.6	2	0
Minc3s00713g16430	sly-miR394-5p	-34.8	AGGAGGUGGACUUUUUGGGUGUCAAU	TTGGCATTCTGTCCACCTCC	0	1	0.65	0.6	2	0
Minc3s06590g40036	miR408(i)	-34.8	GAGAGAGGGAGGUGGUAGUGCU	TGCACTGCCTCTTCCCTGGCT	0	1	0.6875	0.625	1	0
Minc3s01868g26853	sly-miR10531	-34.8	CCCGGCCCUGCAGGACCCCC	TGGGGTCCTAGTAGAGTCGGTTC	1	1	0.647059	0.529412	1	0
Minc3s00165g06513	Sly_miRNA1815	-34.8	UGGUUAUUGCCCUCCUGGACA	GTTCAGGAGGGTAATAGGACC	0	1	0.764706	0.705882	1	0
Minc3s00204g07499	Sly_miRNA1815	-34.8	UGUCCUGCUGGCCCUCCUGGAUU	GTTCAGGAGGGTAATAGGACC	0	1	0.764706	0.588235	1	0
Minc3s00316g10039	Sly_miRNA1815	-34.8	UGGUUAUUGCCCUCCUGGACA	GTTCAGGAGGGTAATAGGACC	0	1	0.764706	0.705882	1	0
Minc3s00486g13145	Sly_miRNA1815	-34.8	UGGUGCUCAUUAUCCUCCUGAACA	GTTCAGGAGGGTAATAGGACC	1	1	0.777778	0.722222	1	0
Minc3s02174g28686	Sly_miRNA1815	-34.8	UGGUGCUCAUUAUCCUCCUGAACA	GTTCAGGAGGGTAATAGGACC	1	1	0.777778	0.722222	1	0
Minc3s02320g29439	Sly_miRNA1815	-34.8	UGGUGCUCAUUAUCCUCCUGAACA	GTTCAGGAGGGTAATAGGACC	1	1	0.777778	0.722222	1	0
Minc3s02321g29445	Sly_miRNA1815	-34.8	UGUCCUGCUGGCCCUCCUGGAUU	GTTCAGGAGGGTAATAGGACC	0	1	0.764706	0.588235	1	0
Minc3s10555g44165	Sly_miRNA1815	-34.8	UGUCCUGCUGGCCCUCCUGGAUU	GTTCAGGAGGGTAATAGGACC	0	1	0.764706	0.588235	1	0
Minc3s00749g16850	Sly_miRNA3798	-34.8	ACCCCUCUUUGGACGCUUGGAU	TTTCGGGCATCTAGGGAGGGGG	0	1	0.8125	0.625	1	0
Minc3s00954g19255	Sly_miRNA3798	-34.8	GCCCCCUCCUCUGUGGAGUUGUUUGAAAA	TTTCGGGCATCTAGGGAGGGGG	0	1	0.695652	0.608696	1	0
Minc3s02724g31356	Sly_miRNA3798	-34.8	UUCCCCUCUAGAAGAAUCUGGCCCGAGAU	TTTCGGGCATCTAGGGAGGGGG	0	1	0.565217	0.478261	1	0
Minc3s00130g05556	sly-miR164a-5p	-34.7	UUGCUGGUGCUUCUUCUUCUCCAA	TGGAGAAGCAGGGCACGTGCA	1	1	0.666667	0.611111	1	0
Minc3s00002g00084	sly-miR482e-3p	-34.7	GGGGAAGGGGAGGAGGUAGGGGAGGA	TCTTTCCTACTCCTCCCATACC	0	1	0.7	0.65	1	0
Minc3s00018g01187	sly-miR482e-3p	-34.7	GGGUGGGGGGGGGGUGUAGCAAGGAAAGGA	TCTTTCCTACTCCTCCCATACC	1	1	0.625	0.458333	1	0
Minc3s00092g04312	sly-miR482e-3p	-34.7	GGGUAUAUGGGGGGAGGGAGGGAUGGGAGGGAG	TCTTTCCTACTCCTCCCATACC	0	1	0.592593	0.518519	1	0
Minc3s00685g16065	sly-miR482e-3p	-34.7	CGGUGGAGGAGUGGGAGGGGG	TCTTTCCTACTCCTCCCATACC	0	1	0.722222	0.611111	1	0
Minc3s02466g30193	sly-miR482e-3p	-34.7	GGGUAUAUGGGGGGAGGGAGGGAUGGGAGGGAG	TCTTTCCTACTCCTCCCATACC	0	1	0.592593	0.518519	1	0
Minc3s02573g30710	sly-miR482e-3p	-34.7	GGGAGUGGGAGGAAGGAGGAAGGAA	TCTTTCCTACTCCTCCCATACC	0	1	0.684211	0.631579	1	0
Minc3s11155g44668	sly-miR7981b	-34.7	UGUGCCACAAAAGGGAGAGAGGGGG	ACCCCTTTTTAGCTTACGTGGCAC	0	1	0.684211	0.631579	1	0
Minc3s02209g28864	sly-miR9471a-5p	-34.7	AAGCUGAGUGGACAGCACCUGA	CAGGTGCTCACTCAGCTAATA	1	1	0.578947	0.578947	1	0
Minc3s00031g01909	sly-miR319c-3p	-34.7	UGAGGAGCUUCCGAUCACCAAGGCAGUCCAU	TTGGACTGAAGGGAGCTCCTT	1	1	0.48	0.4	1	0
Minc3s05628g38557	sly-miR319c-3p	-34.7	UGAGGAGCUUCCGAUCACCAAGGCAGUCCAU	TTGGACTGAAGGGAGCTCCTT	1	1	0.48	0.4	1	0
Minc3s08297g42108	sly-miR482d-5p	-34.7	CUUUCCAAUUUUCCCACUCACUUCA	GGAGTGGGTGGGATGGAAAAA	0	1	0.65	0.65	1	0
Minc3s00613g15138	sly-miR10535a	-34.7	GCUGCUCGUCGCAAACUUGUGCCAGC	TTGGCATAAGTTTGTGAAAGCCGG	0	1	0.75	0.65	1	0
Minc3s06164g39435	sly-miR166b	-34.7	AGGGAAGGAGAGCCUGGUCUGC	TCGGACCAGGCTTCATTCCCC	0	1	0.75	0.6875	1	0
Minc3s00399g11637	sly-miR482c	-34.7	UGGAAGUAAUGGGGUGGCUAGUGUUGGCAGGAA	TCTTGCCAATACCGCCCATTCC	0	1	0.555556	0.481481	1	0
Minc3s00810g17636	sly-miR166c-5p	-34.7	CUGUCGAGCCAGUCACUACCGAAGAAGCAGCAUUCA	GGGATGTTGTCTGGCTCGACA	0	1	0.466667	0.433333	1	0
Minc3s01960g27441	sly-miR166c-5p	-34.7	CUGUCGAGCCAGUCACGACUGAAGAGGCAGCAUUCA	GGGATGTTGTCTGGCTCGACA	0	1	0.466667	0.433333	1	0
Minc3s02110g28345	sly-miR166c-5p	-34.7	CUGUCGAGCCAGUCACUACCGAAGAAGCAGCAUUCA	GGGATGTTGTCTGGCTCGACA	0	1	0.466667	0.433333	1	0
Minc3s06168g39440	sly-miR166c-5p	-34.7	CUGUCGAGCCAGUCACAACUGAAGAAGCAGCAUUCA	GGGATGTTGTCTGGCTCGACA	0	1	0.466667	0.433333	1	0
Minc3s12048g45327	sly-miR166c-5p	-34.7	CUGUCGAGCCAGUCACGACUGAAGAGGCAGCAUUCA	GGGATGTTGTCTGGCTCGACA	0	1	0.466667	0.433333	1	0
Minc3s00397g11596	sly-miR319c-5p	-34.7	CGGUGUGCUGGAGGAGGUUCA	AGAGCTTCCTTCAGCCCACTC	0	1	0.8	0.666667	1	0
Minc3s01007g19796	sly-miR319c-5p	-34.7	CGGUGUGCUGGAGGAGGUUCA	AGAGCTTCCTTCAGCCCACTC	0	1	0.8	0.666667	1	0
Minc3s04555g36528	sly-miR319c-5p	-34.7	CGGUGUGCUGGAGGAGGUUCA	AGAGCTTCCTTCAGCCCACTC	0	1	0.8	0.666667	1	0
Minc3s00075g03699	sly-miR160a	-34.7	UUGGUGGUUUAGGGAGUUGGGCAA	TGCCTGGCTCCCTGTATGCCA	0	1	0.722222	0.555556	1	0
Minc3s00827g17827	sly-miR168a-5p	-34.7	ACCCGAACGUGCAUUAAGCGAU	TCGCTTGGTGCAGGTCGGGAC	0	1	0.705882	0.647059	1	0
Minc3s00468g12838	sly-miR390b-5p	-34.7	AGUGCUAUCCAAUGUCUGAGCAACGUUCCUGAGCUA	AAGCTCAGGAGGGATAGCGCC	1	1	0.433333	0.366667	1	0
Minc3s00111g04904	sly-miR477-5p	-34.7	UGGGGCUGUGCCAGGGAGGGACAA	TGTCTCTCCCTCAAGGGCTCC	0	1	0.666667	0.555556	1	0
Minc3s00069g03455	sly-miR9479-5p	-34.7	CGCGAGAAGGAAUUGGGGGAUUGGAA	TCCAGTCCTCTACCCTTCTCCA	0	1	0.7	0.6	1	0
Minc3s00149g06077	sly-miR9479-5p	-34.7	GGGAGUAGGGAUUCUAGGAGGGCUGGC	TCCAGTCCTCTACCCTTCTCCA	0	1	0.571429	0.52381	1	0
Minc3s00354g10851	sly-miR9479-5p	-34.7	CGCGAGAAGGAAUUGGGGGAUUGGAA	TCCAGTCCTCTACCCTTCTCCA	0	1	0.7	0.6	1	0
Minc3s01207g21709	sly-miR9479-5p	-34.7	AUGGAGAAAAUGGGGAAGAAGGGGGAUUGGGU	TCCAGTCCTCTACCCTTCTCCA	0	1	0.576923	0.423077	1	0
Minc3s00037g02171	Sly_miRNA1117	-34.7	CGCCUCUCGGCCGUUUCGACC	GTTGAGATGGCCGAGTTGGTC	0	1	0.75	0.625	1	0
Minc3s00016g01086	miR408(i)	-34.7	UGUCGGGCCAGAUGGCAGUGCAA	TGCACTGCCTCTTCCCTGGCT	1	1	0.705882	0.588235	1	0
Minc3s00552g14169	miR408(i)	-34.7	UGUCGGGCCAGAUGGCAGUGCAA	TGCACTGCCTCTTCCCTGGCT	1	1	0.705882	0.588235	1	0
Minc3s00895g18623	miR408(i)	-34.7	UGUCGGGCCAGAUGGCAGUGCAA	TGCACTGCCTCTTCCCTGGCT	1	1	0.705882	0.588235	1	0
Minc3s01444g23879	sly-miR10531	-34.7	UAUCGGCUGCUACAACUGGGAUCCCAA	TGGGGTCCTAGTAGAGTCGGTTC	0	1	0.681818	0.545455	1	0
Minc3s00108g04802	Sly_miRNA1971	-34.7	UGGUCAACUUGGAGCGCCUGGAGCA	GCTCCGGGGCTCGTTTGACC	0	1	0.684211	0.631579	1	0
Minc3s00920g18901	Sly_miRNA1971	-34.7	UGGUCAACUUGGAGCGCCUGGAGCA	GCTCCGGGGCTCGTTTGACC	0	1	0.684211	0.631579	1	0
Minc3s02217g28914	Sly_miRNA1381	-34.7	GUGCAUAGUCGUGGGGGUGGA	TCACCCCCATGATTCGGCAACG	1	1	0.647059	0.470588	1	0
Minc3s00496g13315	Sly_miRNA3798	-34.7	GCCCCCGGAUCACCUGGACAGCCUGGAAA	TTTCGGGCATCTAGGGAGGGGG	0	1	0.565217	0.521739	1	0
Minc3s00836g17933	Sly_miRNA3798	-34.7	ACCCUUCCCUGCCCGAGC	TTTCGGGCATCTAGGGAGGGGG	0	1	0.625	0.5625	1	0
Minc3s00019g01192	sly-miR390b-3p	-34.6	UUGGAACUCAGGUACUAGUGGAUGGUGA	CGCTATCCATCCTGAGTTTCA	0	1	0.681818	0.590909	1	0
Minc3s06167g39438	sly-miR482e-3p	-34.6	AGGGAGGAGGAGGGGAAGGAG	TCTTTCCTACTCCTCCCATACC	0	1	0.526316	0.473684	1	0
Minc3s08319g42133	sly-miR482e-3p	-34.6	GGGGGGGGGUAGGGGGGGG	TCTTTCCTACTCCTCCCATACC	0	1	0.647059	0.470588	1	0
Minc3s00160g06393	sly-miR5300	-34.6	CUGUGGAUGUUUGGAUUGGGGU	TCCCCAGTCCAGGCATTCCAAC	0	1	0.764706	0.588235	1	0
Minc3s03095g32755	sly-miR5300	-34.6	CUGUGGAUGUUUGGAUUGGGGU	TCCCCAGTCCAGGCATTCCAAC	0	1	0.764706	0.588235	1	0
Minc3s04623g36686	sly-miR5300	-34.6	CUGUGGAUGUUUGGAUUGGGGU	TCCCCAGTCCAGGCATTCCAAC	0	1	0.764706	0.588235	1	0
Minc3s00120g05173	sly-miR10534	-34.6	CGGAUGAUGGGGGUGUUUUGG	CAAAATACCCTTGTCATCCAA	0	1	0.8125	0.625	1	0
Minc3s00016g01054	sly-miR156d-3p	-34.6	GGACAGAACAAUGGGGUAGUGGGCA	GCTCACTGCTCTATCTGTCACC	0	1	0.619048	0.47619	1	0
Minc3s02410g29890	sly-miR156d-3p	-34.6	GGACAGAACAAUGGGGUAGUGGGCA	GCTCACTGCTCTATCTGTCACC	0	1	0.619048	0.47619	1	0
Minc3s03533g34121	sly-miR164b-3p	-34.6	AGGAGGAGGGGGACAUGUA	CACGTGTTCTCCTTCTCCAAC	0	1	0.733333	0.533333	1	0
Minc3s01913g27155	sly-miR10535a	-34.6	GCCGGCCGGCACGAACUUGAAGUAUGCCGAG	TTGGCATAAGTTTGTGAAAGCCGG	0	1	0.6	0.56	1	0
Minc3s00701g16297	sly-miR169d	-34.6	CUGGGCAAGUUGCAUUCUUGGCUU	TAGCCAAGGATGACTTGCCTA	1	1	0.777778	0.666667	2	0
Minc3s00701g16297	sly-miR169d	-34.6	CUGGGCAAGUUGCAUUCUUGGCUU	TAGCCAAGGATGACTTGCCTA	1	1	0.777778	0.666667	2	0
Minc3s02356g29640	sly-miR166c-5p	-34.6	AGUCGGGCUGCAACAUCCUG	GGGATGTTGTCTGGCTCGACA	1	1	0.75	0.5	1	0
Minc3s00340g10527	sly-miR399	-34.6	UGGCAUUCUCUCCUUUGGCGU	TGCCAAAGGAGAGTTGCCCTA	1	1	0.647059	0.588235	1	0
Minc3s03123g32876	sly-miR399	-34.6	UGGCAUUCUCUCCUUUGGCGU	TGCCAAAGGAGAGTTGCCCTA	1	1	0.647059	0.588235	1	0
Minc3s04846g37127	sly-miR399	-34.6	UGGGCAUCUCCUUUGGCU	TGCCAAAGGAGAGTTGCCCTA	1	1	0.666667	0.666667	1	0
Minc3s08196g42005	sly-miR399	-34.6	UGGGCAUCUCCUUUGGCU	TGCCAAAGGAGAGTTGCCCTA	1	1	0.666667	0.666667	1	0
Minc3s04271g35904	sly-miR482d-3p	-34.6	AGGCAGGUGUUGGGCUGGAAUAGGAGGA	TTTCCTATTCCACCCATGCCAA	0	1	0.608696	0.565217	1	0
Minc3s01713g25798	sly-miR9471b-3p	-34.6	AGGUGUUCGCUCAGCCAU	TTGGCTGAGTGAGCATCACTG	1	1	0.666667	0.466667	1	0
Minc3s00004g00221	sly-miR10532	-34.6	AGCUCGAAGAGCUCGAGGCGCACUUC	AAGTGTGTCTCTGAGATTTCGGGC	0	1	0.761905	0.619048	1	0
Minc3s00039g02280	sly-miR160a	-34.6	AUGGCAGCGUGGAUGCCGGGCAA	TGCCTGGCTCCCTGTATGCCA	0	1	0.722222	0.611111	1	0
Minc3s00038g02242	sly-miR168a-5p	-34.6	ACAAGCACCUGUACCAAGCGAG	TCGCTTGGTGCAGGTCGGGAC	1	1	0.647059	0.588235	1	0
Minc3s00285g09411	sly-miR168a-5p	-34.6	ACAAGCACCUGUACCAAGCGAG	TCGCTTGGTGCAGGTCGGGAC	1	1	0.647059	0.588235	1	0
Minc3s00022g01382	sly-miR394-5p	-34.6	UGGAGGUGGUGGGAAUGUUGGU	TTGGCATTCTGTCCACCTCC	0	1	0.75	0.625	1	0
Minc3s01352g23038	sly-miR477-5p	-34.6	UGGUGCUGGAGGGAGAGGCAA	TGTCTCTCCCTCAAGGGCTCC	0	1	0.647059	0.588235	1	0
Minc3s01563g24739	sly-miR477-5p	-34.6	UGGUGCUGGAGGGAGAGGCAA	TGTCTCTCCCTCAAGGGCTCC	0	1	0.647059	0.588235	1	0
Minc3s01927g27248	sly-miR477-5p	-34.6	CGGAGCUCGUUUUGAUGAUGGAAUGGGGGGAGACAA	TGTCTCTCCCTCAAGGGCTCC	0	1	0.466667	0.433333	1	0
Minc3s01713g25798	sly-miR9471a-3p	-34.6	AGGUGUUCGCUCAGCCAU	TTGGCTGAGTGAGCATCACGG	1	1	0.666667	0.466667	1	0
Minc3s00015g01034	sly-miR9479-5p	-34.6	AGGAGAAGGGUUUUUUAAAUUUUGGGAUUGGGU	TCCAGTCCTCTACCCTTCTCCA	0	1	0.481481	0.407407	1	0
Minc3s00235g08222	miR169(i)	-34.6	GAGGCGAGUCAUCUUGGCUC	TAGCCAAGGATGACTTGCCT	1	1	0.8	0.733333	1	0
Minc3s01225g21871	miR408(i)	-34.6	AAGCUAGGGAUGCGGUGCAU	TGCACTGCCTCTTCCCTGGCT	0	1	0.647059	0.588235	1	0
Minc3s08641g42459	miR408(i)	-34.6	AAGCUAGGGAUGCGGUGCAU	TGCACTGCCTCTTCCCTGGCT	0	1	0.647059	0.588235	1	0
Minc3s01713g25798	miR9471(ii)	-34.6	AGGUGUUCGCUCAGCCAU	TTGGCTGAGTGAGCATCACT	1	1	0.714286	0.5	1	0
Minc3s02997g32370	sly-miR10531	-34.6	AGGCUGGCUGUGAUCCUAGUGCUGCUUGGGCCCCAA	TGGGGTCCTAGTAGAGTCGGTTC	0	1	0.5	0.333333	1	0
Minc3s03012g32428	sly-miR10531	-34.6	AGGCUGGCUGUGAUCCUAGUGCUGCUUGGGCCCCAA	TGGGGTCCTAGTAGAGTCGGTTC	0	1	0.5	0.333333	1	0
Minc3s02457g30150	Sly_miRNA3798	-34.6	AUCCUCCUUAUGGGGUGCCUGGGAA	TTTCGGGCATCTAGGGAGGGGG	0	1	0.7	0.5	1	0
Minc3s04366g36130	sly-miR164a-5p	-34.5	AGUAUGUUUCUUGCUUCUCCAA	TGGAGAAGCAGGGCACGTGCA	1	1	0.8125	0.5625	1	0
Minc3s00027g01716	sly-miR166c-3p	-34.5	UGGAGCAGCUGGAAAGCCUGGUCCGAG	TCGGACCAGGCTTCATTCCTC	1	1	0.590909	0.5	1	0
Minc3s00186g07072	sly-miR391	-34.5	GCAGCAUCAUUUACAAACAUCCUGCGUC	ACGCAGGAGAGATGATGCTGGA	1	1	0.565217	0.521739	1	0
Minc3s00888g18520	sly-miR391	-34.5	GCAGCAUCAUUUACAAACAUCCUGCGUC	ACGCAGGAGAGATGATGCTGGA	1	1	0.565217	0.521739	1	0
Minc3s04585g36595	sly-miR391	-34.5	GCAGCAUCAUUUACAAACAUCCUGCGUC	ACGCAGGAGAGATGATGCTGGA	1	1	0.565217	0.521739	1	0
Minc3s06759g40281	sly-miR391	-34.5	GCAGCAUCAUUUACAAACAUCCUGCGUC	ACGCAGGAGAGATGATGCTGGA	1	1	0.565217	0.521739	1	0
Minc3s01040g20100	sly-miR482b	-34.5	UGGUUUUGGGUGGAGGAGGGGCAAGAG	TCTTGCCTACACCGCCCATGCC	1	1	0.619048	0.47619	1	0
Minc3s02503g30360	sly-miR482b	-34.5	UGGAUGGGGCGGUGGAAUGGGUGGGAU	TCTTGCCTACACCGCCCATGCC	0	1	0.619048	0.571429	1	0
Minc3s04922g37275	sly-miR5300	-34.5	CUGGCCCGCCUGGUGAGGCUGGGGAU	TCCCCAGTCCAGGCATTCCAAC	1	1	0.52381	0.47619	1	0
Minc3s00419g12010	sly-miR7981e	-34.5	AAUCCGACAAUUAGAGACACGCUUG	AAGTGTGTCTCTGAGATTTCGGAT	0	1	0.75	0.7	1	0
Minc3s00450g12517	sly-miR171b-3p	-34.5	UGUGAUGUAGCUGGUAUGGCUCAU	TTGAGCCGTGCCAATATCACG	1	1	0.777778	0.555556	1	0
Minc3s00497g13328	sly-miR390a-3p	-34.5	GGAAAUUCAGGAUGGAUGGUU	CGCTATCCATCCTGAGTTTTA	0	1	0.866667	0.733333	1	0
Minc3s00508g13485	sly-miR10535a	-34.5	AUGGUGCAAGAGCACAAGCUUGUGCCAAG	TTGGCATAAGTTTGTGAAAGCCGG	0	1	0.608696	0.478261	1	0
Minc3s02778g31533	sly-miR10535a	-34.5	AUGGUGCAAGAGCACAAGCUUGUGCCAAG	TTGGCATAAGTTTGTGAAAGCCGG	0	1	0.608696	0.478261	1	0
Minc3s00073g03605	sly-miR319c-5p	-34.5	UGGUGGAGGUGGAGGAAGUUCUG	AGAGCTTCCTTCAGCCCACTC	0	1	0.764706	0.647059	1	0
Minc3s02949g32177	sly-miR319c-5p	-34.5	UUGGAGCUGGGGGAAGCUUUG	AGAGCTTCCTTCAGCCCACTC	0	1	0.705882	0.588235	1	0
Minc3s00718g16491	sly-miR482d-3p	-34.5	AUUGGCAUUGUUGAUUUGGGUUGGAAUAGGGAU	TTTCCTATTCCACCCATGCCAA	0	1	0.555556	0.555556	1	0
Minc3s00533g13871	sly-miR9471b-3p	-34.5	UGGUGGUGCUCUCUCAGCUGU	TTGGCTGAGTGAGCATCACTG	0	1	0.866667	0.666667	1	0
Minc3s02454g30132	sly-miR9471b-3p	-34.5	UGGUGGUGCUCUCUCAGCUGU	TTGGCTGAGTGAGCATCACTG	0	1	0.866667	0.666667	1	0
Minc3s03598g34279	sly-miR9471b-3p	-34.5	UGGUGGUGCUCUCUCAGCUGU	TTGGCTGAGTGAGCATCACTG	0	1	0.866667	0.666667	1	0
Minc3s05981g39131	sly-miR9471b-3p	-34.5	UGGUGGUGCUCUCUCAGCUGU	TTGGCTGAGTGAGCATCACTG	0	1	0.866667	0.666667	1	0
Minc3s06660g40133	sly-miR477-5p	-34.5	AGGGCCCUUAAUGGAGAGACAU	TGTCTCTCCCTCAAGGGCTCC	1	1	0.75	0.6875	1	0
Minc3s01858g26805	sly-miR9479-5p	-34.5	CUGGAGGGGGAAUAGGUGUUGGGACUGGAC	TCCAGTCCTCTACCCTTCTCCA	1	1	0.625	0.5	1	0
Minc3s02539g30545	sly-miR9479-5p	-34.5	UUGGGGGGGGGCUGGAUUGGAU	TCCAGTCCTCTACCCTTCTCCA	0	1	0.666667	0.5	1	0
Minc3s00224g07964	Sly_miRNA1117	-34.5	AAUCAACUCAGCCGUCUUAACG	GTTGAGATGGCCGAGTTGGTC	0	1	0.8125	0.6875	1	0
Minc3s04137g35579	sly-miR6022	-34.5	CUUCUGGAUCUCCCUUCCAU	TGGAAGGGAGAATATCCAGGA	1	1	0.705882	0.647059	1	0
Minc3s00486g13145	Sly_miRNA1821	-34.5	UGGUGCUCAUUAUCCUCCUGAACA	GTTCAGGGGGATAATAGGACC	1	1	0.777778	0.722222	1	0
Minc3s02174g28686	Sly_miRNA1821	-34.5	UGGUGCUCAUUAUCCUCCUGAACA	GTTCAGGGGGATAATAGGACC	1	1	0.777778	0.722222	1	0
Minc3s02320g29439	Sly_miRNA1821	-34.5	UGGUGCUCAUUAUCCUCCUGAACA	GTTCAGGGGGATAATAGGACC	1	1	0.777778	0.722222	1	0
Minc3s00586g14705	Sly_miRNA2712	-34.5	AUGCCGCCUGCCUUCCAAAGAA	TTTTTGGACGGCAGGGGCACC	0	1	0.705882	0.705882	1	0
Minc3s07373g41042	Sly_miRNA2712	-34.5	AUGCCGCCUGCCUUCCAAAGAA	TTTTTGGACGGCAGGGGCACC	0	1	0.705882	0.705882	1	0
Minc3s00621g15213	Sly_miRNA572	-34.5	CGGUCCUGUAGGACCCCCUGGGCC	GTTCAGGGAGGTAATAGGACC	0	1	0.684211	0.631579	1	0
Minc3s00001g00013	Sly_miRNA1243	-34.5	UGGCUCUGCAUUUGUUGUAUUC	TGATGCAAGTGATGCAGGGCC	0	1	0.75	0.625	1	0
Minc3s01800g26399	Sly_miRNA1381	-34.5	GGUUGCAUGUAAGCACUGUUUGGGUGGUGGGGGUGAG	TCACCCCCATGATTCGGCAACG	1	1	0.451613	0.322581	1	0
Minc3s00028g01761	Sly_miRNA3798	-34.5	GCCCCCUCUGUGCCUGAAGC	TTTCGGGCATCTAGGGAGGGGG	0	1	0.666667	0.5	1	0
Minc3s00854g18127	Sly_miRNA3798	-34.5	ACCUCCUCCACGUCCGUUGCCCGAAC	TTTCGGGCATCTAGGGAGGGGG	1	1	0.55	0.5	1	0
Minc3s02123g28427	Sly_miRNA3798	-34.5	GCCCCCUCUGUGCCUGAAGC	TTTCGGGCATCTAGGGAGGGGG	0	1	0.666667	0.5	1	0
Minc3s07413g41092	Sly_miRNA3798	-34.5	AUCCCCUCUGACUACUUUGCUGACGGGAUGAUGCCUGAGAA	TTTCGGGCATCTAGGGAGGGGG	0	1	0.457143	0.4	1	0
Minc3s02502g30354	sly-miR164a-5p	-34.4	UUGUUGGUGCUUCUGUUUCUUCAU	TGGAGAAGCAGGGCACGTGCA	0	1	0.722222	0.555556	1	0
Minc3s06361g39718	sly-miR164a-5p	-34.4	UUGUUGGUGCUUCUGUUUCUUCAU	TGGAGAAGCAGGGCACGTGCA	0	1	0.722222	0.555556	1	0
Minc3s00701g16297	sly-miR169b	-34.4	UGGGCAAGUUGCAUUCUUGGCUU	TAGCCAAGGATGACTTGCCTG	1	1	0.823529	0.647059	2	0
Minc3s00701g16297	sly-miR169b	-34.4	UGGGCAAGUUGCAUUCUUGGCUU	TAGCCAAGGATGACTTGCCTG	1	1	0.823529	0.647059	2	0
Minc3s03136g32912	sly-miR482b	-34.4	UGGUAUGGCGGAUUGAUAGGCGAGAG	TCTTGCCTACACCGCCCATGCC	0	1	0.714286	0.666667	1	0
Minc3s00002g00078	sly-miR482e-3p	-34.4	GGGGAGGGGUGGGAGGGC	TCTTTCCTACTCCTCCCATACC	0	1	0.625	0.5	1	0
Minc3s00137g05745	sly-miR482e-3p	-34.4	AAUGGGAGGAGGAAGGAAGGGA	TCTTTCCTACTCCTCCCATACC	0	1	0.666667	0.611111	1	0
Minc3s03181g33070	sly-miR482e-3p	-34.4	GGGGCGGGGGAGGAUGUGGGGGAGGG	TCTTTCCTACTCCTCCCATACC	0	1	0.65	0.55	1	0
Minc3s01270g22324	sly-miR7981e	-34.4	CUCGGUCUCAGAGACGCACUC	AAGTGTGTCTCTGAGATTTCGGAT	0	1	0.722222	0.611111	1	0
Minc3s02170g28671	sly-miR7981e	-34.4	CUCGGUCUCAGAGACGCACUC	AAGTGTGTCTCTGAGATTTCGGAT	0	1	0.722222	0.611111	1	0
Minc3s07952g41736	sly-miR7981e	-34.4	CUCGGUCUCAGAGACGCACUC	AAGTGTGTCTCTGAGATTTCGGAT	0	1	0.722222	0.611111	1	0
Minc3s03969g35214	sly-miR9477-5p	-34.4	AAGGCGAAGAAAGAGGGGACGACGGAUGG	TATCCGTTGTTCCCTTTTCCTACC	1	1	0.6	0.44	1	0
Minc3s00029g01797	sly-miR482d-5p	-34.4	CUCCUUCCCCCCACUCCA	GGAGTGGGTGGGATGGAAAAA	1	1	0.5625	0.5625	1	0
Minc3s00935g19056	sly-miR482d-5p	-34.4	CUCCUUCCCCCCACUCCA	GGAGTGGGTGGGATGGAAAAA	1	1	0.5625	0.5625	1	0
Minc3s00059g03039	sly-miR9479-3p	-34.4	UGUCCACCCUCGACCAUUCUA	GAGAATGGTAGAGGGTCGGACC	1	1	0.75	0.75	1	0
Minc3s00007g00471	sly-miR169c	-34.4	AUUGGCAAUACUUUGUCAUGCUUGGCUGG	CAGCCAAGGATGACTTGCCGA	1	1	0.608696	0.565217	1	0
Minc3s00076g03734	sly-miR169c	-34.4	UUCGGCAAGUAUUUUUUGGCUGA	CAGCCAAGGATGACTTGCCGA	1	1	0.764706	0.647059	1	0
Minc3s01565g24758	sly-miR169c	-34.4	AUUGGCAAUACUUUGUCAUGCUUGGCUGG	CAGCCAAGGATGACTTGCCGA	1	1	0.608696	0.565217	1	0
Minc3s01298g22580	sly-miR319b	-34.4	CAGGGAGACUCCUGCAGGUUUUCAGUCUGAA	TTGGACTGAAGGGAGCTCCCT	0	1	0.6	0.56	1	0
Minc3s00877g18384	sly-miR319c-5p	-34.4	UGAGUGGGGAGGGGGGGGGCUUUA	AGAGCTTCCTTCAGCCCACTC	0	1	0.722222	0.611111	1	0
Minc3s01911g27134	sly-miR319c-5p	-34.4	GGGGUGGGGUGAGGAGGGGGUUCUC	AGAGCTTCCTTCAGCCCACTC	0	1	0.736842	0.684211	1	0
Minc3s00145g05969	sly-miR394-5p	-34.4	UGGAGGUGUCGGAGUGCCAGG	TTGGCATTCTGTCCACCTCC	0	1	0.75	0.625	1	0
Minc3s00952g19232	sly-miR394-5p	-34.4	UGGAGGUGUCGGAGUGCCAGG	TTGGCATTCTGTCCACCTCC	0	1	0.75	0.625	1	0
Minc3s00014g00894	Sly_miRNA1971	-34.4	AAAACGCCUGGCCCCGGAGCU	GCTCCGGGGCTCGTTTGACC	1	1	0.555556	0.5	1	0
Minc3s00041g02332	Sly_miRNA1971	-34.4	UGUCAAUGGACGUCCUGGAGUA	GCTCCGGGGCTCGTTTGACC	0	1	0.6875	0.5625	1	0
Minc3s00495g13288	Sly_miRNA1863	-34.4	AUGCAGCAUGUCUCAUCGGGGA	CCCCGATGAGCATGTATTGGCA	1	1	0.631579	0.578947	1	0
Minc3s00875g18351	Sly_miRNA1863	-34.4	AUGCAGCAUGUCUCAUCGGGGA	CCCCGATGAGCATGTATTGGCA	1	1	0.631579	0.578947	1	0
Minc3s00012g00771	Sly_miRNA3798	-34.4	UUCCUUUUGCUACCUGGAUGCCUGGAAC	TTTCGGGCATCTAGGGAGGGGG	0	1	0.727273	0.5	1	0
Minc3s01081g20532	Sly_miRNA3798	-34.4	ACCCGUCCCUACUGCCUGGAGU	TTTCGGGCATCTAGGGAGGGGG	0	1	0.705882	0.647059	1	0
Minc3s01084g20554	Sly_miRNA3798	-34.4	UUCCUUUUGCUACCUGGAUGCCUGGAAC	TTTCGGGCATCTAGGGAGGGGG	0	1	0.727273	0.5	1	0
Minc3s01407g23558	Sly_miRNA3798	-34.4	GCUCCCUUGAACCGAAUGAAAAAUGUGGGAUGCCCGAAAU	TTTCGGGCATCTAGGGAGGGGG	1	1	0.441176	0.352941	1	0
Minc3s00001g00015	sly-miR394-3p	-34.3	AGUUGAACAGUGUGAAUGCCCACCUG	AGGTGGGCATACTGTCAACA	1	1	0.65	0.65	1	0
Minc3s00218g07846	sly-miR394-3p	-34.3	AUGUUGAACAGUCUGCCCGCCA	AGGTGGGCATACTGTCAACA	0	1	0.75	0.75	1	0
Minc3s00218g07847	sly-miR394-3p	-34.3	AUGUUGAACAGUCUGCCCGCCA	AGGTGGGCATACTGTCAACA	0	1	0.75	0.75	1	0
Minc3s03754g34700	sly-miR394-3p	-34.3	AUGUUGAACAGUCUGCCCGCCA	AGGTGGGCATACTGTCAACA	0	1	0.75	0.75	1	0
Minc3s00019g01210	sly-miR482b	-34.3	AAUGGGUGGUGUAAGAAGGUGGGAA	TCTTGCCTACACCGCCCATGCC	0	1	0.619048	0.571429	1	0
Minc3s00286g09435	sly-miR482e-3p	-34.3	GGUGGGAGGAAGAGGAAAGAA	TCTTTCCTACTCCTCCCATACC	1	1	0.647059	0.588235	1	0
Minc3s00956g19277	sly-miR482e-3p	-34.3	AGGUGGGGGAGGAGGAUGCGGUGGAGGGAGGGA	TCTTTCCTACTCCTCCCATACC	0	1	0.518519	0.444444	1	0
Minc3s01182g21484	sly-miR7981b	-34.3	GGCCUGGUGUGAAGGGUGAAAAGGGGG	ACCCCTTTTTAGCTTACGTGGCAC	1	1	0.545455	0.409091	1	0
Minc3s02472g30223	sly-miR7981b	-34.3	UUGCCAGGUGGGUGGAGGGGGG	ACCCCTTTTTAGCTTACGTGGCAC	0	1	0.722222	0.444444	1	0
Minc3s00544g14038	sly-miR9477-5p	-34.3	GGGUAGGGAUAGGGAAUGUGAAUCCUUUAAUUAAUGGAUAU	TATCCGTTGTTCCCTTTTCCTACC	0	1	0.485714	0.428571	1	0
Minc3s00258g08793	sly-miR319c-3p	-34.3	AAAGGAGCUCCCGGUCCAAA	TTGGACTGAAGGGAGCTCCTT	0	1	0.705882	0.705882	1	0
Minc3s00534g13890	sly-miR319c-3p	-34.3	AAAGGAGCUCCCGGUCCAAA	TTGGACTGAAGGGAGCTCCTT	0	1	0.705882	0.705882	1	0
Minc3s01216g21787	sly-miR482d-5p	-34.3	CCCAUCCCACCCAUUUG	GGAGTGGGTGGGATGGAAAAA	0	1	0.6	0.6	1	0
Minc3s00124g05296	sly-miR9479-3p	-34.3	UGUCCGCCCUCUGAUCAUUCUUU	GAGAATGGTAGAGGGTCGGACC	1	1	0.777778	0.666667	1	0
Minc3s00817g17723	sly-miR10535a	-34.3	ACUGGCUUUCAUUUCUUUGUGCCAAA	TTGGCATAAGTTTGTGAAAGCCGG	0	1	0.75	0.6	1	0
Minc3s00286g09434	sly-miR390a-5p	-34.3	AGGUGUUGUUCUUCUUGGGUUUG	AAGCTCAGGAGGGATAGCACC	0	1	0.882353	0.588235	1	0
Minc3s02166g28652	sly-miR390a-5p	-34.3	AGGUGUUGUUCUUCUUGGGUUUG	AAGCTCAGGAGGGATAGCACC	0	1	0.882353	0.588235	1	0
Minc3s02302g29335	sly-miR482a	-34.3	CUGGGAAUGGGGAUGAAUUGGAAAA	TTTCCAATTCCACCCATTCCTA	1	1	0.736842	0.684211	1	0
Minc3s02134g28486	sly-miR482c	-34.3	CGGAGUGGGACUGAAUUGGCAAGAA	TCTTGCCAATACCGCCCATTCC	1	1	0.736842	0.684211	1	0
Minc3s03037g32523	sly-miR166c-5p	-34.3	CUGUCGAGCCAGUCACGACUGAAGAGGCAGCGUUCA	GGGATGTTGTCTGGCTCGACA	0	1	0.466667	0.433333	1	0
Minc3s00710g16408	sly-miR319b	-34.3	CAGGGGCUCCUGGUGGUCCAAC	TTGGACTGAAGGGAGCTCCCT	0	1	0.705882	0.588235	1	0
Minc3s00072g03554	sly-miR482d-3p	-34.3	CGGUAUGAGUGGAAUGGGAGGA	TTTCCTATTCCACCCATGCCAA	0	1	0.764706	0.647059	1	0
Minc3s01913g27155	sly-miR10535b	-34.3	GCCGGCCGGCACGAACUUGAAGUAUGCCGAG	TTGGCATGAGTTTGTGAAAGCCGG	0	1	0.6	0.52	1	0
Minc3s00676g15957	sly-miR394-5p	-34.3	UGGAGGCAAUGGGGAGAAUGCCAAG	TTGGCATTCTGTCCACCTCC	1	1	0.684211	0.631579	1	0
Minc3s02235g29013	sly-miR408	-34.3	GGUUCUGGCUCUGCUCGUGUCCCUGA	ACGGGGACGAGCCAGAGCATG	0	1	0.5	0.454545	1	0
Minc3s02259g29121	sly-miR9479-5p	-34.3	UUGGAGGAGGUCUGGGAGGGUUGGGU	TCCAGTCCTCTACCCTTCTCCA	0	1	0.7	0.55	1	0
Minc3s01718g25837	miR399(vi)	-34.3	AGGGGUUUCCUCUUCUUUGGCAU	TGCCAAAGAAGATTTGCCCCG	1	1	0.647059	0.588235	1	0
Minc3s00272g09118	variant_miR319(i)	-34.3	AGGAGGAGACCCUCUUAUAGUCCAAG	TTGGACTGAAGGGTTTCCTTC	1	1	0.7	0.55	1	0
Minc3s00547g14097	Sly_miRNA1955	-34.3	AUCCCUGGCUUGUAUCUGGGG	TCCGGATATAGGTTAGGGGGC	0	1	0.8125	0.4375	1	0
Minc3s00226g08023	Sly_miRNA2712	-34.3	UGGUGCUCCUCCUGGUCCGCAGCCGUCUGAAAC	TTTTTGGACGGCAGGGGCACC	0	1	0.518519	0.481481	1	0
Minc3s03389g33705	Sly_miRNA1381	-34.3	ACGUCCGAGUCCGGAAGAUGGGGGUGAA	TCACCCCCATGATTCGGCAACG	1	1	0.583333	0.541667	1	0
Minc3s01892g27005	Sly_miRNA3798	-34.3	GCUCCCUCCUCUAGAAUAUUACCAGCCUGAAU	TTTCGGGCATCTAGGGAGGGGG	0	1	0.538462	0.5	1	0
Minc3s00049g02669	sly-miR164a-5p	-34.2	CGCGUUCGUGCUCAGCUUUUCCAG	TGGAGAAGCAGGGCACGTGCA	0	1	0.722222	0.611111	1	0
Minc3s00386g11428	sly-miR164a-5p	-34.2	CGCGUUCGUGCUCAGCUUUUCCAG	TGGAGAAGCAGGGCACGTGCA	0	1	0.722222	0.611111	1	0
Minc3s00012g00786	sly-miR166c-3p	-34.2	CAGGGUUGGGGGGUCUGGUCCGGU	TCGGACCAGGCTTCATTCCTC	1	1	0.722222	0.444444	1	0
Minc3s02352g29617	sly-miR166c-3p	-34.2	UGGAAAGCCUGGUCCGAU	TCGGACCAGGCTTCATTCCTC	1	1	0.625	0.625	1	0
Minc3s02644g31015	sly-miR166c-3p	-34.2	UGGAAAGCCUGGUCCGAU	TCGGACCAGGCTTCATTCCTC	1	1	0.625	0.625	1	0
Minc3s07041g40653	sly-miR166c-3p	-34.2	UGGAAAGCCUGGUCCGAU	TCGGACCAGGCTTCATTCCTC	1	1	0.625	0.625	1	0
Minc3s01495g24262	sly-miR482e-3p	-34.2	UGGUAUGGGGGAGAGAAUUCAUUGGAGGAAAGAA	TCTTTCCTACTCCTCCCATACC	1	1	0.535714	0.5	1	0
Minc3s08810g42627	sly-miR482e-3p	-34.2	AGGUGGAGGAGGAGGAGGAGAGAA	TCTTTCCTACTCCTCCCATACC	0	1	0.722222	0.666667	1	0
Minc3s00216g07765	sly-miR482e-5p	-34.2	ACUUUGCGCCCUGCCCACGU	TGTGGGTGGGGTGGAAAGATT	0	1	0.6875	0.5	1	0
Minc3s00654g15667	sly-miR482e-5p	-34.2	AUUUCUGCCCCGCUCACAA	TGTGGGTGGGGTGGAAAGATT	0	1	0.6875	0.5625	1	0
Minc3s03116g32840	sly-miR482e-5p	-34.2	UUCUUUUACACACCCUGCCCACAA	TGTGGGTGGGGTGGAAAGATT	0	1	0.684211	0.578947	1	0
Minc3s00114g05009	sly-miR9471a-5p	-34.2	AGGGUGGGUGAGCACCUGC	CAGGTGCTCACTCAGCTAATA	1	1	0.625	0.5	1	0
Minc3s00009g00599	sly-miR9477-5p	-34.2	AAGGGAUUGGGAACAAUGGAUU	TATCCGTTGTTCCCTTTTCCTACC	0	1	0.666667	0.611111	1	0
Minc3s00013g00857	sly-miR9477-5p	-34.2	AAGGGAUUGGGAACAAUGGAUU	TATCCGTTGTTCCCTTTTCCTACC	0	1	0.666667	0.611111	1	0
Minc3s00369g11129	sly-miR319c-3p	-34.2	UGGAGCUUCCAAACAAUUUAAAGCUUCAGUCCAAC	TTGGACTGAAGGGAGCTCCTT	1	1	0.433333	0.4	1	0
Minc3s01861g26817	sly-miR319c-3p	-34.2	UGGAGCUUCCAAACAAUUUAAAGCUUCAGUCCAAC	TTGGACTGAAGGGAGCTCCTT	1	1	0.433333	0.4	1	0
Minc3s01975g27538	sly-miR319c-3p	-34.2	UGGAGCUUCCAAACAAUUUAAGGCUUCAGUCCAAC	TTGGACTGAAGGGAGCTCCTT	1	1	0.433333	0.4	1	0
Minc3s01715g25806	sly-miR398a	-34.2	AAGGGGCGGAAGAAAAAUACCUGAGAAUGUU	TATGTTCTCAGGTCGCCCCTG	0	1	0.52	0.52	1	0
Minc3s01271g22326	sly-miR482d-5p	-34.2	GUUUUUCUCAUCCCGACUCCCAUUCCA	GGAGTGGGTGGGATGGAAAAA	0	1	0.714286	0.666667	1	0
Minc3s03259g33313	sly-miR9479-3p	-34.2	CGGUCCGAUCUCUAUUAUUUUCG	GAGAATGGTAGAGGGTCGGACC	0	1	0.833333	0.722222	1	0
Minc3s06406g39784	sly-miR166b	-34.2	AGGGGCAGAGUCCUGGUCCGAG	TCGGACCAGGCTTCATTCCCC	1	1	0.705882	0.647059	1	0
Minc3s11113g44629	sly-miR166b	-34.2	AGGGGCAGAGUCCUGGUCCGAG	TCGGACCAGGCTTCATTCCCC	1	1	0.705882	0.647059	1	0
Minc3s01228g21891	sly-miR319a	-34.2	UGGAGGACCGUCAUCUCCCUUUGGUCCAGGG	CTTGGACTGAAGGGAGCTCC	0	1	0.56	0.48	1	0
Minc3s03068g32649	sly-miR319a	-34.2	UGGAGGACCGUCAUCUCCCUUUGGUCCAGGG	CTTGGACTGAAGGGAGCTCC	0	1	0.56	0.48	1	0
Minc3s07140g40771	sly-miR319a	-34.2	UGGAGGACCGUCAUCUCCCUUUGGUCCAGGG	CTTGGACTGAAGGGAGCTCC	0	1	0.56	0.48	1	0
Minc3s06942g40518	sly-miR395b	-34.2	UGGAGGAUGUGCCCCCGAAUCACUUCAU	CTGAAGTGTTTGGGGGAACTCC	1	1	0.590909	0.545455	1	0
Minc3s10110g43810	sly-miR395b	-34.2	UGGAGGAUGUGCCCCCGAAUCACUUCAU	CTGAAGTGTTTGGGGGAACTCC	1	1	0.590909	0.545455	1	0
Minc3s00382g11361	sly-miR482a	-34.2	GAGGAAAGGGUGGAUGAAUUGGAAGA	TTTCCAATTCCACCCATTCCTA	1	1	0.7	0.65	1	0
Minc3s02980g32296	sly-miR319c-5p	-34.2	UGGGUGGGCAAAUGGGAGGUUCUG	AGAGCTTCCTTCAGCCCACTC	0	1	0.722222	0.611111	1	0
Minc3s05281g37927	sly-miR319c-5p	-34.2	UGGGUGGGCAAAUGGGAGGUUCUG	AGAGCTTCCTTCAGCCCACTC	0	1	0.722222	0.611111	1	0
Minc3s01440g23846	sly-miR399	-34.2	UGGGCAUCUCCUUUGGCC	TGCCAAAGGAGAGTTGCCCTA	1	1	0.666667	0.666667	1	0
Minc3s00427g12133	sly-miR10532	-34.2	AGCUUGGAAAUAUUUUAGAGAUACACUUA	AAGTGTGTCTCTGAGATTTCGGGC	0	1	0.782609	0.565217	1	0
Minc3s02075g28124	sly-miR10532	-34.2	AGCUUGGAAAUAUUUUAGAGAUACACUUA	AAGTGTGTCTCTGAGATTTCGGGC	0	1	0.782609	0.565217	1	0
Minc3s05673g38624	sly-miR10532	-34.2	AGCUUGGAAAUAUUUUAGAGAUACACUUA	AAGTGTGTCTCTGAGATTTCGGGC	0	1	0.782609	0.565217	1	0
Minc3s00043g02390	sly-miR394-5p	-34.2	AGAGGUGGUGGGGGUGUCGGA	TTGGCATTCTGTCCACCTCC	0	1	0.733333	0.533333	1	0
Minc3s00119g05131	sly-miR394-5p	-34.2	AGAGGUGGUGGGGGUGUCGGA	TTGGCATTCTGTCCACCTCC	0	1	0.733333	0.533333	1	0
Minc3s04259g35872	sly-miR394-5p	-34.2	AGAGGUGGUGGGGGUGUCGGA	TTGGCATTCTGTCCACCTCC	0	1	0.733333	0.533333	1	0
Minc3s00984g19570	sly-miR408	-34.2	AUGACUCUGGCUAGUGCUUGUCUCCGUC	ACGGGGACGAGCCAGAGCATG	0	1	0.608696	0.565217	1	0
Minc3s02690g31204	sly-miR9479-5p	-34.2	UUGGAGGAGGUCUGGGAGGGUUGGGC	TCCAGTCCTCTACCCTTCTCCA	0	1	0.7	0.55	1	0
Minc3s03670g34486	sly-miR9479-5p	-34.2	UUGGAGGAGGUCUGGGAGGGUUGGGC	TCCAGTCCTCTACCCTTCTCCA	0	1	0.7	0.55	1	0
Minc3s00534g13890	miR408(i)	-34.2	GAGCCGGGAGCCGCAGGUUUGCCCGGAGGUGGUGCC	TGCACTGCCTCTTCCCTGGCT	0	1	0.419355	0.387097	1	0
Minc3s01074g20463	miR408(i)	-34.2	UGGUAGAGGGGGAGGUGGAGGACGAGGCAGUGCU	TGCACTGCCTCTTCCCTGGCT	1	1	0.464286	0.321429	1	0
Minc3s02312g29389	miR408(i)	-34.2	UGGUAGAGGGGGAGGUGGAGGACGAGGCAGUGCU	TGCACTGCCTCTTCCCTGGCT	1	1	0.464286	0.321429	1	0
Minc3s04298g35972	miR408(i)	-34.2	UGGUAGAGGGGGAGGUGGAGGACGAGGCAGUGCU	TGCACTGCCTCTTCCCTGGCT	1	1	0.464286	0.321429	1	0
Minc3s01046g20159	sly-miR10531	-34.2	CGAACUCGAACAUUUUGUGGGACUCCAG	TGGGGTCCTAGTAGAGTCGGTTC	0	1	0.636364	0.545455	1	0
Minc3s02046g27963	sly-miR10531	-34.2	CGAACUCGAACAUUUUGUGGGACUCCAG	TGGGGTCCTAGTAGAGTCGGTTC	0	1	0.636364	0.545455	1	0
Minc3s02315g29409	sly-miR10531	-34.2	CGCCGACUGUUUCCUUUGGACCCCAG	TGGGGTCCTAGTAGAGTCGGTTC	1	1	0.571429	0.52381	1	0
Minc3s03504g34034	sly-miR10531	-34.2	CGAACUCGAACAUUUUGUGGGACUCCAG	TGGGGTCCTAGTAGAGTCGGTTC	0	1	0.636364	0.545455	1	0
Minc3s09637g43404	sly-miR10531	-34.2	CGAACUCGAACAUUUUGUGGGACUCCAG	TGGGGTCCTAGTAGAGTCGGTTC	0	1	0.636364	0.545455	1	0
Minc3s00369g11129	variant_miR319(iii)	-34.2	UGGAGCUUCCAAACAAUUUAAAGCUUCAGUCCAAC	TTGGACTGAAGGGAGCTCCT	1	1	0.448276	0.413793	1	0
Minc3s01861g26817	variant_miR319(iii)	-34.2	UGGAGCUUCCAAACAAUUUAAAGCUUCAGUCCAAC	TTGGACTGAAGGGAGCTCCT	1	1	0.448276	0.413793	1	0
Minc3s01975g27538	variant_miR319(iii)	-34.2	UGGAGCUUCCAAACAAUUUAAGGCUUCAGUCCAAC	TTGGACTGAAGGGAGCTCCT	1	1	0.448276	0.413793	1	0
Minc3s00493g13255	Sly_miRNA1971	-34.2	AGGUCAGCCAGGCAAAGAUGGAGCACCCGGAGA	GCTCCGGGGCTCGTTTGACC	1	1	0.407407	0.407407	1	0
Minc3s02220g28938	Sly_miRNA2712	-34.2	AUGCCGAGCGUAUCUGCCGUCCAAAAAA	TTTTTGGACGGCAGGGGCACC	1	1	0.565217	0.521739	1	0
Minc3s02997g32368	Sly_miRNA1381	-34.2	AGUUGUUGGUGGUGGGGGUGGU	TCACCCCCATGATTCGGCAACG	1	1	0.764706	0.470588	1	0
Minc3s00777g17211	Sly_miRNA3798	-34.2	GCCUUCUCCUGUGCCCGAAC	TTTCGGGCATCTAGGGAGGGGG	1	1	0.705882	0.470588	1	0
Minc3s00810g17641	Sly_miRNA3798	-34.2	GCCCAUACUCCCAGAUUGCCUGAAC	TTTCGGGCATCTAGGGAGGGGG	0	1	0.65	0.65	1	0
Minc3s00967g19401	Sly_miRNA3798	-34.2	GCCCAUACUCCCAGAUUGCCUGAAC	TTTCGGGCATCTAGGGAGGGGG	0	1	0.65	0.65	1	0
Minc3s01841g26667	Sly_miRNA3798	-34.2	UCCCCCUGGAGGAAAUGGAACCCCUGGCCAGCCUGGAGG	TTTCGGGCATCTAGGGAGGGGG	0	1	0.424242	0.363636	1	0
Minc3s04234g35808	Sly_miRNA3798	-34.2	UCCCCCUGGAGGAAAUGGGACCCCUGGCCAGCCUGGAGG	TTTCGGGCATCTAGGGAGGGGG	0	1	0.424242	0.363636	1	0
Minc3s05355g38081	Sly_miRNA3798	-34.2	UCCCCCUGGAGGAAAUGGAACCCCUGGCCAGCCUGGAGG	TTTCGGGCATCTAGGGAGGGGG	0	1	0.424242	0.363636	1	0
Minc3s07842g41596	Sly_miRNA3798	-34.2	UUCUCUUCCCUAGUAAUCCCCUAACUCAGCCCGAAAC	TTTCGGGCATCTAGGGAGGGGG	1	1	0.451613	0.354839	1	0
Minc3s08628g42442	Sly_miRNA3798	-34.2	UCCCCCUGGAGGAAAUGGAACCCCUGGCCAGCCUGGAGG	TTTCGGGCATCTAGGGAGGGGG	0	1	0.424242	0.363636	1	0
Minc3s00381g11345	sly-miR482b	-34.1	AGCAUGUGCUGGGUGGGCAGGAG	TCTTGCCTACACCGCCCATGCC	0	1	0.722222	0.666667	1	0
Minc3s00901g18688	sly-miR482b	-34.1	AGCAUGUGCUGGGUGGGCAGGAG	TCTTGCCTACACCGCCCATGCC	0	1	0.722222	0.666667	1	0
Minc3s04756g36950	sly-miR482b	-34.1	AGCAUGUGCUGGGUGGGCAGGAG	TCTTGCCTACACCGCCCATGCC	0	1	0.722222	0.666667	1	0
Minc3s00516g13606	sly-miR482e-3p	-34.1	GAUGGGGGGAGGGAGGGAGGGU	TCTTTCCTACTCCTCCCATACC	0	1	0.666667	0.555556	1	0
Minc3s00967g19403	sly-miR482e-3p	-34.1	GGGGAGGAGUUGGGGGAGGAA	TCTTTCCTACTCCTCCCATACC	0	1	0.578947	0.526316	1	0
Minc3s00265g08960	sly-miR7981b	-34.1	AGCCGUCGUACAGCUGCAAAAGGGGA	ACCCCTTTTTAGCTTACGTGGCAC	1	1	0.714286	0.619048	1	0
Minc3s04706g36840	sly-miR7981b	-34.1	GGCUACGAGGCUGGUGGAAAGGGGA	ACCCCTTTTTAGCTTACGTGGCAC	1	1	0.666667	0.47619	1	0
Minc3s01955g27413	sly-miR482d-5p	-34.1	AUUCUGUCCCAGUUUCCACUCCA	GGAGTGGGTGGGATGGAAAAA	1	1	0.631579	0.473684	1	0
Minc3s04548g36513	sly-miR482d-5p	-34.1	AUUCUGUCCCAGUUUCCACUCCA	GGAGTGGGTGGGATGGAAAAA	1	1	0.631579	0.473684	1	0
Minc3s07160g40790	sly-miR482d-5p	-34.1	AUUCUGUCCCAGUUUCCACUCCA	GGAGTGGGTGGGATGGAAAAA	1	1	0.631579	0.473684	1	0
Minc3s00017g01106	sly-miR10535a	-34.1	AUGGUGCAAGGGCGCAAGCUUGUGCCAAG	TTGGCATAAGTTTGTGAAAGCCGG	0	1	0.608696	0.434783	1	0
Minc3s00552g14179	sly-miR171d	-34.1	AGUGGAUGUGUUGGGGCGGCUCAAC	TTGAGCCGCGCCAATATCAC	1	1	0.684211	0.578947	1	0
Minc3s08097g41897	sly-miR171d	-34.1	AGUGGAUGUGUUGGGGCGGCUCAAC	TTGAGCCGCGCCAATATCAC	1	1	0.684211	0.578947	1	0
Minc3s01442g23860	sly-miR319a	-34.1	AGGAGGUCCUGGCGGUCCAGGA	CTTGGACTGAAGGGAGCTCC	0	1	0.6875	0.5625	1	0
Minc3s00752g16889	sly-miR390a-5p	-34.1	GGGUGUUGUUCUUCUUGGGUUUG	AAGCTCAGGAGGGATAGCACC	0	1	0.882353	0.588235	1	0
Minc3s00817g17719	sly-miR164a-3p	-34.1	GGAUGGGGGACAGAGGUACGUGA	CATGTGCCTGTTTTCCCCATC	0	1	0.764706	0.705882	1	0
Minc3s08999g42829	sly-miR164a-3p	-34.1	GGAUGGGGGACAGAGGUACGUGA	CATGTGCCTGTTTTCCCCATC	0	1	0.764706	0.705882	1	0
Minc3s00235g08222	sly-miR169c	-34.1	AGGCGAGUCAUCUUGGCUC	CAGCCAAGGATGACTTGCCGA	1	1	0.733333	0.666667	1	0
Minc3s00525g13740	sly-miR159	-34.1	UUGGAGCUCGUUUCAAUCCAAC	TTTGGATTGAAGGGAGCTCTA	1	1	0.8125	0.6875	1	0
Minc3s00574g14484	sly-miR159	-34.1	UUGGAGCUCGUUUCAAUCCAAC	TTTGGATTGAAGGGAGCTCTA	1	1	0.8125	0.6875	1	0
Minc3s02165g28646	sly-miR159	-34.1	UUGGAGCUCGUUUCAAUCCAAC	TTTGGATTGAAGGGAGCTCTA	1	1	0.8125	0.6875	1	0
Minc3s01544g24591	sly-miR399b	-34.1	GGUCAAUGGGGGGUAGCCG	GGGCTACTCTCTATTGGCATG	1	1	0.733333	0.466667	1	0
Minc3s07304g40966	sly-miR399b	-34.1	GGUCAAUGGGGGGUAGCCG	GGGCTACTCTCTATTGGCATG	1	1	0.733333	0.466667	1	0
Minc3s00141g05866	sly-miR477-5p	-34.1	UGGGGUGUUGGAGGGAGAGAUG	TGTCTCTCCCTCAAGGGCTCC	0	1	0.8125	0.5625	1	0
Minc3s08150g41950	sly-miR477-5p	-34.1	UGGGGUGUUGGAGGGAGAGAUG	TGTCTCTCCCTCAAGGGCTCC	0	1	0.8125	0.5625	1	0
Minc3s00955g19265	sly-miR9479-5p	-34.1	UUGGAGAACAAACUGGGGAUGGGGCUGGAG	TCCAGTCCTCTACCCTTCTCCA	0	1	0.583333	0.541667	1	0
Minc3s03240g33261	sly-miR9479-5p	-34.1	AUGGGGAAAGUAGGGAGUUUCAGAAGAGGAUUGGAG	TCCAGTCCTCTACCCTTCTCCA	0	1	0.5	0.466667	1	0
Minc3s00694g16193	miR1446(i)	-34.1	UGCCAAAUUGAGAUUUGAGGGAGGAGUUCACAGAGUUCAG	TGAACTCTCTCCCTCAATGGCT	1	1	0.441176	0.441176	1	0
Minc3s02201g28812	miR399(vi)	-34.1	AGGGGCAAUGGUCUUUUUUGGUU	TGCCAAAGAAGATTTGCCCCG	0	1	0.764706	0.647059	1	0
Minc3s05270g37909	miR399(vi)	-34.1	AGGGGCAAUGGUCUUUUUUGGUU	TGCCAAAGAAGATTTGCCCCG	0	1	0.764706	0.647059	1	0
Minc3s00516g13613	miR9471(ii)	-34.1	AAGUGAAUGCUCAAACUCUCAGCCAAA	TTGGCTGAGTGAGCATCACT	1	1	0.666667	0.666667	1	0
Minc3s02183g28738	miR9471(ii)	-34.1	AAGUGGUGCUCAUUUGGCUAU	TTGGCTGAGTGAGCATCACT	0	1	0.866667	0.733333	1	0
Minc3s04810g37044	miR9471(ii)	-34.1	AAGUGAAUGCUCAAACUCUCAGCCAAA	TTGGCTGAGTGAGCATCACT	1	1	0.666667	0.666667	1	0
Minc3s02153g28572	sly-miR10531	-34.1	AGAAGCGAUUUAACUGGGAUCCUAG	TGGGGTCCTAGTAGAGTCGGTTC	0	1	0.789474	0.631579	1	0
Minc3s02871g31903	sly-miR10531	-34.1	AGAAGCGAUUUAACUGGGAUCCUAG	TGGGGTCCTAGTAGAGTCGGTTC	0	1	0.789474	0.631579	1	0
Minc3s08418g42235	sly-miR10531	-34.1	AGAAGCGAUUUAACUGGGAUCCUAG	TGGGGTCCTAGTAGAGTCGGTTC	0	1	0.789474	0.631579	1	0
Minc3s00235g08222	sly-miR169a	-34.1	AGGCGAGUCAUCUUGGCUC	CAGCCAAGGATGACTTGCCGG	1	1	0.733333	0.666667	1	0
Minc3s01452g23933	variant_miR319(iii)	-34.1	GAGGGGCUUCUGGAAGCGUCGGUCCAAG	TTGGACTGAAGGGAGCTCCT	0	1	0.590909	0.454545	1	0
Minc3s05376g38128	variant_miR319(iii)	-34.1	GAGGGGCUUCUGGAAGCGUCGGUCCAAG	TTGGACTGAAGGGAGCTCCT	0	1	0.590909	0.454545	1	0
Minc3s00241g08369	Sly_miRNA1306	-34.1	AGGUCCUUUACCUCCUGGAA	GTTCAGGAGGTAATAGGACC	0	1	0.8	0.8	1	0
Minc3s00631g15371	Sly_miRNA1306	-34.1	AGGUCCUUUACCUCCUGGAA	GTTCAGGAGGTAATAGGACC	0	1	0.8	0.8	1	0
Minc3s00269g09037	Sly_miRNA1815	-34.1	UGGUGCUAUUGAAGUCCCUCCUGGACU	GTTCAGGAGGGTAATAGGACC	0	1	0.666667	0.619048	1	0
Minc3s00459g12673	Sly_miRNA2450	-34.1	CGUCUCUACUCUACUAUGCA	AGCATAGTAAAGAGTAGAGACT	1	1	0.75	0.75	1	0
Minc3s00600g14907	Sly_miRNA2450	-34.1	CGUCUCUACUCUACUAUGCA	AGCATAGTAAAGAGTAGAGACT	1	1	0.75	0.75	1	0
Minc3s00022g01430	Sly_miRNA2712	-34.1	AGGUGCUCCAGGUUGUCCAGGGC	TTTTTGGACGGCAGGGGCACC	0	1	0.764706	0.588235	1	0
Minc3s00496g13314	Sly_miRNA2712	-34.1	AGGUGCUCCAGGUUGUCCAGGGC	TTTTTGGACGGCAGGGGCACC	0	1	0.764706	0.588235	1	0
Minc3s00496g13316	Sly_miRNA2712	-34.1	AGGUGCUCCAGGUUGUCCAGGGC	TTTTTGGACGGCAGGGGCACC	0	1	0.764706	0.588235	1	0
Minc3s01055g20270	Sly_miRNA2712	-34.1	UGGUGCCCACCAUGCCGGGCUUUUACUCCAAAAU	TTTTTGGACGGCAGGGGCACC	1	1	0.464286	0.464286	1	0
Minc3s01216g21787	Sly_miRNA2712	-34.1	UUGCCUCUAAACGUGGCCGUCCAAAAAA	TTTTTGGACGGCAGGGGCACC	1	1	0.565217	0.521739	1	0
Minc3s01264g22249	Sly_miRNA1381	-34.1	GUGCUGACAUCACUUCUGGGGGUGAU	TCACCCCCATGATTCGGCAACG	1	1	0.590909	0.545455	1	0
Minc3s02259g29121	Sly_miRNA1381	-34.1	UGUUGUGGAGGAUGUGGGGGUGGU	TCACCCCCATGATTCGGCAACG	1	1	0.722222	0.444444	1	0
Minc3s02690g31204	Sly_miRNA1381	-34.1	UGUUGUGGAGGAUGUGGGGGUGGU	TCACCCCCATGATTCGGCAACG	1	1	0.722222	0.444444	1	0
Minc3s03155g32974	Sly_miRNA1381	-34.1	AUUGCCGGACUUCAAAUGCAACAGUUGGGGGUGGU	TCACCCCCATGATTCGGCAACG	1	1	0.466667	0.4	1	0
Minc3s03670g34486	Sly_miRNA1381	-34.1	UGUUGUGGAGGAUGUGGGGGUGGU	TCACCCCCATGATTCGGCAACG	1	1	0.722222	0.444444	1	0
Minc3s00633g15398	Sly_miRNA1863	-34.1	UUGUGGCAUAUGUGCUCGUUGGGGA	CCCCGATGAGCATGTATTGGCA	0	1	0.789474	0.578947	1	0
Minc3s00412g11888	Sly_miRNA3798	-34.1	GCCGAAUCCCUGGGCACUGCCCGAAC	TTTCGGGCATCTAGGGAGGGGG	1	1	0.6	0.5	1	0
Minc3s00548g14104	Sly_miRNA3798	-34.1	ACCUCCACCCUUUGGAAUGCCUGGAAG	TTTCGGGCATCTAGGGAGGGGG	0	1	0.714286	0.619048	1	0
Minc3s01478g24142	Sly_miRNA3798	-34.1	ACCUCCACCCUUUGGAAUGCCUGGAAG	TTTCGGGCATCTAGGGAGGGGG	0	1	0.714286	0.619048	1	0
Minc3s03257g33306	Sly_miRNA3798	-34.1	GCCUGGAUUCCCUGGAUUGCCUGGAU	TTTCGGGCATCTAGGGAGGGGG	0	1	0.7	0.55	1	0
Minc3s01381g23320	sly-miR169b	-34	GCGGGUAUUCCCUCAUCCUUGGCUAG	TAGCCAAGGATGACTTGCCTG	1	1	0.65	0.55	1	0
Minc3s00994g19670	sly-miR482b	-34	UGGCGAGGACGGUGAUCCUGGGCAGGAU	TCTTGCCTACACCGCCCATGCC	0	1	0.636364	0.545455	1	0
Minc3s01697g25701	sly-miR482b	-34	UGGCGAGGACGGUGAUCCUGGGCAGGAU	TCTTGCCTACACCGCCCATGCC	0	1	0.636364	0.545455	1	0
Minc3s03746g34672	sly-miR482b	-34	ACGUGGGCAGUGUGCAGAUACACAUUUGGGCGAGAU	TCTTGCCTACACCGCCCATGCC	0	1	0.419355	0.354839	1	0
Minc3s04334g36051	sly-miR482b	-34	UGGCGAGGACGGUGAUCCUGGGCAGGAU	TCTTGCCTACACCGCCCATGCC	0	1	0.636364	0.545455	1	0
Minc3s00137g05761	sly-miR482e-3p	-34	CGUCUGGGAGGAGGUAAAGGGGAGAC	TCTTTCCTACTCCTCCCATACC	0	1	0.65	0.65	1	0
Minc3s07023g40638	sly-miR482e-3p	-34	CGUCUGGGAGGAGGUAAAGGGGAGAC	TCTTTCCTACTCCTCCCATACC	0	1	0.65	0.65	1	0
Minc3s00713g16437	sly-miR7981b	-34	AGCCGUCGUACAGCUACAAAAGGGGA	ACCCCTTTTTAGCTTACGTGGCAC	1	1	0.714286	0.666667	1	0
Minc3s01502g24316	sly-miR7981b	-34	AGCCGUCGUACAGCUACAAAAGGGGA	ACCCCTTTTTAGCTTACGTGGCAC	1	1	0.714286	0.666667	1	0
Minc3s00626g15281	sly-miR9477-5p	-34	AUAGGAGAGAGGGAACGAGCGGAUC	TATCCGTTGTTCCCTTTTCCTACC	0	1	0.75	0.7	1	0
Minc3s00838g17945	sly-miR9477-5p	-34	AUAGGAGAGAGGGAACGAACGGAUC	TATCCGTTGTTCCCTTTTCCTACC	1	1	0.75	0.7	1	0
Minc3s02455g30140	sly-miR9477-5p	-34	AUAGGACAGAGGGAACGAGCGGAUC	TATCCGTTGTTCCCTTTTCCTACC	0	1	0.75	0.7	1	0
Minc3s03049g32567	sly-miR9477-5p	-34	AUAGGAGAGAGGGAACGAGCGGAUC	TATCCGTTGTTCCCTTTTCCTACC	0	1	0.75	0.7	1	0
Minc3s05637g38569	sly-miR9477-5p	-34	AUAGGAGAGAGGGAACGAGCGGAUC	TATCCGTTGTTCCCTTTTCCTACC	0	1	0.75	0.7	1	0
Minc3s07728g41467	sly-miR9477-5p	-34	AUAGGACAGAGGGAACGAGCGGAUC	TATCCGTTGTTCCCTTTTCCTACC	0	1	0.75	0.7	1	0
Minc3s11706g45093	sly-miR9477-5p	-34	AUAGGACAGAGGGAACGAGCGGAUC	TATCCGTTGTTCCCTTTTCCTACC	0	1	0.75	0.7	1	0
Minc3s00031g01899	sly-miR319c-3p	-34	UGGGAGUUUACUUUCAGUCCAAU	TTGGACTGAAGGGAGCTCCTT	1	1	0.823529	0.588235	1	0
Minc3s01442g23860	sly-miR319c-3p	-34	CAGGAGGUCCUGGCGGUCCAGG	TTGGACTGAAGGGAGCTCCTT	0	1	0.6875	0.5625	1	0
Minc3s03627g34368	sly-miR319c-3p	-34	GAAGGUGCUCCAGUUGUCGGUCCAGC	TTGGACTGAAGGGAGCTCCTT	0	1	0.6	0.55	1	0
Minc3s00698g16240	sly-miR482d-5p	-34	AUUUCCAAGCUAUCCACUCCA	GGAGTGGGTGGGATGGAAAAA	1	1	0.6875	0.5625	1	1
Minc3s00790g17392	sly-miR482d-5p	-34	CUUCCAUCCCAUUCCCCACUUA	GGAGTGGGTGGGATGGAAAAA	0	1	0.611111	0.611111	1	0
Minc3s01330g22842	sly-miR482d-5p	-34	CUUCCAUCCCAUUCCCCACUUA	GGAGTGGGTGGGATGGAAAAA	0	1	0.611111	0.611111	1	0
Minc3s01545g24599	sly-miR482d-5p	-34	CUUCCAUCCCAUUCCCCACUUA	GGAGTGGGTGGGATGGAAAAA	0	1	0.611111	0.611111	1	0
Minc3s03518g34075	sly-miR482d-5p	-34	CUUCCAUCCCAUUCCCCACUUA	GGAGTGGGTGGGATGGAAAAA	0	1	0.611111	0.611111	1	0
Minc3s00003g00190	sly-miR9477-3p	-34	UACUACUGAUGUUCCCUUUCCCAAC	TTGGGAAAGGGAACAACTGATAGT	1	1	0.75	0.75	1	0
Minc3s00077g03760	sly-miR9477-3p	-34	UACUACUGAUGUUCCCUUUCCCAAC	TTGGGAAAGGGAACAACTGATAGT	1	1	0.75	0.75	1	0
Minc3s01050g20198	sly-miR159b	-34	GGGAGCUUCCUUCCUCUUUCCAAA	TTGGAAAGAAGGGAGCTCTAC	1	1	0.684211	0.578947	1	1
Minc3s01590g24955	sly-miR159b	-34	GGGAGCUUCCUUCCUCUUUCCAAA	TTGGAAAGAAGGGAGCTCTAC	1	1	0.684211	0.578947	1	0
Minc3s04464g36348	sly-miR159b	-34	GGGAGCUUCCUUCCUCUUUCCAAA	TTGGAAAGAAGGGAGCTCTAC	1	1	0.684211	0.578947	1	1
Minc3s00555g14226	sly-miR168b-3p	-34	UGGUUGCUGCAAGGCGGGU	CCCGCCTTGCATCAACTGAAT	1	1	0.6875	0.5625	1	0
Minc3s01349g23008	sly-miR482a	-34	CGGGAUUGGGUGGUGUUGGAGU	TTTCCAATTCCACCCATTCCTA	0	1	0.75	0.625	1	0
Minc3s08881g42706	sly-miR482a	-34	CGGGAUUGGGUGGUGUUGGAGU	TTTCCAATTCCACCCATTCCTA	0	1	0.75	0.625	1	0
Minc3s09596g43361	sly-miR482a	-34	GAGGGAUGGGUAGGGUUGGAGGU	TTTCCAATTCCACCCATTCCTA	0	1	0.823529	0.588235	1	1
Minc3s00235g08232	sly-miR166c-5p	-34	UUCGAGCCUGAUAAUAUUCCA	GGGATGTTGTCTGGCTCGACA	0	1	0.75	0.6875	1	0
Minc3s01526g24491	sly-miR169c	-34	GUGGCGAGUUGCCUUGGCUA	CAGCCAAGGATGACTTGCCGA	1	1	0.8	0.533333	1	0
Minc3s02120g28408	sly-miR169c	-34	GUGGCGAGUUGCCUUGGCUA	CAGCCAAGGATGACTTGCCGA	1	1	0.8	0.533333	1	0
Minc3s06704g40205	sly-miR319c-5p	-34	AGGUGGUGGUGGAGGAAGUUCUU	AGAGCTTCCTTCAGCCCACTC	0	1	0.764706	0.647059	1	0
Minc3s00457g12632	sly-miR482d-3p	-34	GUUGGCAUGGGGGAACAGGUGGAAGUGGGGGAG	TTTCCTATTCCACCCATGCCAA	0	1	0.535714	0.5	1	0
Minc3s01162g21302	sly-miR482d-3p	-34	GUUGGCAUGGGGGAACAGGUGGAAGUGGGGGAG	TTTCCTATTCCACCCATGCCAA	0	1	0.535714	0.5	1	0
Minc3s00002g00113	sly-miR390b-5p	-34	AGCGCUCUCCCCUUGGGCUA	AAGCTCAGGAGGGATAGCGCC	0	1	0.733333	0.666667	1	0
Minc3s00040g02289	sly-miR390b-5p	-34	AGCGCUCUCCCCUUGGGCUA	AAGCTCAGGAGGGATAGCGCC	0	1	0.733333	0.666667	1	0
Minc3s01383g23346	sly-miR408	-34	GCGUGCUCUGCGUCGUCUUCGUA	ACGGGGACGAGCCAGAGCATG	0	1	0.764706	0.705882	1	0
Minc3s00001g00058	sly-miR477-5p	-34	CAGCACCCACGAAUGAGGGAGAGACAA	TGTCTCTCCCTCAAGGGCTCC	1	1	0.545455	0.545455	1	0
Minc3s00407g11799	sly-miR477-5p	-34	AGGAGUUCCUUCAAUUAGAGGGAGGGAUG	TGTCTCTCCCTCAAGGGCTCC	0	1	0.652174	0.565217	1	0
Minc3s00779g17245	sly-miR477-5p	-34	AGGAGUUCCUUCAAUUAGAGGGAGGGAUG	TGTCTCTCCCTCAAGGGCTCC	0	1	0.652174	0.565217	1	0
Minc3s00806g17599	sly-miR477-5p	-34	UGGCCUUGAGAAGGGGGGAGAGGCU	TGTCTCTCCCTCAAGGGCTCC	0	1	0.55	0.4	1	0
Minc3s01058g20293	sly-miR477-5p	-34	AGGAGUUCCUUCAAUUAGAGGGAGGGAUG	TGTCTCTCCCTCAAGGGCTCC	0	1	0.652174	0.565217	1	0
Minc3s02506g30375	sly-miR477-5p	-34	AGGAGUUCCUUCAAUUAGAGGGAGGGAUG	TGTCTCTCCCTCAAGGGCTCC	0	1	0.652174	0.565217	1	0
Minc3s01055g20258	sly-miR9471b-5p	-34	CUUGGCUGAUAGAGCGCCUCA	GAGGTGCTCACTCAGCTAATA	0	1	0.6875	0.625	1	0
Minc3s02705g31268	sly-miR9479-5p	-34	GGGUGAGGGGUCUAAAGGAUUGGAA	TCCAGTCCTCTACCCTTCTCCA	0	1	0.631579	0.578947	1	1
Minc3s00068g03396	miR408(i)	-34	UAGCAAUAAUAAUGGGAAUGGGGCAGUGCC	TGCACTGCCTCTTCCCTGGCT	1	1	0.541667	0.5	1	0
Minc3s00163g06483	miR408(i)	-34	CGGCCAGGAAGUAGAAGAAGCAGUGUU	TGCACTGCCTCTTCCCTGGCT	0	1	0.619048	0.571429	1	0
Minc3s01526g24491	sly-miR169a	-34	GUGGCGAGUUGCCUUGGCUA	CAGCCAAGGATGACTTGCCGG	1	1	0.8	0.533333	1	0
Minc3s02120g28408	sly-miR169a	-34	GUGGCGAGUUGCCUUGGCUA	CAGCCAAGGATGACTTGCCGG	1	1	0.8	0.533333	1	0
Minc3s00103g04614	Sly_miRNA1815	-34	AGUCCUCGUCGACCUUCCUGAGCA	GTTCAGGAGGGTAATAGGACC	0	1	0.666667	0.611111	1	0
Minc3s00322g10185	Sly_miRNA1815	-34	AGUCCUCGUCGACCUUCCUGAGCA	GTTCAGGAGGGTAATAGGACC	0	1	0.666667	0.611111	1	0
Minc3s01055g20254	Sly_miRNA1815	-34	AGUCCUCGUCGACCUUCCUGAGCA	GTTCAGGAGGGTAATAGGACC	0	1	0.666667	0.611111	1	0
Minc3s02609g30868	Sly_miRNA1815	-34	AGUCCUCGUCGACCUUCCUGAGCA	GTTCAGGAGGGTAATAGGACC	0	1	0.666667	0.611111	1	0
Minc3s04160g35629	Sly_miRNA1815	-34	AGUCCUCGUCGACCUUCCUGAGCA	GTTCAGGAGGGTAATAGGACC	0	1	0.666667	0.611111	1	0
Minc3s04160g35632	Sly_miRNA1815	-34	AGUCCUCGUCGACCUUCCUGAGCA	GTTCAGGAGGGTAATAGGACC	0	1	0.666667	0.611111	1	0
Minc3s06303g39641	Sly_miRNA1815	-34	AGUCCUCGUCGACCUUCCUGAGCA	GTTCAGGAGGGTAATAGGACC	0	1	0.666667	0.611111	1	0
Minc3s10288g43958	Sly_miRNA1815	-34	AGUCCUCGUCGACCUUCCUGAGCA	GTTCAGGAGGGTAATAGGACC	0	1	0.666667	0.611111	1	0
Minc3s11375g44845	Sly_miRNA1815	-34	AGUCCUCGUCGACCUUCCUGAGCA	GTTCAGGAGGGTAATAGGACC	0	1	0.666667	0.611111	1	0
Minc3s00486g13144	Sly_miRNA1821	-34	CGUCCUUAUCCCCUUGGGCG	GTTCAGGGGGATAATAGGACC	0	1	0.75	0.75	1	0
Minc3s02033g27884	Sly_miRNA1821	-34	AGGUCCCGCUGGUCCUCCUGGACG	GTTCAGGGGGATAATAGGACC	0	1	0.722222	0.555556	1	0
Minc3s03006g32400	Sly_miRNA1821	-34	CGUCCUUAUCCCCUUGGGCG	GTTCAGGGGGATAATAGGACC	0	1	0.75	0.75	1	0
Minc3s05584g38481	Sly_miRNA1821	-34	AGGUCCCGCUGGUCCUCCUGGACG	GTTCAGGGGGATAATAGGACC	0	1	0.722222	0.555556	1	0
Minc3s01327g22806	Sly_miRNA1971	-34	UUCGUGUGGAGCGCCCGGAGCA	GCTCCGGGGCTCGTTTGACC	1	1	0.588235	0.470588	1	0
Minc3s00967g19402	Sly_miRNA2013	-34	UGGGCAUUACAGGCAGCAGAAGGAA	TCCTTTTGAAACTGTAATGCCT	0	1	0.684211	0.631579	1	0
Minc3s05243g37867	Sly_miRNA2013	-34	UGGGCAUUACAGGCAGCAGAAGGAA	TCCTTTTGAAACTGTAATGCCT	0	1	0.684211	0.631579	1	0
Minc3s01342g22931	Sly_miRNA2712	-34	AUGGCCGUGCCGUCCGAAAAU	TTTTTGGACGGCAGGGGCACC	0	1	0.6875	0.6875	1	0
Minc3s08538g42352	Sly_miRNA2712	-34	AUGGCCGUGCCGUCCGAAAAU	TTTTTGGACGGCAGGGGCACC	0	1	0.6875	0.6875	1	0
Minc3s01283g22448	Sly_miRNA4209	-34	GUCUUGAGAUGGUGGGUCCAA	TGGACCCACCTCAGTTTCAGGG	1	1	0.722222	0.5	1	0
Minc3s00052g02793	Sly_miRNA1381	-34	GGUUGUGGGGGAGGUUGUGGGGGUGGA	TCACCCCCATGATTCGGCAACG	1	1	0.666667	0.380952	1	0
Minc3s00076g03741	Sly_miRNA1381	-34	UGUUGGCGGGGGUGGGGGUGGA	TCACCCCCATGATTCGGCAACG	1	1	0.764706	0.470588	1	0
Minc3s01180g21456	Sly_miRNA1381	-34	AUUGCCGUCGUUAAUGACUGAAAAUGGUGGGGGUGAU	TCACCCCCATGATTCGGCAACG	1	1	0.40625	0.375	1	0
Minc3s01443g23866	Sly_miRNA1381	-34	UUUGCCGUUCAUUUUGGGGGUGGA	TCACCCCCATGATTCGGCAACG	1	1	0.6	0.55	1	0
Minc3s02292g29293	Sly_miRNA1381	-34	GGUUGUGGGGGAGGUUGUGGGGGUGGA	TCACCCCCATGATTCGGCAACG	1	1	0.666667	0.380952	1	0
Minc3s00319g10115	Sly_miRNA1863	-34	UUGCCAAUAUUCUCGUUGGGGU	CCCCGATGAGCATGTATTGGCA	0	1	0.722222	0.666667	1	0
Minc3s01898g27043	Sly_miRNA1863	-34	UUGCCAAUAUUCUCGUUGGGGU	CCCCGATGAGCATGTATTGGCA	0	1	0.722222	0.666667	1	0
Minc3s00351g10781	sly-miR166c-3p	-33.9	UGAGGAGAAGAAUGAGAAUAGACCAGAUCCGCCUGGUCCGGA	TCGGACCAGGCTTCATTCCTC	1	1	0.416667	0.361111	1	0
Minc3s01526g24491	sly-miR169b	-33.9	UGGCGAGUUGCCUUGGCUAA	TAGCCAAGGATGACTTGCCTG	1	1	0.75	0.5625	1	0
Minc3s02120g28408	sly-miR169b	-33.9	UGGCGAGUUGCCUUGGCUAA	TAGCCAAGGATGACTTGCCTG	1	1	0.75	0.5625	1	0
Minc3s01526g24491	sly-miR169e-5p	-33.9	UGGCGAGUUGCCUUGGCUAA	TAGCCAAGGATGACTTGCCTTT	1	1	0.705882	0.529412	1	0
Minc3s02120g28408	sly-miR169e-5p	-33.9	UGGCGAGUUGCCUUGGCUAA	TAGCCAAGGATGACTTGCCTTT	1	1	0.705882	0.529412	1	0
Minc3s00368g11126	sly-miR391	-33.9	GCCAGCGGCUAUUUUUCCUGCGG	ACGCAGGAGAGATGATGCTGGA	1	1	0.764706	0.529412	1	0
Minc3s00170g06674	sly-miR482e-3p	-33.9	UGGUGUUGGGGGAGCGGGGGGAGAU	TCTTTCCTACTCCTCCCATACC	0	1	0.736842	0.578947	1	0
Minc3s01333g22861	sly-miR482e-3p	-33.9	UGGAGGGGGAGGAGGAGGAAAGGC	TCTTTCCTACTCCTCCCATACC	1	1	0.722222	0.611111	1	0
Minc3s01412g23598	sly-miR482e-3p	-33.9	UUGGGAGGGGGGGGGAGGGAG	TCTTTCCTACTCCTCCCATACC	0	1	0.611111	0.5	1	0
Minc3s00694g16190	sly-miR7981b	-33.9	AGCUAGUGAAAAGGCUAGAGAGGGGUA	ACCCCTTTTTAGCTTACGTGGCAC	0	1	0.652174	0.478261	1	0
Minc3s03738g34651	sly-miR7981b	-33.9	AGCUAGUGAAAAGGCUAGAGAGGGGUA	ACCCCTTTTTAGCTTACGTGGCAC	0	1	0.652174	0.478261	1	0
Minc3s05350g38071	sly-miR7981b	-33.9	AGCUAGUGAAAAGGCUAGAGAGGGGUA	ACCCCTTTTTAGCTTACGTGGCAC	0	1	0.652174	0.478261	1	0
Minc3s00452g12543	sly-miR9477-5p	-33.9	UGGUGGAGGGGGGAUGGGCAAACGGAUAC	TATCCGTTGTTCCCTTTTCCTACC	1	1	0.708333	0.541667	1	0
Minc3s06646g40116	sly-miR9477-5p	-33.9	UGGUGGAGGGGGGAUGGGCAAACGGAUAC	TATCCGTTGTTCCCTTTTCCTACC	1	1	0.708333	0.541667	1	0
Minc3s00551g14152	sly-miR10529	-33.9	GCCAUUUCUGAGGAGCGUCUUACUCGUUC	AACGAGTGAGACTTGCTCAGTTGG	1	1	0.695652	0.608696	1	0
Minc3s01163g21317	sly-miR10529	-33.9	GCCAUUUCUGAGGAGCGUCUUACUCGUUC	AACGAGTGAGACTTGCTCAGTTGG	1	1	0.695652	0.608696	1	0
Minc3s06541g39964	sly-miR10529	-33.9	GCCAUUUCUGAGGAGCGUCUUACUCGUUC	AACGAGTGAGACTTGCTCAGTTGG	1	1	0.695652	0.608696	1	0
Minc3s00107g04784	sly-miR167b-5p	-33.9	ACGGGUCAGAGAAUUGUUGGUAGCUUUAG	TAAAGCTGCCAGCATGATCTGG	1	1	0.652174	0.478261	1	0
Minc3s03181g33070	sly-miR167b-5p	-33.9	ACGGGUCAGAGAAUUGUUGGUAGCUUUAG	TAAAGCTGCCAGCATGATCTGG	1	1	0.652174	0.478261	1	0
Minc3s00288g09487	sly-miR482d-5p	-33.9	AUCCAUCCGAUCACCCACUCG	GGAGTGGGTGGGATGGAAAAA	1	1	0.555556	0.555556	1	0
Minc3s00510g13525	sly-miR482d-5p	-33.9	CCCCUCUCACCCGCUCCA	GGAGTGGGTGGGATGGAAAAA	0	1	0.5625	0.5	1	0
Minc3s01904g27089	sly-miR482d-5p	-33.9	AUUCCACUUCUCUCCCUCCCACUCCU	GGAGTGGGTGGGATGGAAAAA	1	1	0.5	0.5	1	0
Minc3s02038g27904	sly-miR482d-5p	-33.9	CCCCUCUCACCCGCUCCA	GGAGTGGGTGGGATGGAAAAA	0	1	0.5625	0.5	1	0
Minc3s03905g35106	sly-miR482d-5p	-33.9	AUCCAUCCGAUCACCCACUCG	GGAGTGGGTGGGATGGAAAAA	1	1	0.555556	0.555556	1	0
Minc3s01925g27230	sly-miR166b	-33.9	AGGGGAAUUUCAAGGAGAAACUGGUCUGAU	TCGGACCAGGCTTCATTCCCC	0	1	0.583333	0.541667	1	0
Minc3s08023g41814	sly-miR166b	-33.9	AGGGGAAUUUCAAGGAGAAACUGGUCUGAU	TCGGACCAGGCTTCATTCCCC	0	1	0.583333	0.541667	1	0
Minc3s01526g24491	sly-miR169d	-33.9	UGGCGAGUUGCCUUGGCUAA	TAGCCAAGGATGACTTGCCTA	1	1	0.75	0.5625	1	0
Minc3s02120g28408	sly-miR169d	-33.9	UGGCGAGUUGCCUUGGCUAA	TAGCCAAGGATGACTTGCCTA	1	1	0.75	0.5625	1	0
Minc3s00068g03414	sly-miR395b	-33.9	GGGGGUCUAAUCAGUCCCCAGGCACUUCAU	CTGAAGTGTTTGGGGGAACTCC	1	1	0.583333	0.416667	1	0
Minc3s00062g03170	sly-miR482a	-33.9	AGGGAAUGGGAGCGAAUUGGAAAG	TTTCCAATTCCACCCATTCCTA	1	1	0.777778	0.722222	1	0
Minc3s00963g19342	sly-miR482a	-33.9	GAGGAAAUGGUGGAAUUGGAAGU	TTTCCAATTCCACCCATTCCTA	1	1	0.764706	0.705882	1	0
Minc3s01373g23251	sly-miR482a	-33.9	AGGGAAUGGGAGCGAAUUGGAAAG	TTTCCAATTCCACCCATTCCTA	1	1	0.777778	0.722222	1	0
Minc3s01092g20638	sly-miR482c	-33.9	CAAUGGGUGGUGGUGGCAGGC	TCTTGCCAATACCGCCCATTCC	0	1	0.75	0.625	1	0
Minc3s02716g31315	sly-miR482c	-33.9	CAAUGGGUGGUGGUGGCAGGC	TCTTGCCAATACCGCCCATTCC	0	1	0.75	0.625	1	0
Minc3s04982g37376	sly-miR482c	-33.9	CAAUGGGUGGUGGUGGCAGGC	TCTTGCCAATACCGCCCATTCC	0	1	0.75	0.625	1	0
Minc3s09284g43078	sly-miR530	-33.9	CCUGCAUGGACUUCUGCAAGGACUUUGCCUAUACCUG	AGGTGTAGGTGTTCATGCAGA	0	1	0.451613	0.387097	1	0
Minc3s00275g09192	sly-miR319c-5p	-33.9	AGAGUGGGAACAUUGUAAAGGAAGCUCUC	AGAGCTTCCTTCAGCCCACTC	1	1	0.608696	0.608696	1	0
Minc3s00599g14889	sly-miR399	-33.9	CGGGCAUUUCUCUUUUGGCU	TGCCAAAGGAGAGTTGCCCTA	1	1	0.733333	0.6	1	0
Minc3s03227g33207	sly-miR399	-33.9	CGGGCAUUUCUCUUUUGGCU	TGCCAAAGGAGAGTTGCCCTA	1	1	0.733333	0.6	1	0
Minc3s09225g43028	sly-miR399	-33.9	CGGGCAUUUCUCUUUUGGCU	TGCCAAAGGAGAGTTGCCCTA	1	1	0.733333	0.6	1	0
Minc3s01237g21970	sly-miR10535b	-33.9	UUGGCUCAAGGAGUCAUAGAACUCGUGCCAAA	TTGGCATGAGTTTGTGAAAGCCGG	0	1	0.653846	0.5	1	0
Minc3s08525g42336	sly-miR10535b	-33.9	UUGGCUCAAGGAGUCAUAGAACUCGUGCCAAA	TTGGCATGAGTTTGTGAAAGCCGG	0	1	0.653846	0.5	1	0
Minc3s00286g09434	sly-miR390b-5p	-33.9	AGGUGUUGUUCUUCUUGGGUUUG	AAGCTCAGGAGGGATAGCGCC	0	1	0.882353	0.529412	1	0
Minc3s02166g28652	sly-miR390b-5p	-33.9	AGGUGUUGUUCUUCUUGGGUUUG	AAGCTCAGGAGGGATAGCGCC	0	1	0.882353	0.529412	1	0
Minc3s00670g15898	sly-miR394-5p	-33.9	UGGAGGUGGAGAGGGUGUUGAA	TTGGCATTCTGTCCACCTCC	0	1	0.8125	0.75	1	0
Minc3s00693g16177	sly-miR394-5p	-33.9	UGGAGGUGGAGAGGGUGUUGAA	TTGGCATTCTGTCCACCTCC	0	1	0.8125	0.75	1	0
Minc3s03066g32639	sly-miR394-5p	-33.9	UGGAGGUGGAGAGGGUGUUGAA	TTGGCATTCTGTCCACCTCC	0	1	0.8125	0.75	1	0
Minc3s10074g43780	sly-miR394-5p	-33.9	UGGAGGUGGAGAGGGUGUUGAA	TTGGCATTCTGTCCACCTCC	0	1	0.8125	0.75	1	0
Minc3s00016g01059	sly-miR9471a-3p	-33.9	UUGUGGAUGCUUUAACUCAGCCAAG	TTGGCTGAGTGAGCATCACGG	1	1	0.789474	0.631579	1	0
Minc3s00151g06160	sly-miR9471a-3p	-33.9	UUGUGGAUGCUUUAACUCAGCCAAG	TTGGCTGAGTGAGCATCACGG	1	1	0.789474	0.631579	1	0
Minc3s00284g09371	sly-miR9479-5p	-33.9	AGGAGGAGGUCCUGGUGGAUUGGGU	TCCAGTCCTCTACCCTTCTCCA	0	1	0.684211	0.526316	1	0
Minc3s01526g24491	miR169(i)	-33.9	UGGCGAGUUGCCUUGGCUAA	TAGCCAAGGATGACTTGCCT	1	1	0.8	0.6	1	0
Minc3s02120g28408	miR169(i)	-33.9	UGGCGAGUUGCCUUGGCUAA	TAGCCAAGGATGACTTGCCT	1	1	0.8	0.6	1	0
Minc3s00016g01059	miR408(i)	-33.9	CGGCUGUCGAAGAGGCAGUGUU	TGCACTGCCTCTTCCCTGGCT	0	1	0.75	0.5625	1	0
Minc3s00118g05108	miR408(i)	-33.9	GAGCUGCUGGUGGAGGCGGUGCGU	TGCACTGCCTCTTCCCTGGCT	0	1	0.722222	0.5	1	0
Minc3s00151g06163	miR408(i)	-33.9	CGGCUGUCGAAGAGGCAGUGUU	TGCACTGCCTCTTCCCTGGCT	0	1	0.75	0.5625	1	0
Minc3s00024g01574	sly-miR10531	-33.9	UGACCGCCUUUGGGGGCCCCAA	TGGGGTCCTAGTAGAGTCGGTTC	0	1	0.722222	0.5	2	0
Minc3s00024g01574	sly-miR10531	-33.9	UGACCGCCUUUGGGGGCCCCAA	TGGGGTCCTAGTAGAGTCGGTTC	0	1	0.722222	0.5	2	0
Minc3s00194g07232	sly-miR10531	-33.9	UGACCGCCUUUGAGGGCCCCAA	TGGGGTCCTAGTAGAGTCGGTTC	0	1	0.722222	0.555556	3	0
Minc3s00194g07232	sly-miR10531	-33.9	UGACCGCCUUUGAGGGCCCCAA	TGGGGTCCTAGTAGAGTCGGTTC	0	1	0.722222	0.555556	3	0
Minc3s00194g07232	sly-miR10531	-33.9	UGACCGCCUUUGGGGGCCCCAA	TGGGGTCCTAGTAGAGTCGGTTC	0	1	0.722222	0.5	3	0
Minc3s03547g34157	sly-miR10531	-33.9	UGACCGCCUUUGGGGGCCCCAA	TGGGGTCCTAGTAGAGTCGGTTC	0	1	0.722222	0.5	2	0
Minc3s03547g34157	sly-miR10531	-33.9	UGACCGCCUUUGGGGGCCCCAA	TGGGGTCCTAGTAGAGTCGGTTC	0	1	0.722222	0.5	2	0
Minc3s09301g43093	sly-miR10531	-33.9	UGACCGCCUUUGAGGGCCCCAA	TGGGGTCCTAGTAGAGTCGGTTC	0	1	0.722222	0.555556	3	0
Minc3s09301g43093	sly-miR10531	-33.9	UGACCGCCUUUGAGGGCCCCAA	TGGGGTCCTAGTAGAGTCGGTTC	0	1	0.722222	0.555556	3	0
Minc3s09301g43093	sly-miR10531	-33.9	UGACCGCCUUUGGGGGCCCCAA	TGGGGTCCTAGTAGAGTCGGTTC	0	1	0.722222	0.5	3	0
Minc3s11060g44586	sly-miR10531	-33.9	UGACCGCCUUUGAGGGCCCCAA	TGGGGTCCTAGTAGAGTCGGTTC	0	1	0.722222	0.555556	4	0
Minc3s11060g44586	sly-miR10531	-33.9	UGACCGCCUUUGAGGGCCCCAA	TGGGGTCCTAGTAGAGTCGGTTC	0	1	0.722222	0.555556	4	0
Minc3s11060g44586	sly-miR10531	-33.9	UGACCGCCUUUGAGGGCCCCAA	TGGGGTCCTAGTAGAGTCGGTTC	0	1	0.722222	0.555556	4	0
Minc3s11060g44586	sly-miR10531	-33.9	UGACCGCCUUUGAGGGCCCCAA	TGGGGTCCTAGTAGAGTCGGTTC	0	1	0.722222	0.555556	4	0
Minc3s00031g01899	variant_miR319(iii)	-33.9	UGGGAGUUUACUUUCAGUCCAAU	TTGGACTGAAGGGAGCTCCT	1	1	0.823529	0.588235	1	0
Minc3s01442g23860	variant_miR319(iii)	-33.9	CAGGAGGUCCUGGCGGUCCAGG	TTGGACTGAAGGGAGCTCCT	0	1	0.6875	0.5625	1	0
Minc3s01841g26667	Sly_miRNA1821	-33.9	UGGUCCACCCGGUCCCCCUGGAG	GTTCAGGGGGATAATAGGACC	0	1	0.588235	0.529412	1	0
Minc3s05355g38081	Sly_miRNA1821	-33.9	UGGUCCACCCGGUCCCCCUGGAG	GTTCAGGGGGATAATAGGACC	0	1	0.588235	0.529412	1	0
Minc3s08628g42442	Sly_miRNA1821	-33.9	UGGUCCACCCGGUCCCCCUGGAG	GTTCAGGGGGATAATAGGACC	0	1	0.588235	0.529412	1	0
Minc3s00630g15342	Sly_miRNA1955	-33.9	AUUCCCUAACCGAAUGUUAUAUCCGGAC	TCCGGATATAGGTTAGGGGGC	1	1	0.636364	0.545455	1	0
Minc3s04091g35453	Sly_miRNA1955	-33.9	AUUCCCUAACCGAAUGUUAUAUCCGGAC	TCCGGATATAGGTTAGGGGGC	1	1	0.636364	0.545455	1	0
Minc3s00599g14891	Sly_miRNA1971	-33.9	UGGUCACCAGGCGAGCUUUGGAGG	GCTCCGGGGCTCGTTTGACC	0	1	0.722222	0.555556	1	0
Minc3s02540g30551	Sly_miRNA1971	-33.9	UGGUCACCAGGCGAGCUUUGGAGG	GCTCCGGGGCTCGTTTGACC	0	1	0.722222	0.555556	1	0
Minc3s03227g33206	Sly_miRNA1971	-33.9	UGGUCACCAGGCGAGCUUUGGAGG	GCTCCGGGGCTCGTTTGACC	0	1	0.722222	0.555556	1	0
Minc3s07281g40931	Sly_miRNA1971	-33.9	CGGGGAGGCAGAGCCCCGGGGG	GCTCCGGGGCTCGTTTGACC	0	1	0.6875	0.5625	1	0
Minc3s07612g41323	Sly_miRNA1971	-33.9	UGGUCACCAGGCGAGCUUUGGAGG	GCTCCGGGGCTCGTTTGACC	0	1	0.722222	0.555556	1	0
Minc3s11861g45203	Sly_miRNA1971	-33.9	CGGGGAGGCAGAGCCCCGGGGG	GCTCCGGGGCTCGTTTGACC	0	1	0.6875	0.5625	1	0
Minc3s00226g08017	Sly_miRNA2712	-33.9	UGGUGCUCCUCCUGGUCCGCAGCCGUCUGGAAC	TTTTTGGACGGCAGGGGCACC	0	1	0.518519	0.481481	1	0
Minc3s00530g13820	Sly_miRNA2712	-33.9	UGUGCCAGCAUUGUCGUCCAAAGAC	TTTTTGGACGGCAGGGGCACC	0	1	0.684211	0.578947	1	0
Minc3s01639g25272	Sly_miRNA2712	-33.9	UGUGCCAGCAUUGUCGUCCAAAGAC	TTTTTGGACGGCAGGGGCACC	0	1	0.684211	0.578947	1	0
Minc3s06599g40046	Sly_miRNA2712	-33.9	UGUGCCAGCAUUGUCGUCCAAAGAC	TTTTTGGACGGCAGGGGCACC	0	1	0.684211	0.578947	1	0
Minc3s07572g41275	Sly_miRNA2712	-33.9	UGUGCCAGCAUUGUCGUCCAAAGAC	TTTTTGGACGGCAGGGGCACC	0	1	0.684211	0.578947	1	0
Minc3s00100g04543	Sly_miRNA4209	-33.9	UUCUGAUUCUGAGGAUGGGUUCC	TGGACCCACCTCAGTTTCAGGG	0	1	0.764706	0.647059	1	0
Minc3s01025g19970	Sly_miRNA1381	-33.9	CUUGACUGGACAUGGGGGUGAA	TCACCCCCATGATTCGGCAACG	1	1	0.722222	0.611111	1	0
Minc3s00055g02863	Sly_miRNA1863	-33.9	CGUCGUCAUGCUCGUCGGGC	CCCCGATGAGCATGTATTGGCA	0	1	0.6875	0.5625	1	0
Minc3s00460g12697	Sly_miRNA1863	-33.9	CGUCGUCAUGCUCGUCGGGC	CCCCGATGAGCATGTATTGGCA	0	1	0.6875	0.5625	1	0
Minc3s00339g10525	sly-miR164a-5p	-33.8	ACAUGUGCCUGAACCCAAACCUGCUUCUCCU	TGGAGAAGCAGGGCACGTGCA	1	1	0.461538	0.423077	1	0
Minc3s00277g09219	sly-miR166c-3p	-33.8	UGGGUUGAGGUUUGGUCCGAU	TCGGACCAGGCTTCATTCCTC	1	1	0.75	0.5	1	0
Minc3s02856g31828	sly-miR166c-3p	-33.8	UGGGUUGAGGUUUGGUCCGAU	TCGGACCAGGCTTCATTCCTC	1	1	0.75	0.5	1	0
Minc3s07175g40810	sly-miR166c-3p	-33.8	UGGGUUGAGGUUUGGUCCGAU	TCGGACCAGGCTTCATTCCTC	1	1	0.75	0.5	1	0
Minc3s00701g16297	sly-miR169e-5p	-33.8	UGGGCAAGUUGCAUUCUUGGCUU	TAGCCAAGGATGACTTGCCTTT	1	1	0.722222	0.611111	2	0
Minc3s00701g16297	sly-miR169e-5p	-33.8	UGGGCAAGUUGCAUUCUUGGCUU	TAGCCAAGGATGACTTGCCTTT	1	1	0.722222	0.611111	2	0
Minc3s00930g18996	sly-miR482b	-33.8	GAUGGGAGGUGGCGGGGCAGGAC	TCTTGCCTACACCGCCCATGCC	0	1	0.578947	0.526316	1	0
Minc3s01966g27479	sly-miR482b	-33.8	AGGCGUUGUUGGCGGUGCUAAAAGAGAGGGCGAGAA	TCTTGCCTACACCGCCCATGCC	0	1	0.466667	0.4	1	0
Minc3s00105g04677	sly-miR7981b	-33.8	UGUGCUGGGAAGGUUGAAGGGGGGUU	ACCCCTTTTTAGCTTACGTGGCAC	0	1	0.8	0.55	1	0
Minc3s06477g39875	sly-miR7981b	-33.8	UGUGCUGGGAAGGUUGAAGGGGGGUU	ACCCCTTTTTAGCTTACGTGGCAC	0	1	0.8	0.55	1	0
Minc3s09006g42834	sly-miR7981b	-33.8	UUGCCACGUUUUGGAGAAGGGGA	ACCCCTTTTTAGCTTACGTGGCAC	1	1	0.611111	0.5	1	0
Minc3s00573g14480	sly-miR7981e	-33.8	UGUCCGGAUUUCAGAAGCACACUUA	AAGTGTGTCTCTGAGATTTCGGAT	1	1	0.8	0.6	1	0
Minc3s03530g34116	sly-miR7981e	-33.8	UGUCCGGAUUUCAGAAGCACACUUA	AAGTGTGTCTCTGAGATTTCGGAT	1	1	0.8	0.6	1	0
Minc3s00270g09044	sly-miR9477-5p	-33.8	UGGAGGCGGAGGGGGUGGCGGAUGU	TATCCGTTGTTCCCTTTTCCTACC	0	1	0.8	0.45	1	0
Minc3s02861g31864	sly-miR9477-5p	-33.8	UGGAGGCGGAGGGGGUGGCGGAUGU	TATCCGTTGTTCCCTTTTCCTACC	0	1	0.8	0.45	1	0
Minc3s00011g00716	sly-miR10529	-33.8	UCCAAAUGUAUUUAUGCAAGUCUCAUUCGUA	AACGAGTGAGACTTGCTCAGTTGG	0	1	0.6	0.6	1	0
Minc3s03030g32498	sly-miR10529	-33.8	UCCAAAUGUAUUUAUGCAAGUCUCAUUCGUA	AACGAGTGAGACTTGCTCAGTTGG	0	1	0.6	0.6	1	0
Minc3s09490g43254	sly-miR10529	-33.8	UCCAAAUGUAUUUAUGCAAGUCUCAUUCGUA	AACGAGTGAGACTTGCTCAGTTGG	0	1	0.6	0.6	1	0
Minc3s00552g14179	sly-miR171b-3p	-33.8	AGUGGAUGUGUUGGGGCGGCUCAAC	TTGAGCCGTGCCAATATCACG	1	1	0.684211	0.526316	1	0
Minc3s08097g41897	sly-miR171b-3p	-33.8	AGUGGAUGUGUUGGGGCGGCUCAAC	TTGAGCCGTGCCAATATCACG	1	1	0.684211	0.526316	1	0
Minc3s07797g41551	sly-miR9479-3p	-33.8	GGGUCCGUCCGUCUCCAUUUUCC	GAGAATGGTAGAGGGTCGGACC	0	1	0.722222	0.722222	1	0
Minc3s00369g11129	sly-miR319b	-33.8	UGGAGCUUCCAAACAAUUUAAAGCUUCAGUCCAAC	TTGGACTGAAGGGAGCTCCCT	1	1	0.433333	0.4	1	0
Minc3s01861g26817	sly-miR319b	-33.8	UGGAGCUUCCAAACAAUUUAAAGCUUCAGUCCAAC	TTGGACTGAAGGGAGCTCCCT	1	1	0.433333	0.4	1	0
Minc3s01975g27538	sly-miR319b	-33.8	UGGAGCUUCCAAACAAUUUAAGGCUUCAGUCCAAC	TTGGACTGAAGGGAGCTCCCT	1	1	0.433333	0.4	1	0
Minc3s00350g10766	sly-miR319c-5p	-33.8	AGGGUGGGGUGUGAGGGAGAGGGGGCUCA	AGAGCTTCCTTCAGCCCACTC	0	1	0.565217	0.478261	1	0
Minc3s00141g05863	sly-miR393	-33.8	ACCGAAGAGAUCGUGUGGG	ATCATGCGATCTCTTCGGAAT	0	1	0.733333	0.733333	1	0
Minc3s01541g24569	sly-miR393	-33.8	ACCGAAGAGAUCGUGUGGG	ATCATGCGATCTCTTCGGAAT	0	1	0.733333	0.733333	1	0
Minc3s08790g42601	sly-miR393	-33.8	ACCGAAGAGAUCGUGUGGG	ATCATGCGATCTCTTCGGAAT	0	1	0.733333	0.733333	1	0
Minc3s00573g14480	sly-miR10532	-33.8	UGUCCGGAUUUCAGAAGCACACUUA	AAGTGTGTCTCTGAGATTTCGGGC	1	1	0.8	0.6	1	0
Minc3s03530g34116	sly-miR10532	-33.8	UGUCCGGAUUUCAGAAGCACACUUA	AAGTGTGTCTCTGAGATTTCGGGC	1	1	0.8	0.6	1	0
Minc3s00215g07749	sly-miR10535b	-33.8	ACGGCUUUUACAUUCUUCAGGCAUACAUGCCGAC	TTGGCATGAGTTTGTGAAAGCCGG	0	1	0.535714	0.5	1	0
Minc3s00218g07809	sly-miR10535b	-33.8	ACGGCUUUUACAUUCUUCAGGCAUACAUGCCGAC	TTGGCATGAGTTTGTGAAAGCCGG	0	1	0.535714	0.5	1	0
Minc3s00325g10239	sly-miR10535b	-33.8	GGGCUUUCGCUUAGCUUUUCAUGCCAU	TTGGCATGAGTTTGTGAAAGCCGG	1	1	0.636364	0.545455	1	0
Minc3s00444g12433	sly-miR10535b	-33.8	ACGGCUUUUACAUUCUUCAGGCAUACAUGCCGAC	TTGGCATGAGTTTGTGAAAGCCGG	0	1	0.535714	0.5	1	0
Minc3s00613g15138	sly-miR10535b	-33.8	GCUGCUCGUCGCAAACUUGUGCCAGC	TTGGCATGAGTTTGTGAAAGCCGG	0	1	0.75	0.6	1	0
Minc3s06528g39952	sly-miR10535b	-33.8	GGGCUUUCGCUUAGCUUUUCAUGCCAU	TTGGCATGAGTTTGTGAAAGCCGG	1	1	0.636364	0.545455	1	0
Minc3s07786g41538	sly-miR10535b	-33.8	GGGCUUUCGCUUAGCUUUUCAUGCCAU	TTGGCATGAGTTTGTGAAAGCCGG	1	1	0.636364	0.545455	1	0
Minc3s00075g03704	sly-miR169e-3p	-33.8	CAGUAUCAGCUAUGGAUGCUUGCCAU	TGGCAAGCATCTTTGGCGACT	1	1	0.65	0.55	1	0
Minc3s01615g25115	sly-miR169e-3p	-33.8	CAGUAUCAGCUAUGGAUGCUUGCCAU	TGGCAAGCATCTTTGGCGACT	1	1	0.65	0.55	1	0
Minc3s00521g13691	sly-miR408	-33.8	UUGCUAUGGCUCGUCUUUGUC	ACGGGGACGAGCCAGAGCATG	0	1	0.75	0.75	1	0
Minc3s01145g21159	sly-miR408	-33.8	UUGCUAUGGCUCGUCUUUGUC	ACGGGGACGAGCCAGAGCATG	0	1	0.75	0.75	1	0
Minc3s01294g22560	sly-miR408	-33.8	ACGUGCGCGCUGGCGUUGCUGUUCCCGA	ACGGGGACGAGCCAGAGCATG	0	1	0.545455	0.454545	1	0
Minc3s01500g24300	sly-miR408	-33.8	UUGCUAUGGCUCGUCUUUGUC	ACGGGGACGAGCCAGAGCATG	0	1	0.75	0.75	1	0
Minc3s00278g09256	sly-miR477-5p	-33.8	UGAGCCUUUAAUGGGGGAGAUAA	TGTCTCTCCCTCAAGGGCTCC	0	1	0.764706	0.705882	1	0
Minc3s00554g14211	sly-miR477-5p	-33.8	UGGAGCUUUUAAUGAAGGAGAGGCAA	TGTCTCTCCCTCAAGGGCTCC	0	1	0.7	0.6	1	0
Minc3s01710g25784	sly-miR477-5p	-33.8	UGAGCCUUUAAUGGGGGAGAUAA	TGTCTCTCCCTCAAGGGCTCC	0	1	0.764706	0.705882	1	0
Minc3s07334g41001	sly-miR477-5p	-33.8	UGGAGCUUUUAAUGAAGGAGAGGCAA	TGTCTCTCCCTCAAGGGCTCC	0	1	0.7	0.6	1	0
Minc3s00533g13871	miR9471(ii)	-33.8	UGGUGGUGCUCUCUCAGCUGU	TTGGCTGAGTGAGCATCACT	0	1	0.8	0.666667	1	0
Minc3s02454g30132	miR9471(ii)	-33.8	UGGUGGUGCUCUCUCAGCUGU	TTGGCTGAGTGAGCATCACT	0	1	0.8	0.666667	1	0
Minc3s03598g34279	miR9471(ii)	-33.8	UGGUGGUGCUCUCUCAGCUGU	TTGGCTGAGTGAGCATCACT	0	1	0.8	0.666667	1	0
Minc3s05981g39131	miR9471(ii)	-33.8	UGGUGGUGCUCUCUCAGCUGU	TTGGCTGAGTGAGCATCACT	0	1	0.8	0.666667	1	0
Minc3s01385g23363	sly-miR10531	-33.8	UGCCGAUUCUGUAGGGAUUCCAG	TGGGGTCCTAGTAGAGTCGGTTC	0	1	0.777778	0.5	1	0
Minc3s08388g42208	sly-miR10531	-33.8	UGCCGAUUCUGUAGGGAUUCCAG	TGGGGTCCTAGTAGAGTCGGTTC	0	1	0.777778	0.5	1	0
Minc3s00007g00471	sly-miR169a	-33.8	UUGGCAAUACUUUGUCAUGCUUGGCUGG	CAGCCAAGGATGACTTGCCGG	1	1	0.636364	0.545455	1	0
Minc3s01565g24758	sly-miR169a	-33.8	UUGGCAAUACUUUGUCAUGCUUGGCUGG	CAGCCAAGGATGACTTGCCGG	1	1	0.636364	0.545455	1	0
Minc3s01034g20052	sly-miR169f	-33.8	GAGCCUCAGUUAAGGCAGCGCCUU	TAGGCGTTGTCTGAGGCTAAC	0	1	0.55	0.5	1	0
Minc3s03469g33929	sly-miR169f	-33.8	GAGCCUCAGUUAAGGCAGCGCCUU	TAGGCGTTGTCTGAGGCTAAC	0	1	0.55	0.5	1	0
Minc3s00050g02713	Sly_miRNA1955	-33.8	CCCCUUUAGAACCCAGAUUAAAAGCCUAUAUCCGGAA	TCCGGATATAGGTTAGGGGGC	1	1	0.451613	0.354839	1	0
Minc3s01294g22562	Sly_miRNA1955	-33.8	CCCCUUUAGAACCCAGAUUAAAAGCCUAUAUCCGGAA	TCCGGATATAGGTTAGGGGGC	1	1	0.451613	0.354839	1	0
Minc3s00002g00159	Sly_miRNA1971	-33.8	CUUGAACGAGUUCUGGAGCG	GCTCCGGGGCTCGTTTGACC	0	1	0.8	0.533333	1	0
Minc3s00152g06214	Sly_miRNA1971	-33.8	CUUGAACGAGUUCUGGAGCG	GCTCCGGGGCTCGTTTGACC	0	1	0.8	0.533333	1	0
Minc3s00103g04614	Sly_miRNA572	-33.8	AGUCCUCGUCGACCUUCCUGAGCA	GTTCAGGGAGGTAATAGGACC	0	1	0.666667	0.611111	1	0
Minc3s00322g10185	Sly_miRNA572	-33.8	AGUCCUCGUCGACCUUCCUGAGCA	GTTCAGGGAGGTAATAGGACC	0	1	0.666667	0.611111	1	0
Minc3s01055g20254	Sly_miRNA572	-33.8	AGUCCUCGUCGACCUUCCUGAGCA	GTTCAGGGAGGTAATAGGACC	0	1	0.666667	0.611111	1	0
Minc3s02609g30868	Sly_miRNA572	-33.8	AGUCCUCGUCGACCUUCCUGAGCA	GTTCAGGGAGGTAATAGGACC	0	1	0.666667	0.611111	1	0
Minc3s04160g35629	Sly_miRNA572	-33.8	AGUCCUCGUCGACCUUCCUGAGCA	GTTCAGGGAGGTAATAGGACC	0	1	0.666667	0.611111	1	0
Minc3s04160g35632	Sly_miRNA572	-33.8	AGUCCUCGUCGACCUUCCUGAGCA	GTTCAGGGAGGTAATAGGACC	0	1	0.666667	0.611111	1	0
Minc3s06303g39641	Sly_miRNA572	-33.8	AGUCCUCGUCGACCUUCCUGAGCA	GTTCAGGGAGGTAATAGGACC	0	1	0.666667	0.611111	1	0
Minc3s10288g43958	Sly_miRNA572	-33.8	AGUCCUCGUCGACCUUCCUGAGCA	GTTCAGGGAGGTAATAGGACC	0	1	0.666667	0.611111	1	0
Minc3s11375g44845	Sly_miRNA572	-33.8	AGUCCUCGUCGACCUUCCUGAGCA	GTTCAGGGAGGTAATAGGACC	0	1	0.666667	0.611111	1	0
Minc3s00012g00794	sly-miR391	-33.7	UUCCGGCUCGAACUCUCCUGUGA	ACGCAGGAGAGATGATGCTGGA	0	1	0.722222	0.611111	1	0
Minc3s01835g26626	sly-miR482e-5p	-33.7	AUUCCACCUCCACCUACAU	TGTGGGTGGGGTGGAAAGATT	0	1	0.588235	0.588235	1	0
Minc3s00127g05451	sly-miR9477-5p	-33.7	UGGUUUCUUGGUGAAGGGAUGGGCGGGUGC	TATCCGTTGTTCCCTTTTCCTACC	0	1	0.583333	0.458333	1	0
Minc3s00878g18404	sly-miR9477-5p	-33.7	UGGUUUCUUGGUGAAGGGAUGGGCGGGUGC	TATCCGTTGTTCCCTTTTCCTACC	0	1	0.583333	0.458333	1	0
Minc3s02048g27974	sly-miR9477-5p	-33.7	UGGUUUCUUGGUGAAGGGAUGGGCGGGUGC	TATCCGTTGTTCCCTTTTCCTACC	0	1	0.583333	0.458333	1	0
Minc3s02484g30272	sly-miR1919a	-33.7	GCUGUGGCAGUUGGCUCUCGUC	ACGAGAGTCATCTGTGACAGG	1	1	0.75	0.625	1	0
Minc3s00590g14761	sly-miR482d-5p	-33.7	GUUUUUCGUCCAACCUACUCCU	GGAGTGGGTGGGATGGAAAAA	0	1	0.8125	0.6875	1	0
Minc3s01291g22527	sly-miR482d-5p	-33.7	GUUUUUCGUCCAACCUACUCCU	GGAGTGGGTGGGATGGAAAAA	0	1	0.8125	0.6875	1	0
Minc3s04308g35999	sly-miR482d-5p	-33.7	CUUCCACCUCCACCUACUCCA	GGAGTGGGTGGGATGGAAAAA	0	1	0.647059	0.647059	1	0
Minc3s04963g37342	sly-miR482d-5p	-33.7	ACCAUCUUAUCCGCUCCA	GGAGTGGGTGGGATGGAAAAA	0	1	0.625	0.4375	1	0
Minc3s01452g23933	sly-miR319a	-33.7	AGGGGCUUCUGGAAGCGUCGGUCCAAGU	CTTGGACTGAAGGGAGCTCC	1	1	0.590909	0.409091	1	0
Minc3s05376g38128	sly-miR319a	-33.7	AGGGGCUUCUGGAAGCGUCGGUCCAAGU	CTTGGACTGAAGGGAGCTCC	1	1	0.590909	0.409091	1	0
Minc3s00043g02388	sly-miR530	-33.7	AUGCGUGAAUCGCUUACACCUA	AGGTGTAGGTGTTCATGCAGA	1	1	0.764706	0.588235	1	0
Minc3s00687g16087	sly-miR10536	-33.7	CAGUUGACGAUGGAGAACAUGUUA	AGACATGTTCTAATCGTCAGCTTC	0	1	0.736842	0.684211	1	0
Minc3s00582g14610	sly-miR169c	-33.7	CCGGCACGUCAACACUUGGCUGA	CAGCCAAGGATGACTTGCCGA	1	1	0.705882	0.705882	1	0
Minc3s00675g15946	sly-miR169c	-33.7	AUGGUAGGUUCCUUGGCUGU	CAGCCAAGGATGACTTGCCGA	1	1	0.75	0.5625	1	0
Minc3s00929g18985	sly-miR169c	-33.7	CCGGCACGUCAACACUUGGCUGA	CAGCCAAGGATGACTTGCCGA	1	1	0.705882	0.705882	1	0
Minc3s02431g29999	sly-miR169c	-33.7	CCGGCACGUCAACACUUGGCUGA	CAGCCAAGGATGACTTGCCGA	1	1	0.705882	0.705882	1	0
Minc3s00146g05998	sly-miR319c-5p	-33.7	AGGUUGAGGGAGGCUCUA	AGAGCTTCCTTCAGCCCACTC	0	1	0.625	0.5	1	0
Minc3s00621g15226	sly-miR319c-5p	-33.7	UGAGUGGAGGUGGAGGAGGUUUUG	AGAGCTTCCTTCAGCCCACTC	0	1	0.777778	0.722222	1	0
Minc3s01317g22706	sly-miR319c-5p	-33.7	UGAGUGGAGGUGGAGGAGGUUUUG	AGAGCTTCCTTCAGCCCACTC	0	1	0.777778	0.722222	1	0
Minc3s10908g44459	sly-miR319c-5p	-33.7	UGAGUGGAGGUGGAGGAGGUUUUG	AGAGCTTCCTTCAGCCCACTC	0	1	0.777778	0.722222	1	0
Minc3s00429g12161	sly-miR482d-3p	-33.7	GUUGGCAUGGGUGUAGGAAAU	TTTCCTATTCCACCCATGCCAA	1	1	0.722222	0.666667	1	0
Minc3s01771g26185	sly-miR482d-3p	-33.7	GUUGGCAUGGGUGUAGGAAAU	TTTCCTATTCCACCCATGCCAA	1	1	0.722222	0.666667	1	0
Minc3s01777g26219	sly-miR482d-3p	-33.7	GUUGGCAUGGGUGUAGGAAAU	TTTCCTATTCCACCCATGCCAA	1	1	0.722222	0.666667	1	0
Minc3s03492g34000	sly-miR482d-3p	-33.7	GUUGGCAUGGGUGUAGGAAAU	TTTCCTATTCCACCCATGCCAA	1	1	0.722222	0.666667	1	0
Minc3s05309g37986	sly-miR482d-3p	-33.7	GUUGGCAUGGGUGUAGGAAAU	TTTCCTATTCCACCCATGCCAA	1	1	0.722222	0.666667	1	0
Minc3s06658g40129	sly-miR482d-3p	-33.7	GUUGGCAUGGGUGUAGGAAAU	TTTCCTATTCCACCCATGCCAA	1	1	0.722222	0.666667	1	0
Minc3s00848g18056	sly-miR10535b	-33.7	ACGGCUGACUCCGCCCACUUCUGGCUCGUGCCAAU	TTGGCATGAGTTTGTGAAAGCCGG	0	1	0.482759	0.413793	1	0
Minc3s03449g33870	sly-miR10535b	-33.7	ACGGCUGACUCCGCCCACUUUUGGCUCGUGCCAAU	TTGGCATGAGTTTGTGAAAGCCGG	0	1	0.482759	0.413793	1	0
Minc3s00752g16889	sly-miR390b-5p	-33.7	GGGUGUUGUUCUUCUUGGGUUUG	AAGCTCAGGAGGGATAGCGCC	0	1	0.882353	0.529412	1	0
Minc3s01050g20207	sly-miR408	-33.7	CCUCUGUUUCGUCCCCGUU	ACGGGGACGAGCCAGAGCATG	1	1	0.625	0.5625	1	0
Minc3s01634g25246	sly-miR408	-33.7	AAUGUUCUGCUGGUCAGAAAAUACGUACUUCGUCCCCGUA	ACGGGGACGAGCCAGAGCATG	1	1	0.411765	0.352941	1	0
Minc3s01127g20978	sly-miR477-5p	-33.7	CGGGGCUUAUGGGGGGGGGGGGACU	TGTCTCTCCCTCAAGGGCTCC	0	1	0.684211	0.473684	1	0
Minc3s00701g16297	miR169(i)	-33.7	UGGGCAAGUUGCAUUCUUGGCUU	TAGCCAAGGATGACTTGCCT	1	1	0.764706	0.647059	2	0
Minc3s00701g16297	miR169(i)	-33.7	UGGGCAAGUUGCAUUCUUGGCUU	TAGCCAAGGATGACTTGCCT	1	1	0.764706	0.647059	2	0
Minc3s00765g17054	miR408(i)	-33.7	UAGUUCUGGGGGUGAUGGAGGCAGUGUU	TGCACTGCCTCTTCCCTGGCT	0	1	0.636364	0.409091	1	0
Minc3s00675g15946	sly-miR169a	-33.7	AUGGUAGGUUCCUUGGCUGU	CAGCCAAGGATGACTTGCCGG	1	1	0.75	0.5625	1	0
Minc3s00632g15388	sly-miR169f	-33.7	CGCCUCGGACGGUGGCGCCUAU	TAGGCGTTGTCTGAGGCTAAC	0	1	0.578947	0.473684	1	0
Minc3s08340g42161	sly-miR169f	-33.7	CGCCUCGGACGGUGGCGCCUAU	TAGGCGTTGTCTGAGGCTAAC	0	1	0.578947	0.473684	1	0
Minc3s00058g03001	sly-miR6022	-33.7	ACUGGAUAUUCUGCUCUCCCUUCUAC	TGGAAGGGAGAATATCCAGGA	0	1	0.619048	0.619048	1	0
Minc3s00427g12133	sly-miR7981f	-33.7	AGCUUGGAAAUAUUUUAGAGAUACACUUA	AAGTGTGTCTCTGGAATTTCGGGC	0	1	0.782609	0.565217	1	0
Minc3s02075g28124	sly-miR7981f	-33.7	AGCUUGGAAAUAUUUUAGAGAUACACUUA	AAGTGTGTCTCTGGAATTTCGGGC	0	1	0.782609	0.565217	1	0
Minc3s05673g38624	sly-miR7981f	-33.7	AGCUUGGAAAUAUUUUAGAGAUACACUUA	AAGTGTGTCTCTGGAATTTCGGGC	0	1	0.782609	0.565217	1	0
Minc3s00078g03793	Sly_miRNA1815	-33.7	CGUCCUGAAAUGUUAAUUGCGGACCCUCCUGAACG	GTTCAGGAGGGTAATAGGACC	1	1	0.413793	0.37931	1	0
Minc3s00617g15170	Sly_miRNA1815	-33.7	CGUCCUGAAAUGUUAAUUGCUGACCCUCCUGAACG	GTTCAGGAGGGTAATAGGACC	1	1	0.413793	0.37931	1	0
Minc3s00984g19575	Sly_miRNA1815	-33.7	CGUCCUGAAAUGUUAAUUGCUGACCCUCCUGAACG	GTTCAGGAGGGTAATAGGACC	1	1	0.413793	0.37931	1	0
Minc3s01355g23068	Sly_miRNA1815	-33.7	CGUCCUGAAAUGUUAAUUGCGGACCCUCCUGAACG	GTTCAGGAGGGTAATAGGACC	1	1	0.413793	0.37931	1	0
Minc3s01450g23920	Sly_miRNA1815	-33.7	CGUCCUGAAAUGUUAAUUGCUGACCCUCCUGAACG	GTTCAGGAGGGTAATAGGACC	1	1	0.413793	0.37931	1	0
Minc3s03161g32993	Sly_miRNA1815	-33.7	CGUCCUGAAAUGUUAAUUUCUGACCCUCCUGAACG	GTTCAGGAGGGTAATAGGACC	1	1	0.413793	0.37931	1	0
Minc3s04455g36320	Sly_miRNA1815	-33.7	CGUCCUGAAAUGUUAAUUGCUGACCCUCCUGAACG	GTTCAGGAGGGTAATAGGACC	1	1	0.413793	0.37931	1	0
Minc3s00265g08943	Sly_miRNA2712	-33.7	UGUGCCUGUUGCUGUCCAAAAU	TTTTTGGACGGCAGGGGCACC	1	1	0.8125	0.625	1	0
Minc3s00511g13547	Sly_miRNA2712	-33.7	CUGCUCCUGCUGGUCCGGAAGG	TTTTTGGACGGCAGGGGCACC	0	1	0.764706	0.588235	1	0
Minc3s00911g18785	Sly_miRNA2712	-33.7	CUGCUCCUGCUGGUCCGGAAGG	TTTTTGGACGGCAGGGGCACC	0	1	0.764706	0.588235	1	0
Minc3s01486g24204	Sly_miRNA2712	-33.7	UGUGCCUGUUGCUGUCCAAAAU	TTTTTGGACGGCAGGGGCACC	1	1	0.8125	0.625	1	0
Minc3s05085g37564	Sly_miRNA2712	-33.7	UGUGCCUGUUGCUGUCCAAAAU	TTTTTGGACGGCAGGGGCACC	1	1	0.8125	0.625	1	0
Minc3s00063g03201	sly-miR164a-5p	-33.6	AGCACGUGUUCGCCUUUUCUGCCUUGCUUUUCUU	TGGAGAAGCAGGGCACGTGCA	0	1	0.464286	0.428571	1	0
Minc3s00072g03548	sly-miR164a-5p	-33.6	AGCACGUGUUCGCCUUUUUUGCCUUGCUUUUCUU	TGGAGAAGCAGGGCACGTGCA	0	1	0.464286	0.428571	1	0
Minc3s00587g14718	sly-miR166c-3p	-33.6	UGGGAAGAGACCUUUGCCUGGUCCGAA	TCGGACCAGGCTTCATTCCTC	1	1	0.590909	0.5	1	0
Minc3s00966g19386	sly-miR166c-3p	-33.6	UGGGAAGAGACCUUUGCCUGGUCCGAA	TCGGACCAGGCTTCATTCCTC	1	1	0.590909	0.5	1	0
Minc3s03236g33246	sly-miR166c-3p	-33.6	UGGGAAGAGACCUUUGCCUGGUCCGAA	TCGGACCAGGCTTCATTCCTC	1	1	0.590909	0.5	1	0
Minc3s00157g06328	sly-miR482b	-33.6	UGGCUUUGGGCGUGUUGGGUCGUUCUUUAGGCAAGAU	TCTTGCCTACACCGCCCATGCC	1	1	0.4375	0.4375	1	0
Minc3s00216g07755	sly-miR482b	-33.6	AGGCAUACUGGACAAAGCGGUUGAGGCAAGAA	TCTTGCCTACACCGCCCATGCC	1	1	0.538462	0.538462	1	0
Minc3s00444g12418	sly-miR482b	-33.6	GGGCAUGAUGGUGGUACUGGGGCAAGU	TCTTGCCTACACCGCCCATGCC	1	1	0.619048	0.52381	1	0
Minc3s00058g02990	sly-miR6026	-33.6	GGCAAUACAAUUCAAAUGGCCAGGAGA	TTCTTGGCTAGAGTTGTATTGC	0	1	0.761905	0.619048	1	0
Minc3s01933g27282	sly-miR6026	-33.6	UGCAAUACAAUUCAAAUGGCCAGGAGA	TTCTTGGCTAGAGTTGTATTGC	0	1	0.761905	0.619048	1	0
Minc3s01537g24553	sly-miR9477-5p	-33.6	AGUAGGAGGGGAUUUUCAACAACAGGGAGAUUUACAGCGGAUGA	TATCCGTTGTTCCCTTTTCCTACC	0	1	0.447368	0.368421	1	0
Minc3s01527g24497	sly-miR319c-3p	-33.6	GGAGGAGGUUCCCGCAACGGUCCAAG	TTGGACTGAAGGGAGCTCCTT	0	1	0.65	0.55	1	0
Minc3s02523g30445	sly-miR319c-3p	-33.6	GGAGGAGGUUCCCGCAACGGUCCAAG	TTGGACTGAAGGGAGCTCCTT	0	1	0.65	0.55	1	0
Minc3s03770g34755	sly-miR319c-3p	-33.6	GGAGGAGGUUCCCGCAACGGUCCAAG	TTGGACTGAAGGGAGCTCCTT	0	1	0.65	0.55	1	0
Minc3s00002g00073	sly-miR398a	-33.6	UGGGGGUGAAGGAGAACAUGG	TATGTTCTCAGGTCGCCCCTG	1	1	0.75	0.5	1	0
Minc3s00792g17427	sly-miR482d-5p	-33.6	CUCCCGCCUAUCCACUCCC	GGAGTGGGTGGGATGGAAAAA	1	1	0.5625	0.4375	1	0
Minc3s01259g22183	sly-miR482d-5p	-33.6	ACCAUCCCCAUCCCAUUCCG	GGAGTGGGTGGGATGGAAAAA	0	1	0.5	0.5	1	0
Minc3s00704g16329	sly-miR166b	-33.6	UGGGGAGGCUGGGGCUACUGGUCUGU	TCGGACCAGGCTTCATTCCCC	0	1	0.7	0.5	1	0
Minc3s00075g03687	sly-miR395b	-33.6	UGGAGUCCCAGAACAGACACUUCAA	CTGAAGTGTTTGGGGGAACTCC	1	1	0.65	0.6	1	0
Minc3s01341g22930	sly-miR395b	-33.6	UGGAGUCCCAGAACAGACACUUCAA	CTGAAGTGTTTGGGGGAACTCC	1	1	0.65	0.6	1	0
Minc3s01599g25014	sly-miR482a	-33.6	AGAAUGGGUGGAUGUUGGAAAA	TTTCCAATTCCACCCATTCCTA	1	1	0.722222	0.666667	1	0
Minc3s02502g30358	sly-miR530	-33.6	GCUGGGUGAGCACCUGUACCUC	AGGTGTAGGTGTTCATGCAGA	0	1	0.8125	0.6875	1	0
Minc3s00235g08241	sly-miR10536	-33.6	AGAAGCUGUGGGGUGGAUUUGCAUGUUG	AGACATGTTCTAATCGTCAGCTTC	0	1	0.636364	0.5	1	0
Minc3s00016g01086	sly-miR166c-5p	-33.6	UUGUCGGGCCAGAUGGCAGUGCAAAGCGUUCUC	GGGATGTTGTCTGGCTCGACA	0	1	0.555556	0.444444	1	0
Minc3s00251g08601	sly-miR166c-5p	-33.6	UUCGCUGCCUGACAACAUCCCC	GGGATGTTGTCTGGCTCGACA	1	1	0.647059	0.647059	1	0
Minc3s00552g14169	sly-miR166c-5p	-33.6	UUGUCGGGCCAGAUGGCAGUGCAAAGCGUUCUC	GGGATGTTGTCTGGCTCGACA	0	1	0.555556	0.444444	1	0
Minc3s00895g18623	sly-miR166c-5p	-33.6	UUGUCGGGCCAGAUGGCAGUGCAAAGCGUUCUC	GGGATGTTGTCTGGCTCGACA	0	1	0.555556	0.444444	1	0
Minc3s02136g28500	sly-miR319b	-33.6	CGGGAGCGGCCCUUUGCGUGUCUCCUUUGGUCCGAA	TTGGACTGAAGGGAGCTCCCT	0	1	0.433333	0.4	1	0
Minc3s06982g40578	sly-miR319b	-33.6	CGGGUGGUCCUUUUGGUCCAGG	TTGGACTGAAGGGAGCTCCCT	0	1	0.75	0.5625	1	0
Minc3s01497g24271	sly-miR319c-5p	-33.6	AGAGGGGAUGAGGGAGGUUCUA	AGAGCTTCCTTCAGCCCACTC	0	1	0.764706	0.705882	1	0
Minc3s00322g10161	sly-miR10532	-33.6	AGCCCGAAAAGUUAGGAUGCACUG	AAGTGTGTCTCTGAGATTTCGGGC	0	1	0.736842	0.684211	1	0
Minc3s02695g31230	sly-miR10532	-33.6	AGCCCGAAAAGUUAGGAUGCACUG	AAGTGTGTCTCTGAGATTTCGGGC	0	1	0.736842	0.684211	1	0
Minc3s04793g37008	sly-miR10532	-33.6	AGCCCGAAAAGUUAGGAUGCACUG	AAGTGTGTCTCTGAGATTTCGGGC	0	1	0.736842	0.684211	1	0
Minc3s00454g12595	sly-miR10535b	-33.6	ACGGCUUUCCAAUUGUGUUAUGCCAGU	TTGGCATGAGTTTGTGAAAGCCGG	1	1	0.636364	0.5	1	0
Minc3s00508g13485	sly-miR10535b	-33.6	AUGGUGCAAGAGCACAAGCUUGUGCCAAG	TTGGCATGAGTTTGTGAAAGCCGG	0	1	0.608696	0.434783	1	0
Minc3s02778g31533	sly-miR10535b	-33.6	AUGGUGCAAGAGCACAAGCUUGUGCCAAG	TTGGCATGAGTTTGTGAAAGCCGG	0	1	0.608696	0.434783	1	0
Minc3s03255g33297	sly-miR10535b	-33.6	ACGGCUUUCCAAUUGUGUUAUGCCAGU	TTGGCATGAGTTTGTGAAAGCCGG	1	1	0.636364	0.5	1	0
Minc3s01110g20807	sly-miR169e-3p	-33.6	AGCCGAGGAUGUGCUUGCCAU	TGGCAAGCATCTTTGGCGACT	1	1	0.611111	0.5	1	0
Minc3s01242g22014	sly-miR169e-3p	-33.6	AGCCGAGGAUGUGCUUGCCAU	TGGCAAGCATCTTTGGCGACT	1	1	0.611111	0.5	1	0
Minc3s01452g23928	sly-miR169e-3p	-33.6	AGCCGAGGAUGUGCUUGCCAU	TGGCAAGCATCTTTGGCGACT	1	1	0.611111	0.5	1	0
Minc3s01452g23933	sly-miR169e-3p	-33.6	AGCCGAGGAUGUGCUUGCCAU	TGGCAAGCATCTTTGGCGACT	1	1	0.611111	0.5	1	0
Minc3s00086g04116	sly-miR394-5p	-33.6	UGGGCGGACAGGAUGCCAAC	TTGGCATTCTGTCCACCTCC	1	1	0.733333	0.6	1	0
Minc3s00074g03666	sly-miR408	-33.6	UUGCUCCUUUAAGUCUCGUCCCCGUG	ACGGGGACGAGCCAGAGCATG	1	1	0.52381	0.52381	1	0
Minc3s00269g09026	sly-miR477-5p	-33.6	CGGAGUGCGAAACCCGAGAGGGGGAGAUC	TGTCTCTCCCTCAAGGGCTCC	0	1	0.521739	0.521739	1	0
Minc3s02255g29096	sly-miR477-5p	-33.6	AGGGCACACCCUGGGGGAGGGGCGA	TGTCTCTCCCTCAAGGGCTCC	0	1	0.684211	0.526316	1	0
Minc3s03801g34858	sly-miR477-5p	-33.6	CGGAGUGCGAAACCCGAGAGGGGGAGAUC	TGTCTCTCCCTCAAGGGCTCC	0	1	0.521739	0.521739	1	0
Minc3s00285g09400	sly-miR9471a-3p	-33.6	GUCGUGCGGCCACCCGCUCAGCCAGU	TTGGCTGAGTGAGCATCACGG	1	1	0.6	0.45	1	0
Minc3s00516g13613	sly-miR9471a-3p	-33.6	AGUGAAUGCUCAAACUCUCAGCCAAA	TTGGCTGAGTGAGCATCACGG	1	1	0.619048	0.619048	1	0
Minc3s02183g28738	sly-miR9471a-3p	-33.6	AGUGGUGCUCAUUUGGCUAU	TTGGCTGAGTGAGCATCACGG	0	1	0.8	0.666667	1	0
Minc3s04810g37044	sly-miR9471a-3p	-33.6	AGUGAAUGCUCAAACUCUCAGCCAAA	TTGGCTGAGTGAGCATCACGG	1	1	0.619048	0.619048	1	0
Minc3s00283g09363	sly-miR9471b-5p	-33.6	CUGUUAGUUGCCUUGAGUGGGCGCCUG	GAGGTGCTCACTCAGCTAATA	0	1	0.666667	0.52381	1	0
Minc3s01544g24593	sly-miR9471b-5p	-33.6	CUGUUAGUUGCCUUGAGUGGGCGCCUG	GAGGTGCTCACTCAGCTAATA	0	1	0.666667	0.52381	1	0
Minc3s04729g36894	sly-miR9471b-5p	-33.6	CUGUUAGUUGCCUUGAGUGGGCGCCUG	GAGGTGCTCACTCAGCTAATA	0	1	0.666667	0.52381	1	0
Minc3s01210g21750	miR408(i)	-33.6	CAGCUGGUGGAGGUGGCGGUGGUGCAU	TGCACTGCCTCTTCCCTGGCT	0	1	0.666667	0.52381	1	0
Minc3s00094g04353	sly-miR10531	-33.6	AGGACUGACAAAACUAGGAUUCCAA	TGGGGTCCTAGTAGAGTCGGTTC	0	1	0.736842	0.631579	1	0
Minc3s00429g12161	sly-miR10531	-33.6	AGAACCUCGACUCGGACGUCUGGAUCCCAG	TGGGGTCCTAGTAGAGTCGGTTC	0	1	0.583333	0.583333	1	0
Minc3s00580g14595	sly-miR10531	-33.6	CAACUGGCCCUGGAAGGACCCUAC	TGGGGTCCTAGTAGAGTCGGTTC	0	1	0.722222	0.555556	1	0
Minc3s00807g17606	sly-miR10531	-33.6	AAAUCGGCUCGCUAUAUGGACCCUAU	TGGGGTCCTAGTAGAGTCGGTTC	0	1	0.714286	0.571429	1	0
Minc3s01609g25077	sly-miR10531	-33.6	GGAACCGGCUGUACGUUUAUGUGGACUUCAG	TGGGGTCCTAGTAGAGTCGGTTC	0	1	0.56	0.52	1	0
Minc3s04229g35790	sly-miR10531	-33.6	AAAUCGGCUCGCUAUAUGGACCCUAU	TGGGGTCCTAGTAGAGTCGGTTC	0	1	0.714286	0.571429	1	0
Minc3s00251g08599	sly-miR169f	-33.6	CGCCUCAGUCGACGCCUC	TAGGCGTTGTCTGAGGCTAAC	1	1	0.6	0.533333	1	0
Minc3s04047g35350	sly-miR169f	-33.6	CGCCUCAGUCGACGCCUC	TAGGCGTTGTCTGAGGCTAAC	1	1	0.6	0.533333	1	0
Minc3s01013g19850	sly-miR6022	-33.6	ACCUGGAGAUAUUCCACCCCUUCCAA	TGGAAGGGAGAATATCCAGGA	1	1	0.65	0.65	1	0
Minc3s01406g23552	sly-miR6022	-33.6	CUUCUGGGUCUCCCUUCCAU	TGGAAGGGAGAATATCCAGGA	1	1	0.705882	0.588235	1	0
Minc3s03547g34160	variant_miR156(i)	-33.6	CUGCUUACUUUGUUCUAAAAAAUUUUCUUCUGCCGGA	CTGGCAGAAGAGAGTGAGCA	0	1	0.451613	0.387097	1	0
Minc3s00031g01909	variant_miR319(iii)	-33.6	GAGGAGCUUCCGAUCACCAAGGCAGUCCAU	TTGGACTGAAGGGAGCTCCT	1	1	0.458333	0.416667	1	0
Minc3s05628g38557	variant_miR319(iii)	-33.6	GAGGAGCUUCCGAUCACCAAGGCAGUCCAU	TTGGACTGAAGGGAGCTCCT	1	1	0.458333	0.416667	1	0
Minc3s00183g07003	Sly_miRNA1971	-33.6	UGUCUUCGAACCCCGGAGCA	GCTCCGGGGCTCGTTTGACC	1	1	0.6	0.6	1	0
Minc3s00952g19229	Sly_miRNA1971	-33.6	AGGUCAGCCGGGAUUUCCUGGUUCCCCUGGAGCG	GCTCCGGGGCTCGTTTGACC	0	1	0.464286	0.392857	1	0
Minc3s00081g03895	Sly_miRNA2712	-33.6	CGCCCUGGAGGCCGUUCAAGAAA	TTTTTGGACGGCAGGGGCACC	0	1	0.578947	0.526316	1	0
Minc3s01462g24029	Sly_miRNA2712	-33.6	UGUGUCCCUGCUGAUUAUGUUUUGCCUCCAAGAGG	TTTTTGGACGGCAGGGGCACC	0	1	0.482759	0.37931	1	0
Minc3s00061g03124	Sly_miRNA1381	-33.6	GGUUGCCACCAGAAAGUGGGGGUGGA	TCACCCCCATGATTCGGCAACG	1	1	0.5	0.4	1	0
Minc3s00166g06557	Sly_miRNA1381	-33.6	UGUUGCUGGUGGGGGUGGA	TCACCCCCATGATTCGGCAACG	1	1	0.705882	0.470588	1	0
Minc3s01895g27019	Sly_miRNA1381	-33.6	AUGCCGAUGGCUAUGGGGGUGC	TCACCCCCATGATTCGGCAACG	1	1	0.555556	0.5	1	0
Minc3s05909g39013	Sly_miRNA1381	-33.6	CGCCGAGUUGGUGAUAGUGGUGGGGGUGU	TCACCCCCATGATTCGGCAACG	1	1	0.423077	0.307692	1	0
Minc3s07957g41744	Sly_miRNA1381	-33.6	GGUUGCCACCAGAAAGUGGGGGUGGA	TCACCCCCATGATTCGGCAACG	1	1	0.5	0.4	1	0
Minc3s01562g24735	sly-miR164a-5p	-33.5	GGCAUGUGCCUUUUUUCUUCAU	TGGAGAAGCAGGGCACGTGCA	0	1	0.8125	0.625	1	0
Minc3s00283g09366	sly-miR390b-3p	-33.5	AGGGACUGAAGGAUGGAUGGCA	CGCTATCCATCCTGAGTTTCA	0	1	0.75	0.625	1	0
Minc3s01544g24590	sly-miR390b-3p	-33.5	AGGGACUGAAGGAUGGAUGGCA	CGCTATCCATCCTGAGTTTCA	0	1	0.75	0.625	1	0
Minc3s05845g38909	sly-miR390b-3p	-33.5	AGGGACUGAAGGAUGGAUGGCA	CGCTATCCATCCTGAGTTTCA	0	1	0.75	0.625	1	0
Minc3s00021g01354	sly-miR391	-33.5	ACCAGCAUUCUCUUUUCUGUGC	ACGCAGGAGAGATGATGCTGGA	0	1	0.8125	0.6875	1	0
Minc3s00160g06390	sly-miR482e-5p	-33.5	UUCUUUCUAUCCUGCUCGCAA	TGTGGGTGGGGTGGAAAGATT	0	1	0.8125	0.625	1	0
Minc3s00952g19229	sly-miR482e-5p	-33.5	ACCGCCCUGCCCACAG	TGTGGGTGGGGTGGAAAGATT	0	1	0.5	0.375	1	0
Minc3s04398g36201	sly-miR482e-5p	-33.5	UUCUUUCUAUCCUGCUCGCAA	TGTGGGTGGGGTGGAAAGATT	0	1	0.8125	0.625	1	0
Minc3s00188g07117	sly-miR7981b	-33.5	AGUAAUAGCGUUUGGGCUAGAAAGGGGA	ACCCCTTTTTAGCTTACGTGGCAC	1	1	0.608696	0.391304	1	0
Minc3s02503g30360	sly-miR9477-5p	-33.5	CGGUGGAAUGGGUGGGAUGGGCGGAUAU	TATCCGTTGTTCCCTTTTCCTACC	0	1	0.608696	0.521739	1	0
Minc3s00584g14668	sly-miR167b-5p	-33.5	GCAGAUCCUGAGUAUGGCAGCUUUGG	TAAAGCTGCCAGCATGATCTGG	1	1	0.65	0.6	1	0
Minc3s00973g19460	sly-miR167b-5p	-33.5	GCAGAUCUUGAGUAUGGCAGCUUUGG	TAAAGCTGCCAGCATGATCTGG	1	1	0.65	0.6	1	0
Minc3s03016g32443	sly-miR167b-5p	-33.5	GCAGAUCCUGAGCAUGGCAGCUUUGG	TAAAGCTGCCAGCATGATCTGG	1	1	0.65	0.6	1	0
Minc3s00314g09989	sly-miR319c-3p	-33.5	CAAGGAGCUGAUCCGUCGGUCCGU	TTGGACTGAAGGGAGCTCCTT	0	1	0.722222	0.666667	1	0
Minc3s02767g31487	sly-miR319c-3p	-33.5	CAAGGAGCUGAUCCGUCGGUCCGU	TTGGACTGAAGGGAGCTCCTT	0	1	0.722222	0.666667	1	0
Minc3s00137g05761	sly-miR398a	-33.5	GAGGGGUGGUAGCCGAGAGCAUAG	TATGTTCTCAGGTCGCCCCTG	0	1	0.684211	0.578947	1	0
Minc3s07023g40638	sly-miR398a	-33.5	GAGGGGUGGUAGCCGAGAGCAUAG	TATGTTCTCAGGTCGCCCCTG	0	1	0.684211	0.578947	1	0
Minc3s00454g12595	sly-miR10535a	-33.5	ACGGCUUUCCAAUUGUGUUAUGCCAGU	TTGGCATAAGTTTGTGAAAGCCGG	1	1	0.636364	0.545455	1	0
Minc3s03255g33297	sly-miR10535a	-33.5	ACGGCUUUCCAAUUGUGUUAUGCCAGU	TTGGCATAAGTTTGTGAAAGCCGG	1	1	0.636364	0.545455	1	0
Minc3s00009g00599	sly-miR159b	-33.5	UGCUCCCUUCUUUCCAC	TTGGAAAGAAGGGAGCTCTAC	1	1	0.6	0.6	1	0
Minc3s00013g00857	sly-miR159b	-33.5	UGCUCCCUUCUUUCCAC	TTGGAAAGAAGGGAGCTCTAC	1	1	0.6	0.6	1	0
Minc3s00679g15983	sly-miR395b	-33.5	CUCCCCCAAAUACUUUAGA	CTGAAGTGTTTGGGGGAACTCC	0	1	0.647059	0.588235	1	0
Minc3s00702g16312	sly-miR395b	-33.5	CUCCCCCAAAUACUUUAGA	CTGAAGTGTTTGGGGGAACTCC	0	1	0.647059	0.588235	1	0
Minc3s01730g25916	sly-miR6027-5p	-33.5	GCCUUGUGCUGCCCAUG	ATGGGTAGCACAAGGATTAATG	0	1	0.529412	0.529412	1	0
Minc3s00364g11057	sly-miR166c-5p	-33.5	UUCGAGAAAGGCGAUAUCCCA	GGGATGTTGTCTGGCTCGACA	0	1	0.6875	0.5625	1	0
Minc3s01452g23933	sly-miR319b	-33.5	CAGAGGGGCUUCUGGAAGCGUCGGUCCAAG	TTGGACTGAAGGGAGCTCCCT	0	1	0.583333	0.458333	1	0
Minc3s05376g38128	sly-miR319b	-33.5	CAGAGGGGCUUCUGGAAGCGUCGGUCCAAG	TTGGACTGAAGGGAGCTCCCT	0	1	0.583333	0.458333	1	0
Minc3s05643g38577	sly-miR319b	-33.5	UAGGGGGCUUAUAUCUCGGUCCAAU	TTGGACTGAAGGGAGCTCCCT	0	1	0.684211	0.526316	1	0
Minc3s00178g06871	sly-miR319c-5p	-33.5	CGGUGGUGGUGGAGGAGGCUUUC	AGAGCTTCCTTCAGCCCACTC	0	1	0.764706	0.647059	1	0
Minc3s00182g06988	sly-miR319c-5p	-33.5	CGGUGGUGGUGGAGGAGGCUUUC	AGAGCTTCCTTCAGCCCACTC	0	1	0.764706	0.647059	1	0
Minc3s00706g16342	sly-miR319c-5p	-33.5	CGGUGGUGGUGGAGGAGGCUUUC	AGAGCTTCCTTCAGCCCACTC	0	1	0.764706	0.647059	1	0
Minc3s01048g20183	sly-miR319c-5p	-33.5	GGAGUGAGGAACAAAGGAGGGAAGCUCA	AGAGCTTCCTTCAGCCCACTC	1	1	0.545455	0.5	1	0
Minc3s00932g19023	sly-miR9471b-3p	-33.5	AGGUUUGCGUGUUCACUCAGCCAAU	TTGGCTGAGTGAGCATCACTG	1	1	0.684211	0.526316	1	0
Minc3s02540g30549	sly-miR9471b-3p	-33.5	AGGAUGAUGUUCAUUUAGCCAAU	TTGGCTGAGTGAGCATCACTG	0	1	0.823529	0.647059	1	0
Minc3s11820g45173	sly-miR9471b-3p	-33.5	AGGAUGAUGUUCAUUUAGCCAAU	TTGGCTGAGTGAGCATCACTG	0	1	0.823529	0.647059	1	0
Minc3s00628g15322	sly-miR10535b	-33.5	ACCGGCGGAGGGCGUCGACUCGUGCCGU	TTGGCATGAGTTTGTGAAAGCCGG	0	1	0.590909	0.454545	1	0
Minc3s00433g12247	sly-miR394-5p	-33.5	AGGAGGUGGCGGUAGUGCCGC	TTGGCATTCTGTCCACCTCC	0	1	0.75	0.6875	1	0
Minc3s01878g26917	sly-miR477-5p	-33.5	AGAGCACAUCCUGGGGGAGGGGCGA	TGTCTCTCCCTCAAGGGCTCC	0	1	0.65	0.55	1	0
Minc3s03181g33070	miR1446(i)	-33.5	GGGCGGGGGAGGAUGUGGGGGAGGGGGUUCU	TGAACTCTCTCCCTCAATGGCT	0	1	0.52	0.36	1	0
Minc3s00086g04089	miR408(i)	-33.5	AGGCCCACAAGGAAAGAAUGGGCAGUGCAA	TGCACTGCCTCTTCCCTGGCT	1	1	0.583333	0.541667	1	0
Minc3s01511g24392	miR408(i)	-33.5	CAGCCAAAGCAGGAGGUGGUGCAG	TGCACTGCCTCTTCCCTGGCT	0	1	0.722222	0.666667	1	0
Minc3s02783g31555	miR408(i)	-33.5	CUCACGGAGGAGGUAGUGUAG	TGCACTGCCTCTTCCCTGGCT	0	1	0.75	0.625	1	0
Minc3s02980g32297	miR408(i)	-33.5	CAGCCAAAGCAGGAGGUGGUGCAG	TGCACTGCCTCTTCCCTGGCT	0	1	0.722222	0.666667	1	0
Minc3s05281g37928	miR408(i)	-33.5	CAGCCAAAGCAGGAGGUGGUGCAG	TGCACTGCCTCTTCCCTGGCT	0	1	0.722222	0.666667	1	0
Minc3s00030g01834	sly-miR10531	-33.5	AGGCCGAAAACUCGCAAAGGACCCCAU	TGGGGTCCTAGTAGAGTCGGTTC	1	1	0.571429	0.47619	1	0
Minc3s00156g06293	sly-miR10531	-33.5	UGCCAUUCUGCUGGGACUCUU	TGGGGTCCTAGTAGAGTCGGTTC	0	1	0.764706	0.529412	1	0
Minc3s02806g31632	sly-miR10531	-33.5	UGCCAUUCUGCUGGGACUCUU	TGGGGTCCTAGTAGAGTCGGTTC	0	1	0.764706	0.529412	1	0
Minc3s00076g03734	sly-miR169a	-33.5	UUCGGCAAGUAUUUUUUGGCUGA	CAGCCAAGGATGACTTGCCGG	1	1	0.764706	0.588235	1	0
Minc3s01267g22286	variant_miR156(i)	-33.5	AGCUCCUCUCUUUCUGCCAC	CTGGCAGAAGAGAGTGAGCA	1	1	0.733333	0.733333	1	0
Minc3s06439g39818	variant_miR156(i)	-33.5	AGCUCCUCUCUUUCUGCCAC	CTGGCAGAAGAGAGTGAGCA	1	1	0.733333	0.733333	1	0
Minc3s01005g19782	Sly_miRNA1971	-33.5	UGGCCAGAUGGCUGUGCCUCGGAGCU	GCTCCGGGGCTCGTTTGACC	0	1	0.65	0.5	1	0
Minc3s01554g24682	>sly-miR396a-5p	-33.4	UCAGACGCGAGAAAGCUGUGGAGA	TTCCACAGCTTTCTTGAACTG	1	1	0.722222	0.611111	1	0
Minc3s01901g27070	>sly-miR396a-5p	-33.4	UCAGACGCGAGAAAGCUGUGGAGA	TTCCACAGCTTTCTTGAACTG	1	1	0.722222	0.611111	1	0
Minc3s01901g27072	>sly-miR396a-5p	-33.4	UCAGACGCGAGAAAGCUGUGGAGA	TTCCACAGCTTTCTTGAACTG	1	1	0.722222	0.611111	1	0
Minc3s00001g00058	sly-miR164a-5p	-33.4	AGUACAUGCACCUUCUGCUUCUCCAU	TGGAGAAGCAGGGCACGTGCA	1	1	0.6	0.55	1	0
Minc3s00002g00124	sly-miR164a-5p	-33.4	UUGCAUGUGCUGGAGCACUUUGUUUCUCCC	TGGAGAAGCAGGGCACGTGCA	1	1	0.583333	0.416667	1	0
Minc3s00122g05240	sly-miR164a-5p	-33.4	AGUUGGUGGAAGUACUUCUGCUUCUCCAC	TGGAGAAGCAGGGCACGTGCA	1	1	0.521739	0.391304	1	0
Minc3s00621g15215	sly-miR164a-5p	-33.4	CCAGGUGCUCCAGCUUCUCCAG	TGGAGAAGCAGGGCACGTGCA	1	1	0.647059	0.647059	1	0
Minc3s00368g11115	sly-miR482b	-33.4	AGGCAUACCAGGGAUGCAGGGCAUGAGAGGAUUUCCUGGUGUGCCAGGCAAGAG	TCTTGCCTACACCGCCCATGCC	1	1	0.333333	0.333333	1	0
Minc3s00574g14482	sly-miR482b	-33.4	AGGCUAUGGGGGGUACCAAGGUAGGAA	TCTTGCCTACACCGCCCATGCC	0	1	0.619048	0.619048	1	0
Minc3s01284g22459	sly-miR482b	-33.4	AGGCUAUGGGGGGUACCAAGGUAGGAA	TCTTGCCTACACCGCCCATGCC	0	1	0.619048	0.619048	1	0
Minc3s02165g28644	sly-miR482b	-33.4	AGGCUAUGGGGGGUACCAAGGUAGGAA	TCTTGCCTACACCGCCCATGCC	0	1	0.619048	0.619048	1	0
Minc3s00612g15115	sly-miR482e-5p	-33.4	UAUCUGUUUCAAACCGCCACCACCCACAG	TGTGGGTGGGGTGGAAAGATT	1	1	0.565217	0.521739	1	0
Minc3s01570g24800	sly-miR7981b	-33.4	AUGCCAUGUCAAGGGAGGAAAAAGGGGUC	ACCCCTTTTTAGCTTACGTGGCAC	1	1	0.652174	0.521739	1	0
Minc3s00225g07993	sly-miR9477-5p	-33.4	AGGUGGCACAGGAGGGAAUAAUGGAUU	TATCCGTTGTTCCCTTTTCCTACC	0	1	0.761905	0.571429	1	0
Minc3s00455g12603	sly-miR9477-5p	-33.4	UUGGGAGAGAAGACGAAGGGAAUAAUGGGUAA	TATCCGTTGTTCCCTTTTCCTACC	0	1	0.592593	0.481481	1	0
Minc3s10931g44473	sly-miR9477-5p	-33.4	GGGGAGGAGGAGGAGGGCGGAUGG	TATCCGTTGTTCCCTTTTCCTACC	0	1	0.7	0.4	1	0
Minc3s00021g01340	sly-miR164b-3p	-33.4	AGGAGGAGGAGCAGCACGUU	CACGTGTTCTCCTTCTCCAAC	0	1	0.6875	0.625	1	0
Minc3s03649g34420	sly-miR1918	-33.4	UGAGGACGGUCGGACUCUCGCUGACU	TGTTGGTGAGAGTTCGATTCTC	0	1	0.75	0.6	1	0
Minc3s00917g18868	sly-miR319c-3p	-33.4	AAGGGAUGCUCCGAUCAGUUCAAU	TTGGACTGAAGGGAGCTCCTT	0	1	0.722222	0.666667	1	0
Minc3s00039g02277	sly-miR482d-5p	-33.4	GUUCCAUCCUGCAUACCCGCUUCC	GGAGTGGGTGGGATGGAAAAA	0	1	0.6	0.55	1	0
Minc3s00086g04106	sly-miR482d-5p	-33.4	CUCCAGUUCCUGUGCCCGCUCCA	GGAGTGGGTGGGATGGAAAAA	0	1	0.55	0.45	1	0
Minc3s01043g20127	sly-miR482d-5p	-33.4	CUCCAGUUCCUGUGCCCGCUCCA	GGAGTGGGTGGGATGGAAAAA	0	1	0.55	0.45	1	0
Minc3s01383g23341	sly-miR482d-5p	-33.4	CUCCAGUUCCUGUGCCCGCUCCA	GGAGTGGGTGGGATGGAAAAA	0	1	0.55	0.45	1	0
Minc3s01818g26507	sly-miR482d-5p	-33.4	CCCAUCCUAAGACUAUGGAGUGCCCACUCCA	GGAGTGGGTGGGATGGAAAAA	1	1	0.344828	0.275862	1	0
Minc3s04111g35508	sly-miR482d-5p	-33.4	CUCCAGUUCCUGUGCCCGCUCCA	GGAGTGGGTGGGATGGAAAAA	0	1	0.55	0.45	1	0
Minc3s06553g39986	sly-miR482d-5p	-33.4	CCCAUCCUAAGACUAUGGAGUGCCCACUCCA	GGAGTGGGTGGGATGGAAAAA	1	1	0.344828	0.275862	1	0
Minc3s00040g02297	sly-miR166b	-33.4	AGGGAGUUGCCUGGUUCGGU	TCGGACCAGGCTTCATTCCCC	0	1	0.6875	0.5625	1	0
Minc3s01381g23320	sly-miR169d	-33.4	CGGGUAUUCCCUCAUCCUUGGCUAG	TAGCCAAGGATGACTTGCCTA	1	1	0.631579	0.526316	1	0
Minc3s00517g13641	sly-miR171e	-33.4	AGGAGAGAAGGACGCGGUUCAGU	TTGAGCCGCGTCAATATCTCT	0	1	0.705882	0.588235	1	0
Minc3s00749g16851	sly-miR171e	-33.4	AGGAGAGAAGGACGCGGUUCAGU	TTGAGCCGCGTCAATATCTCT	0	1	0.705882	0.588235	1	0
Minc3s01823g26545	sly-miR395b	-33.4	CGGAGUCCCCAAUAACACUUCAU	CTGAAGTGTTTGGGGGAACTCC	1	1	0.722222	0.722222	1	0
Minc3s00008g00575	sly-miR482a	-33.4	GAGGAGGUGGGGGAGUUGGAAU	TTTCCAATTCCACCCATTCCTA	1	1	0.764706	0.647059	1	0
Minc3s00350g10770	sly-miR482a	-33.4	GUGGGAAUGGGGGAAAUAUUGGAGGG	TTTCCAATTCCACCCATTCCTA	0	1	0.714286	0.619048	1	0
Minc3s01435g23791	sly-miR482a	-33.4	GUGGGAAUGGGGGAAAUAUUGGAGGG	TTTCCAATTCCACCCATTCCTA	0	1	0.714286	0.619048	1	0
Minc3s00070g03500	sly-miR482c	-33.4	UGGAGUGGCUAGUGUUGGCAGGAA	TCTTGCCAATACCGCCCATTCC	0	1	0.777778	0.611111	1	0
Minc3s00400g11662	sly-miR166c-5p	-33.4	UUUGAGCCAAACAACAUUCCA	GGGATGTTGTCTGGCTCGACA	0	1	0.75	0.6875	1	0
Minc3s01146g21167	sly-miR166c-5p	-33.4	UUGUCGAGCCAGAUUUUGAAUUUCCAGCAUUUA	GGGATGTTGTCTGGCTCGACA	0	1	0.518519	0.518519	1	0
Minc3s01495g24259	sly-miR166c-5p	-33.4	UUUGAGCCAAACAACAUUCCA	GGGATGTTGTCTGGCTCGACA	0	1	0.75	0.6875	1	0
Minc3s01636g25255	sly-miR166c-5p	-33.4	UUGUCGAGCCAGAUUUUGAAUUUCCAGCAUUUA	GGGATGTTGTCTGGCTCGACA	0	1	0.518519	0.518519	1	0
Minc3s02397g29844	sly-miR166c-5p	-33.4	UUGUCGAGCCAGAUUUUGAAUUUCCAGCAUUUA	GGGATGTTGTCTGGCTCGACA	0	1	0.518519	0.518519	1	0
Minc3s00817g17723	sly-miR10535b	-33.4	ACUGGCUUUCAUUUCUUUGUGCCAAA	TTGGCATGAGTTTGTGAAAGCCGG	0	1	0.75	0.55	1	0
Minc3s00818g17732	sly-miR390b-5p	-33.4	UGGCGUGAUCCGUGCCCUGAGCUG	AAGCTCAGGAGGGATAGCGCC	1	1	0.666667	0.611111	1	0
Minc3s00265g08951	sly-miR408	-33.4	UUGUUUUGGCGAAAUGAGUAGUAUUGUCCCCGUU	ACGGGGACGAGCCAGAGCATG	1	1	0.448276	0.344828	1	0
Minc3s00696g16222	sly-miR408	-33.4	AAUGCUUUGGUAAAUGAGAUUCGUUCUCGUA	ACGGGGACGAGCCAGAGCATG	0	1	0.56	0.48	1	0
Minc3s00830g17869	sly-miR408	-33.4	AAUGCUUUGGUAAAUGAGAUUCGUUCUCGUA	ACGGGGACGAGCCAGAGCATG	0	1	0.56	0.48	1	0
Minc3s00429g12159	sly-miR477-5p	-33.4	UGGAGCUAUGCUCAUUGUGAUGGGGGAGGCAG	TGTCTCTCCCTCAAGGGCTCC	0	1	0.538462	0.5	1	0
Minc3s00445g12446	sly-miR477-5p	-33.4	UGGAGCUAUGCUCAUUGUGAUGGGGGAGGCAG	TGTCTCTCCCTCAAGGGCTCC	0	1	0.538462	0.5	1	0
Minc3s00662g15778	sly-miR477-5p	-33.4	UGGUAGUCCUGCUGGGGGAGGCGG	TGTCTCTCCCTCAAGGGCTCC	0	1	0.666667	0.555556	1	0
Minc3s02021g27824	sly-miR477-5p	-33.4	UGGAAGUAUUGGGGGAGAGACGU	TGTCTCTCCCTCAAGGGCTCC	1	1	0.722222	0.555556	1	0
Minc3s01764g26133	miR399(vi)	-33.4	UGGGGAAAUUGGAUCUUCUUUGGCU	TGCCAAAGAAGATTTGCCCCG	1	1	0.684211	0.526316	1	0
Minc3s01914g27161	miR399(vi)	-33.4	UGGGGAAAUUGGAUCUUCUUUGGCU	TGCCAAAGAAGATTTGCCCCG	1	1	0.684211	0.526316	1	0
Minc3s08328g42144	miR399(vi)	-33.4	UGGGGAAAUUGGAUCUUCUUUGGCU	TGCCAAAGAAGATTTGCCCCG	1	1	0.684211	0.526316	1	0
Minc3s00055g02868	miR408(i)	-33.4	AAGCCGGGUGCUGAAGUUGAGCAACUUAAAGGCGGUGUAG	TGCACTGCCTCTTCCCTGGCT	0	1	0.441176	0.411765	1	0
Minc3s00066g03341	miR408(i)	-33.4	GGGCCAAGGAGGCUGGUGUAGUGCAU	TGCACTGCCTCTTCCCTGGCT	0	1	0.7	0.55	1	0
Minc3s00170g06664	miR408(i)	-33.4	CAGCUAGUGGAGGAGGUGUAGGUGGUGCU	TGCACTGCCTCTTCCCTGGCT	0	1	0.608696	0.521739	1	0
Minc3s00265g08960	miR408(i)	-33.4	CAGCUGCAAAAGGGGAAGAAGAGUCUCGUGACGGCAGUGUG	TGCACTGCCTCTTCCCTGGCT	0	1	0.428571	0.342857	1	0
Minc3s00713g16437	miR408(i)	-33.4	CAGCUACAAAAGGGGAAGAAGAGUCUCGUGACGGCAGUGUG	TGCACTGCCTCTTCCCTGGCT	0	1	0.428571	0.342857	1	0
Minc3s01502g24316	miR408(i)	-33.4	CAGCUACAAAAGGGGAAGAAGAGUCUCGUGACGGCAGUGUG	TGCACTGCCTCTTCCCTGGCT	0	1	0.428571	0.342857	1	0
Minc3s00011g00716	sly-miR10531	-33.4	AGAGCACGUUCUGCGAGCGGACCCCGA	TGGGGTCCTAGTAGAGTCGGTTC	1	1	0.681818	0.5	1	0
Minc3s00187g07105	sly-miR10531	-33.4	GGAACAGCUCUGCAGGGCCCUU	TGGGGTCCTAGTAGAGTCGGTTC	0	1	0.722222	0.611111	1	0
Minc3s00346g10681	sly-miR10531	-33.4	AGAGCACGUUCUGCGAGCGGACCCCGA	TGGGGTCCTAGTAGAGTCGGTTC	1	1	0.681818	0.5	1	0
Minc3s03030g32498	sly-miR10531	-33.4	AGAGCACGUUCUGCGAGCGGACCCCGA	TGGGGTCCTAGTAGAGTCGGTTC	1	1	0.681818	0.5	1	0
Minc3s00556g14248	sly-miR396a-3p	-33.4	ACUUCCGACGGCUUUAUUGAAUU	GTTCAATAAAGCTGTGGGAAG	1	1	0.823529	0.705882	1	0
Minc3s00766g17062	sly-miR6022	-33.4	UUCCUGGCUAUCUCCCUUCUAC	TGGAAGGGAGAATATCCAGGA	0	1	0.764706	0.764706	1	0
Minc3s01440g23835	sly-miR6022	-33.4	UUCCUGGCUAUCUCCCUUCUAC	TGGAAGGGAGAATATCCAGGA	0	1	0.764706	0.764706	1	0
Minc3s01464g24043	sly-miR6022	-33.4	UUCCUGGCUAUCUCCCUUCUAC	TGGAAGGGAGAATATCCAGGA	0	1	0.764706	0.764706	1	0
Minc3s03548g34162	sly-miR6022	-33.4	GCCUGGAGUCUCUCUUCCU	TGGAAGGGAGAATATCCAGGA	0	1	0.666667	0.666667	1	0
Minc3s00017g01106	variant_miR156(i)	-33.4	CUGCCGCUCCUUCUGCCGGU	CTGGCAGAAGAGAGTGAGCA	0	1	0.75	0.6875	1	0
Minc3s00258g08793	variant_miR319(iii)	-33.4	AAGGAGCUCCCGGUCCAAA	TTGGACTGAAGGGAGCTCCT	0	1	0.6875	0.6875	1	0
Minc3s00534g13890	variant_miR319(iii)	-33.4	AAGGAGCUCCCGGUCCAAA	TTGGACTGAAGGGAGCTCCT	0	1	0.6875	0.6875	1	0
Minc3s00152g06173	Sly_miRNA1815	-33.4	GGGUUCUGUCGGCCCUCUUGAAA	GTTCAGGAGGGTAATAGGACC	0	1	0.764706	0.588235	1	0
Minc3s00322g10175	Sly_miRNA1971	-33.4	AGGACGGGUGACCCCCGGAGCU	GCTCCGGGGCTCGTTTGACC	1	1	0.75	0.5	1	0
Minc3s00610g15095	Sly_miRNA1243	-33.4	AGGCCUUGGCAUCAUAUUGUAUCAA	TGATGCAAGTGATGCAGGGCC	0	1	0.789474	0.684211	1	0
Minc3s04638g36715	Sly_miRNA1243	-33.4	AGGCGUUGUCAAUUCACUUGCAUCAG	TGATGCAAGTGATGCAGGGCC	1	1	0.65	0.55	1	0
Minc3s01015g19866	Sly_miRNA1381	-33.4	AUUGCUGAUGAUGAUGAUGGGGGUGGU	TCACCCCCATGATTCGGCAACG	1	1	0.590909	0.5	1	0
Minc3s02814g31665	Sly_miRNA1863	-33.4	AGCCAGAACAUGUUUGGUCUCAUGUAUCGGGGG	CCCCGATGAGCATGTATTGGCA	1	1	0.518519	0.407407	1	0
Minc3s00276g09197	sly-miR164a-5p	-33.3	GUGGACGUGCAAUUGUUGCUUCUCCU	TGGAGAAGCAGGGCACGTGCA	1	1	0.6	0.55	1	0
Minc3s04503g36422	sly-miR164a-5p	-33.3	GUGGACGUGCAAUUGUUGCUUCUCCU	TGGAGAAGCAGGGCACGTGCA	1	1	0.6	0.55	1	0
Minc3s00218g07844	sly-miR482b	-33.3	AGCAGUGUUUGGGUGGUGGGGGUGAGU	TCTTGCCTACACCGCCCATGCC	0	1	0.619048	0.52381	1	0
Minc3s00541g13994	sly-miR482b	-33.3	UGGUGUGGGCCAUGUCAAAAGGUGAGGGGUGGGAA	TCTTGCCTACACCGCCCATGCC	0	1	0.517241	0.413793	1	0
Minc3s01800g26399	sly-miR482b	-33.3	AGCACUGUUUGGGUGGUGGGGGUGAGU	TCTTGCCTACACCGCCCATGCC	0	1	0.619048	0.52381	1	0
Minc3s00107g04749	sly-miR482e-5p	-33.3	UGAUUUUUCCCAACCUCCACCUACAA	TGTGGGTGGGGTGGAAAGATT	0	1	0.75	0.65	1	0
Minc3s00063g03183	sly-miR7981b	-33.3	AGCCAAAUGCUGCUGAGAAGGGGG	ACCCCTTTTTAGCTTACGTGGCAC	1	1	0.631579	0.473684	1	0
Minc3s00068g03395	sly-miR7981b	-33.3	AGCCAAAUGCUGCUGAGAAGGGGG	ACCCCTTTTTAGCTTACGTGGCAC	1	1	0.631579	0.473684	1	0
Minc3s00284g09385	sly-miR7981b	-33.3	GGCCAUGUUAAAGCGCAAGGGGGGC	ACCCCTTTTTAGCTTACGTGGCAC	0	1	0.65	0.6	1	0
Minc3s09012g42839	sly-miR9477-5p	-33.3	CGGUAAUUGGGGGGAGGGGAAGGGAUGGGUAA	TATCCGTTGTTCCCTTTTCCTACC	0	1	0.653846	0.423077	1	0
Minc3s09787g43539	sly-miR9477-5p	-33.3	UUGGGGGAGGAGGAGGGGCGGAUGG	TATCCGTTGTTCCCTTTTCCTACC	0	1	0.75	0.4	1	0
Minc3s02163g28633	sly-miR164b-3p	-33.3	UGUUGGAGGAGGUGUGAGCAUGUC	CACGTGTTCTCCTTCTCCAAC	0	1	0.722222	0.666667	1	0
Minc3s02424g29954	sly-miR167b-5p	-33.3	AUCAGGUCACUGCGGCAGCUUUU	TAAAGCTGCCAGCATGATCTGG	1	1	0.777778	0.666667	1	0
Minc3s01228g21891	sly-miR319c-3p	-33.3	GGAGGACCGUCAUCUCCCUUUGGUCCAGG	TTGGACTGAAGGGAGCTCCTT	0	1	0.608696	0.478261	1	0
Minc3s03068g32649	sly-miR319c-3p	-33.3	GGAGGACCGUCAUCUCCCUUUGGUCCAGG	TTGGACTGAAGGGAGCTCCTT	0	1	0.608696	0.478261	1	0
Minc3s07140g40771	sly-miR319c-3p	-33.3	GGAGGACCGUCAUCUCCCUUUGGUCCAGG	TTGGACTGAAGGGAGCTCCTT	0	1	0.608696	0.478261	1	0
Minc3s00122g05237	sly-miR482d-5p	-33.3	GUUUUCCAGCAGAUUUUGUCCCUCCCAUUCCA	GGAGTGGGTGGGATGGAAAAA	0	1	0.5	0.5	1	0
Minc3s00324g10234	sly-miR9479-3p	-33.3	AUUCGAGCCUCGACGCCAUUCUCU	GAGAATGGTAGAGGGTCGGACC	1	1	0.631579	0.526316	1	0
Minc3s00979g19521	sly-miR9479-3p	-33.3	AUUCGAGCCUCGUCGCCAUUCUCU	GAGAATGGTAGAGGGTCGGACC	1	1	0.631579	0.526316	1	0
Minc3s01135g21053	sly-miR9479-3p	-33.3	CGUCCGACAACACUCUCUUCCGUUCUUA	GAGAATGGTAGAGGGTCGGACC	0	1	0.590909	0.545455	1	0
Minc3s09119g42946	sly-miR9479-3p	-33.3	AUUCGAGCCUCGACGCCAUUCUCU	GAGAATGGTAGAGGGTCGGACC	1	1	0.631579	0.526316	1	0
Minc3s10026g43724	sly-miR9479-3p	-33.3	ACCGUACCCUCCACCAUUCUA	GAGAATGGTAGAGGGTCGGACC	1	1	0.647059	0.647059	1	0
Minc3s00165g06523	sly-miR166b	-33.3	AGGGGAAAGGUACUUCUGUUGUUUCCUCCAGCCUGGUCUGAU	TCGGACCAGGCTTCATTCCCC	0	1	0.388889	0.388889	1	0
Minc3s01748g26031	sly-miR166b	-33.3	AGGGAGGCAAGGAGAGCCUGGUCUGC	TCGGACCAGGCTTCATTCCCC	0	1	0.6	0.55	1	0
Minc3s00898g18660	sly-miR171e	-33.3	CGGGGAUGUUUACAUACGCGGCUCAGA	TTGAGCCGCGTCAATATCTCT	1	1	0.666667	0.47619	1	0
Minc3s01585g24919	sly-miR395b	-33.3	AGGGUUCCCAUCUAAAUGCUUCAGG	CTGAAGTGTTTGGGGGAACTCC	0	1	0.789474	0.631579	1	0
Minc3s04394g36191	sly-miR482a	-33.3	GAGGAAGAAGCGGUGGAAUUGGAGGA	TTTCCAATTCCACCCATTCCTA	0	1	0.7	0.65	1	0
Minc3s05376g38130	sly-miR482a	-33.3	GAGGAAGAAGCGGUGGAAUUGGAGGA	TTTCCAATTCCACCCATTCCTA	0	1	0.7	0.65	1	0
Minc3s00149g06101	sly-miR162	-33.3	GGGAGUAGAGGUUUGUCGAU	TCGATAAACCTCTGCATCCAG	0	1	0.75	0.6875	1	0
Minc3s00229g08078	sly-miR162	-33.3	GGGAGUAGAGGUUUGUCGAU	TCGATAAACCTCTGCATCCAG	0	1	0.75	0.6875	1	0
Minc3s02529g30469	sly-miR162	-33.3	GGGAGUAGAGGUUUGUCGAU	TCGATAAACCTCTGCATCCAG	0	1	0.75	0.6875	1	0
Minc3s01591g24964	sly-miR397-5p	-33.3	UUCGUCAGCUGCUGCACUUAAA	ATTGAGTGCAGCGTTGATGA	0	1	0.8125	0.6875	1	0
Minc3s00050g02703	sly-miR482d-3p	-33.3	CGGAAAAAUGGGUGAGAAUGGGAGAC	TTTCCTATTCCACCCATGCCAA	0	1	0.619048	0.619048	1	0
Minc3s00412g11873	sly-miR482d-3p	-33.3	GUGGCGGUGGAAUGGGAAAA	TTTCCTATTCCACCCATGCCAA	0	1	0.705882	0.705882	1	0
Minc3s02967g32253	sly-miR482d-3p	-33.3	GUGGCGGUGGAAUGGGAAAA	TTTCCTATTCCACCCATGCCAA	0	1	0.705882	0.705882	1	0
Minc3s00163g06464	sly-miR390b-5p	-33.3	CGCGCUUAUCCUUCGUCUGGGCUUC	AAGCTCAGGAGGGATAGCGCC	0	1	0.736842	0.684211	1	0
Minc3s00878g18392	sly-miR390b-5p	-33.3	UGGGGCUAUCUUCUCUGAGCUUC	AAGCTCAGGAGGGATAGCGCC	1	1	0.764706	0.588235	1	0
Minc3s02777g31528	sly-miR390b-5p	-33.3	CGCGCUUAUCCUUCGUCUGGGCUUC	AAGCTCAGGAGGGATAGCGCC	0	1	0.736842	0.684211	1	0
Minc3s08750g42561	sly-miR390b-5p	-33.3	UGGGGCUAUCUUCUCUGAGCUUC	AAGCTCAGGAGGGATAGCGCC	1	1	0.764706	0.588235	1	0
Minc3s00006g00413	sly-miR477-5p	-33.3	UGGGGCAGUGCCAGGGAGGGACAA	TGTCTCTCCCTCAAGGGCTCC	0	1	0.631579	0.578947	1	0
Minc3s00263g08903	sly-miR9471a-3p	-33.3	ACGUGUUCGCUCUGCUCAGCCAC	TTGGCTGAGTGAGCATCACGG	1	1	0.705882	0.647059	1	0
Minc3s06787g40315	miR399(vi)	-33.3	ACGGGGCACGUCUUCAUCGCUUUGGCU	TGCCAAAGAAGATTTGCCCCG	1	1	0.619048	0.571429	1	0
Minc3s00070g03487	miR408(i)	-33.3	UGGACGGGGUGGUGGCGGUGCU	TGCACTGCCTCTTCCCTGGCT	0	1	0.6875	0.5	1	0
Minc3s00451g12534	miR408(i)	-33.3	AGGUUGGGGAGCCCACGGUGGCGGUGCC	TGCACTGCCTCTTCCCTGGCT	0	1	0.590909	0.363636	1	0
Minc3s01498g24279	miR408(i)	-33.3	GAGCCGCAGGCUUGCCAGGAGGCGGUGCC	TGCACTGCCTCTTCCCTGGCT	0	1	0.565217	0.521739	1	0
Minc3s00888g18520	sly-miR10531	-33.3	CCCGAGUCUCGACUUCGGACCCCGA	TGGGGTCCTAGTAGAGTCGGTTC	1	1	0.571429	0.52381	1	0
Minc3s00888g18521	sly-miR10531	-33.3	CCCGAGUCUCGACUUCGGACCCCGA	TGGGGTCCTAGTAGAGTCGGTTC	1	1	0.571429	0.52381	1	0
Minc3s01592g24975	sly-miR10531	-33.3	CAACUGUCCUCUGCCAUUGGGACCUCAU	TGGGGTCCTAGTAGAGTCGGTTC	0	1	0.681818	0.545455	1	0
Minc3s06415g39796	sly-miR10531	-33.3	CCCGAGUCUCGACUUCGGACCCCGA	TGGGGTCCTAGTAGAGTCGGTTC	1	1	0.571429	0.52381	1	0
Minc3s10345g43999	sly-miR10531	-33.3	CAACUGUCCUCUGCCAUUGGGACCUCAU	TGGGGTCCTAGTAGAGTCGGTTC	0	1	0.681818	0.545455	1	0
Minc3s08975g42808	sly-miR6022	-33.3	ACCUGGAGAUAUUCCACCCCUUCCAC	TGGAAGGGAGAATATCCAGGA	1	1	0.65	0.65	1	0
Minc3s00004g00221	sly-miR7981f	-33.3	AGCUCGAAGAGCUCGAGGCGCACUUC	AAGTGTGTCTCTGGAATTTCGGGC	0	1	0.75	0.55	1	0
Minc3s01337g22905	Sly_miRNA1955	-33.3	AGCCCCUGAUACUUGUGUUUGGAA	TCCGGATATAGGTTAGGGGGC	0	1	0.777778	0.611111	1	0
Minc3s04177g35675	Sly_miRNA2712	-33.3	CGUGCCCUUAAAAAUUGACAAUGUUGUCCAAAAAG	TTTTTGGACGGCAGGGGCACC	1	1	0.482759	0.37931	1	0
Minc3s04177g35676	Sly_miRNA2712	-33.3	CGUGCCCUUAAAAAUUGACAAUGUUGUCCAAAAAG	TTTTTGGACGGCAGGGGCACC	1	1	0.482759	0.37931	1	0
Minc3s00590g14769	Sly_miRNA1381	-33.3	AUGCCGGCGGUGGGGGUGGC	TCACCCCCATGATTCGGCAACG	1	1	0.588235	0.411765	1	0
Minc3s10058g43760	Sly_miRNA1381	-33.3	GGUUUAUGAAACGUUAUGGGGGUGAU	TCACCCCCATGATTCGGCAACG	1	1	0.65	0.5	1	0
Minc3s00059g03068	Sly_miRNA4409	-33.3	GGAUAAGUAGUGGCAGUCCACGAC	TTTGTGGACTGTCTTGCTTATT	0	1	0.833333	0.611111	1	0
Minc3s00036g02105	sly-miR166c-3p	-33.2	CGGAAGUGUCGUCUGGUCCGAA	TCGGACCAGGCTTCATTCCTC	1	1	0.647059	0.529412	1	0
Minc3s00100g04545	sly-miR166c-3p	-33.2	CGGAAGUGUCGUCUGGUCCGAA	TCGGACCAGGCTTCATTCCTC	1	1	0.647059	0.529412	1	0
Minc3s00158g06358	sly-miR166c-3p	-33.2	UGAGGACAUCAGAACAUUCGCCUGGUCCGAU	TCGGACCAGGCTTCATTCCTC	1	1	0.52	0.52	1	0
Minc3s06164g39435	sly-miR166c-3p	-33.2	GGAGGGAAGGAGAGCCUGGUCUGC	TCGGACCAGGCTTCATTCCTC	0	1	0.722222	0.666667	1	0
Minc3s01494g24256	sly-miR394-3p	-33.2	AUGUUGGCUGCAGUUAUCCGUGCCCACCUG	AGGTGGGCATACTGTCAACA	1	1	0.583333	0.5	1	0
Minc3s00035g02076	sly-miR482b	-33.2	GGGAAUGGGGUUGGCUUGUGGGCAAGAC	TCTTGCCTACACCGCCCATGCC	1	1	0.681818	0.590909	1	0
Minc3s00041g02332	sly-miR482b	-33.2	CGGCAAUUGGGUGUUGGAAAAAUCUUUAGGCAAGAU	TCTTGCCTACACCGCCCATGCC	1	1	0.5	0.466667	1	0
Minc3s01461g24014	sly-miR482b	-33.2	AGGGGUGGGUGGGGGUAGGAU	TCTTGCCTACACCGCCCATGCC	0	1	0.666667	0.5	1	0
Minc3s00144g05946	sly-miR7981b	-33.2	UGUGCUGGUAACCUGGAAAGGGGUA	ACCCCTTTTTAGCTTACGTGGCAC	1	1	0.7	0.6	1	0
Minc3s00259g08803	sly-miR7981e	-33.2	GGUCUGGAAUAUCUCAGAGAUACAUGCUUG	AAGTGTGTCTCTGAGATTTCGGAT	0	1	0.75	0.625	1	0
Minc3s00326g10272	sly-miR10529	-33.2	AGACUCGAGCAGGUCAGCGUACUCGUUU	AACGAGTGAGACTTGCTCAGTTGG	1	1	0.652174	0.521739	1	0
Minc3s00471g12892	sly-miR10529	-33.2	AGACUCGAGCAGGUCAGCGUACUCGUUU	AACGAGTGAGACTTGCTCAGTTGG	1	1	0.652174	0.521739	1	0
Minc3s01398g23487	sly-miR171b-3p	-33.2	AGAUUUUGGCAUGGCUCAAA	TTGAGCCGTGCCAATATCACG	1	1	0.6875	0.625	1	0
Minc3s00474g12954	sly-miR482d-5p	-33.2	AUCACAUCCCGCUCGCUUCA	GGAGTGGGTGGGATGGAAAAA	0	1	0.647059	0.588235	2	0
Minc3s00474g12954	sly-miR482d-5p	-33.2	AUCACAUCCCGCUCGCUUCA	GGAGTGGGTGGGATGGAAAAA	0	1	0.647059	0.588235	2	0
Minc3s01261g22225	sly-miR482d-5p	-33.2	AUUUCUAGUUCUCCACCUACUCCA	GGAGTGGGTGGGATGGAAAAA	0	1	0.684211	0.631579	1	0
Minc3s01452g23925	sly-miR482d-5p	-33.2	AUUUUUCUGGUUCCACCCACUCG	GGAGTGGGTGGGATGGAAAAA	1	1	0.823529	0.647059	1	0
Minc3s00258g08793	sly-miR319a	-33.2	AGGAGCUCCCGGUCCAAA	CTTGGACTGAAGGGAGCTCC	1	1	0.666667	0.6	1	0
Minc3s00534g13890	sly-miR319a	-33.2	AGGAGCUCCCGGUCCAAA	CTTGGACTGAAGGGAGCTCC	1	1	0.666667	0.6	1	0
Minc3s00342g10590	sly-miR482a	-33.2	AAGGAUUAAAGAAAUGGGUGGAAAUUGGAAAU	TTTCCAATTCCACCCATTCCTA	1	1	0.576923	0.576923	1	0
Minc3s01818g26510	sly-miR482a	-33.2	GGGGAUGAUGGGGGGAUUGGAGGG	TTTCCAATTCCACCCATTCCTA	0	1	0.736842	0.578947	1	0
Minc3s02216g28908	sly-miR482a	-33.2	GGGGAUGAUGGGGGGAUUGGAGGG	TTTCCAATTCCACCCATTCCTA	0	1	0.736842	0.578947	1	0
Minc3s05482g38311	sly-miR482a	-33.2	AAGGAUUAAAGAAAUGGGUGGAAAUUGGAAAU	TTTCCAATTCCACCCATTCCTA	1	1	0.576923	0.576923	1	0
Minc3s06211g39501	sly-miR482a	-33.2	GGGGAUGAUGGGGGGAUUGGAGGG	TTTCCAATTCCACCCATTCCTA	0	1	0.736842	0.578947	1	0
Minc3s01385g23357	sly-miR164a-3p	-33.2	AGGGGAACAAUGGGCACAUGU	CATGTGCCTGTTTTCCCCATC	1	1	0.705882	0.588235	1	0
Minc3s01872g26882	sly-miR164a-3p	-33.2	AGGGGAACAAUGGGCACAUGU	CATGTGCCTGTTTTCCCCATC	1	1	0.705882	0.588235	1	0
Minc3s09627g43392	sly-miR164a-3p	-33.2	AGGGGAACAAUGGGCACAUGU	CATGTGCCTGTTTTCCCCATC	1	1	0.705882	0.588235	1	0
Minc3s00149g06086	sly-miR166c-5p	-33.2	AGUGCGCCAGGCAACAUCCUU	GGGATGTTGTCTGGCTCGACA	1	1	0.75	0.625	1	0
Minc3s00701g16297	sly-miR169c	-33.2	GGGCAAGUUGCAUUCUUGGCUU	CAGCCAAGGATGACTTGCCGA	1	1	0.705882	0.647059	2	0
Minc3s00701g16297	sly-miR169c	-33.2	GGGCAAGUUGCAUUCUUGGCUU	CAGCCAAGGATGACTTGCCGA	1	1	0.705882	0.647059	2	0
Minc3s00730g16613	sly-miR319c-5p	-33.2	AGGUGGCGGAGGAGGAGGUUCUC	AGAGCTTCCTTCAGCCCACTC	0	1	0.705882	0.588235	1	0
Minc3s10144g43840	sly-miR482d-3p	-33.2	AGGUGGGGGUGGAGGUGGGAAC	TTTCCTATTCCACCCATGCCAA	0	1	0.705882	0.529412	1	0
Minc3s00017g01106	sly-miR10535b	-33.2	AUGGUGCAAGGGCGCAAGCUUGUGCCAAG	TTGGCATGAGTTTGTGAAAGCCGG	0	1	0.608696	0.391304	1	0
Minc3s01218g21810	sly-miR171f	-33.2	GCUGAGGGAGCAGGCCAAUGU	TATTGGCCTGGTTCACTCAGA	1	1	0.75	0.625	1	0
Minc3s00646g15572	sly-miR390b-5p	-33.2	UGCGCGCCCUUUUGGGCUUU	AAGCTCAGGAGGGATAGCGCC	0	1	0.6875	0.5625	1	0
Minc3s00854g18117	sly-miR399b	-33.2	CGCCAAUGGGUGGAGGAAUGGGUGGCCCA	GGGCTACTCTCTATTGGCATG	0	1	0.48	0.36	1	0
Minc3s01062g20334	sly-miR408	-33.2	GAUGUCUUUGGCAUCUCUUGUCCCCGC	ACGGGGACGAGCCAGAGCATG	1	1	0.619048	0.52381	1	0
Minc3s07413g41095	sly-miR408	-33.2	GAUGUCUUUGGCAUCUCUUGUCCCCGC	ACGGGGACGAGCCAGAGCATG	1	1	0.619048	0.52381	1	0
Minc3s00161g06414	sly-miR477-5p	-33.2	CGCUCUUGGUCCAACACAGGGAGAGGCAU	TGTCTCTCCCTCAAGGGCTCC	0	1	0.48	0.44	1	0
Minc3s00397g11604	sly-miR477-5p	-33.2	CGCUCUUGGUCCAACACAGGGAGAGGCAU	TGTCTCTCCCTCAAGGGCTCC	0	1	0.48	0.44	1	0
Minc3s01010g19828	sly-miR477-5p	-33.2	UGGAGGACGAGGAGGGAGAGGCU	TGTCTCTCCCTCAAGGGCTCC	0	1	0.588235	0.588235	1	0
Minc3s01541g24572	sly-miR477-5p	-33.2	UGGGGUGUUGGAGGGAGGGAUG	TGTCTCTCCCTCAAGGGCTCC	0	1	0.8125	0.5625	1	0
Minc3s00533g13871	sly-miR9471a-3p	-33.2	GGUGGUGCUCUCUCAGCUGU	TTGGCTGAGTGAGCATCACGG	0	1	0.733333	0.666667	1	0
Minc3s02454g30132	sly-miR9471a-3p	-33.2	GGUGGUGCUCUCUCAGCUGU	TTGGCTGAGTGAGCATCACGG	0	1	0.733333	0.666667	1	0
Minc3s03598g34279	sly-miR9471a-3p	-33.2	GGUGGUGCUCUCUCAGCUGU	TTGGCTGAGTGAGCATCACGG	0	1	0.733333	0.666667	1	0
Minc3s05981g39131	sly-miR9471a-3p	-33.2	GGUGGUGCUCUCUCAGCUGU	TTGGCTGAGTGAGCATCACGG	0	1	0.733333	0.666667	1	0
Minc3s00948g19191	sly-miR9471b-5p	-33.2	AAUUGGUUGGGUUGGGCACCUG	GAGGTGCTCACTCAGCTAATA	1	1	0.8125	0.5625	1	0
Minc3s01460g24004	Sly_miRNA1117	-33.2	AGGCCAUUGACUCUGUCGUCUCAACU	GTTGAGATGGCCGAGTTGGTC	1	1	0.7	0.55	1	0
Minc3s07845g41599	Sly_miRNA1117	-33.2	AGGCCAUUGACUCUGUCGUCUCAACU	GTTGAGATGGCCGAGTTGGTC	1	1	0.7	0.55	1	0
Minc3s01662g25438	miR399(vi)	-33.2	AGGGCAAAUCUUAUUGGAAUUUGGCAUCUUUGGCAA	TGCCAAAGAAGATTTGCCCCG	1	1	0.419355	0.419355	1	0
Minc3s00974g19466	miR408(i)	-33.2	AUUAGGGGUUGAGAGGCGGUGUC	TGCACTGCCTCTTCCCTGGCT	0	1	0.666667	0.5	1	0
Minc3s00009g00580	sly-miR10531	-33.2	UGGAUCGAUUUGCUAAAGGACCCCC	TGGGGTCCTAGTAGAGTCGGTTC	1	1	0.75	0.55	1	0
Minc3s00701g16297	sly-miR169a	-33.2	GGGCAAGUUGCAUUCUUGGCUU	CAGCCAAGGATGACTTGCCGG	1	1	0.705882	0.647059	2	0
Minc3s00701g16297	sly-miR169a	-33.2	GGGCAAGUUGCAUUCUUGGCUU	CAGCCAAGGATGACTTGCCGG	1	1	0.705882	0.647059	2	0
Minc3s00047g02563	sly-miR169f	-33.2	UUUGGUCUCAGACAAUGUUUGG	TAGGCGTTGTCTGAGGCTAAC	0	1	0.875	0.6875	1	0
Minc3s00409g11834	sly-miR7981f	-33.2	ACCCGAAUAUUCCGGACGCACUA	AAGTGTGTCTCTGGAATTTCGGGC	0	1	0.736842	0.684211	1	0
Minc3s00573g14480	sly-miR7981f	-33.2	UGUCCGGAUUUCAGAAGCACACUUA	AAGTGTGTCTCTGGAATTTCGGGC	1	1	0.8	0.6	1	0
Minc3s03530g34116	sly-miR7981f	-33.2	UGUCCGGAUUUCAGAAGCACACUUA	AAGTGTGTCTCTGGAATTTCGGGC	1	1	0.8	0.6	1	0
Minc3s01159g21263	Sly_miRNA1243	-33.2	UGGUCAAAUUGCAUCAGUUGCAUCAC	TGATGCAAGTGATGCAGGGCC	1	1	0.65	0.6	1	0
Minc3s01649g25336	Sly_miRNA1243	-33.2	UGGUCAAAUUGCAUCAGUUGCAUCAC	TGATGCAAGTGATGCAGGGCC	1	1	0.65	0.6	1	0
Minc3s04689g36814	Sly_miRNA1243	-33.2	UGGUCAAAUUGCAUCAGUUGCAUCAC	TGATGCAAGTGATGCAGGGCC	1	1	0.65	0.6	1	0
Minc3s00151g06143	sly-miR164a-5p	-33.1	AGCUGGUGCCAGACUUGCUUUUCUC	TGGAGAAGCAGGGCACGTGCA	0	1	0.526316	0.526316	1	0
Minc3s00182g06973	sly-miR164a-5p	-33.1	UCAUGUGCCCCUAGCUUCUCUU	TGGAGAAGCAGGGCACGTGCA	0	1	0.647059	0.588235	1	0
Minc3s00967g19394	sly-miR164a-5p	-33.1	UCAUGUGCCCCUAGCUUCUCUU	TGGAGAAGCAGGGCACGTGCA	0	1	0.647059	0.588235	1	0
Minc3s00040g02297	sly-miR166c-3p	-33.1	UGAGGGAGUUGCCUGGUUCGGU	TCGGACCAGGCTTCATTCCTC	0	1	0.705882	0.588235	1	0
Minc3s06210g39499	sly-miR391	-33.1	GCAGCAUCAUUUACAAACAUCCUGCGC	ACGCAGGAGAGATGATGCTGGA	1	1	0.545455	0.5	1	0
Minc3s00163g06471	sly-miR482b	-33.1	CGGCGGUUGACGGGCGCGCACGUGAUGGGCAGGGA	TCTTGCCTACACCGCCCATGCC	0	1	0.517241	0.413793	1	0
Minc3s01592g24977	sly-miR482b	-33.1	CGGCAGGGUAUUAUUAUGAUUCAGGUGUAACACAAGAGGCAGGAG	TCTTGCCTACACCGCCCATGCC	0	1	0.375	0.35	1	0
Minc3s03928g35159	sly-miR482b	-33.1	UGGCUCAAAAAUGGGCGGCCCUCCCAUUCGGUAGGUGAGGU	TCTTGCCTACACCGCCCATGCC	0	1	0.428571	0.4	1	0
Minc3s05468g38296	sly-miR482b	-33.1	AUAUGAUGUGGUGUGGGCAGGGA	TCTTGCCTACACCGCCCATGCC	0	1	0.722222	0.5	1	0
Minc3s11405g44868	sly-miR482b	-33.1	CGGCAGGGUAUUAUUAUGAUUCAGGUGUAACACAAGAGGCAGGAG	TCTTGCCTACACCGCCCATGCC	0	1	0.375	0.35	1	0
Minc3s00336g10453	sly-miR7981b	-33.1	UGUGCCGAGUAUGGCUUUUUUAGAAGGGGUU	ACCCCTTTTTAGCTTACGTGGCAC	1	1	0.64	0.52	1	0
Minc3s00600g14920	sly-miR7981b	-33.1	GGCCACACAGAGGCGGUGGAGAAGGGGA	ACCCCTTTTTAGCTTACGTGGCAC	1	1	0.521739	0.391304	1	0
Minc3s01417g23654	sly-miR7981b	-33.1	AGCCAUGUAAGGGAAGGGGA	ACCCCTTTTTAGCTTACGTGGCAC	1	1	0.666667	0.5	1	0
Minc3s02975g32280	sly-miR7981b	-33.1	UGUGCCGAGUAUGGCUUUUUUAGAAGGGGUU	ACCCCTTTTTAGCTTACGTGGCAC	1	1	0.64	0.52	1	0
Minc3s01066g20374	sly-miR319c-3p	-33.1	GGAGGGGCAGCUUCAGUCCAAU	TTGGACTGAAGGGAGCTCCTT	1	1	0.705882	0.588235	1	0
Minc3s00429g12158	sly-miR482d-5p	-33.1	CUUCCACCAAAACCCACUCCA	GGAGTGGGTGGGATGGAAAAA	1	1	0.555556	0.555556	1	0
Minc3s01569g24790	sly-miR482d-5p	-33.1	AUUCCAUUGCCCCACUCCA	GGAGTGGGTGGGATGGAAAAA	1	1	0.625	0.5625	1	0
Minc3s02060g28026	sly-miR482d-5p	-33.1	GUUCCUUCCGCACCUGCUCCA	GGAGTGGGTGGGATGGAAAAA	0	1	0.647059	0.647059	1	0
Minc3s02092g28238	sly-miR482d-5p	-33.1	AUUCCAGUUACACCCGCUCCA	GGAGTGGGTGGGATGGAAAAA	0	1	0.647059	0.529412	1	0
Minc3s02424g29957	sly-miR482d-5p	-33.1	AUUCCAGUUACACCCGCUCCA	GGAGTGGGTGGGATGGAAAAA	0	1	0.647059	0.529412	1	0
Minc3s00274g09172	sly-miR156e-5p	-33.1	AUGCUGACUCUCUUCUAUCC	TGATAGAAGAGAGTGAGCAC	1	1	0.785714	0.785714	1	0
Minc3s00036g02105	sly-miR166b	-33.1	CGGAAGUGUCGUCUGGUCCGAA	TCGGACCAGGCTTCATTCCCC	1	1	0.6875	0.5625	1	0
Minc3s00100g04545	sly-miR166b	-33.1	CGGAAGUGUCGUCUGGUCCGAA	TCGGACCAGGCTTCATTCCCC	1	1	0.6875	0.5625	1	0
Minc3s00413g11894	sly-miR166b	-33.1	CGGGACUUCCUGGAGCCCCUGGAUUUCCUGGUCCGAA	TCGGACCAGGCTTCATTCCCC	1	1	0.419355	0.387097	1	0
Minc3s00369g11129	sly-miR319a	-33.1	UGGAGCUUCCAAACAAUUUAAAGCUUCAGUCCAAC	CTTGGACTGAAGGGAGCTCC	1	1	0.448276	0.413793	1	0
Minc3s01861g26817	sly-miR319a	-33.1	UGGAGCUUCCAAACAAUUUAAAGCUUCAGUCCAAC	CTTGGACTGAAGGGAGCTCC	1	1	0.448276	0.413793	1	0
Minc3s01975g27538	sly-miR319a	-33.1	UGGAGCUUCCAAACAAUUUAAGGCUUCAGUCCAAC	CTTGGACTGAAGGGAGCTCC	1	1	0.448276	0.413793	1	0
Minc3s00626g15279	sly-miR390a-5p	-33.1	UGGUGUUCCCAAACCUGAGCUUG	AAGCTCAGGAGGGATAGCACC	1	1	0.631579	0.578947	1	0
Minc3s00838g17946	sly-miR390a-5p	-33.1	UGGUGUUCCCAAACCUGAGCUUG	AAGCTCAGGAGGGATAGCACC	1	1	0.631579	0.578947	1	0
Minc3s00132g05610	sly-miR482a	-33.1	CGGAAUGGGUGUUCCGGGAGGGAUGGGAGUUGGAGGA	TTTCCAATTCCACCCATTCCTA	0	1	0.4375	0.375	1	0
Minc3s02656g31071	sly-miR482a	-33.1	AGGGAAGGGGUGGGGGCUGUUGGGAAA	TTTCCAATTCCACCCATTCCTA	0	1	0.666667	0.52381	1	0
Minc3s07937g41715	sly-miR530	-33.1	AGCGUGAACAUCUACACUC	AGGTGTAGGTGTTCATGCAGA	0	1	0.733333	0.6	1	0
Minc3s00460g12700	sly-miR164a-3p	-33.1	GGAUGGGAGGAAGGAAAGGCACAUGG	CATGTGCCTGTTTTCCCCATC	1	1	0.7	0.6	1	0
Minc3s00058g02996	sly-miR166c-5p	-33.1	AGUUGGACAGACAACAGCCAGUGGGCAUCCUG	GGGATGTTGTCTGGCTCGACA	0	1	0.461538	0.346154	1	0
Minc3s00253g08648	sly-miR319c-5p	-33.1	AGGUUGAAGGAGGCUCA	AGAGCTTCCTTCAGCCCACTC	0	1	0.6	0.533333	1	0
Minc3s05212g37810	sly-miR399	-33.1	UGGGCGCCAACUCUUUUUUGGCGC	TGCCAAAGGAGAGTTGCCCTA	1	1	0.684211	0.473684	1	0
Minc3s00375g11231	sly-miR482d-3p	-33.1	UUUGGCAGGGGAAGAAAUUGACUGGAAUAGGAAU	TTTCCTATTCCACCCATGCCAA	1	1	0.5	0.5	1	0
Minc3s00756g16938	sly-miR482d-3p	-33.1	GUUGGCCUGGGGUGGAAGCAGCUUAUAGGGAAG	TTTCCTATTCCACCCATGCCAA	0	1	0.555556	0.555556	1	0
Minc3s01139g21102	sly-miR482d-3p	-33.1	CGGUGGGGGUGGAAUGAUGGGAGGU	TTTCCTATTCCACCCATGCCAA	0	1	0.65	0.5	1	0
Minc3s02380g29760	sly-miR482d-3p	-33.1	UUUGGCAGGGGAAGAAAUUGACUGGAAUAGGAAU	TTTCCTATTCCACCCATGCCAA	1	1	0.5	0.5	1	0
Minc3s01647g25324	sly-miR10532	-33.1	UGCCCGAAAAGUAGGAGGACACGCUG	AAGTGTGTCTCTGAGATTTCGGGC	0	1	0.7	0.65	1	0
Minc3s00253g08650	sly-miR10535b	-33.1	ACUGGCUACAAACAACUCAUGCCAC	TTGGCATGAGTTTGTGAAAGCCGG	1	1	0.636364	0.590909	1	0
Minc3s00301g09730	sly-miR10535b	-33.1	AUCGCCUUUUGCAGUUGGCUCAUGCCGAA	TTGGCATGAGTTTGTGAAAGCCGG	0	1	0.73913	0.521739	1	0
Minc3s00481g13065	sly-miR408	-33.1	ACAUGCUUCUCGUCCUCGUG	ACGGGGACGAGCCAGAGCATG	0	1	0.705882	0.647059	1	0
Minc3s00495g13288	sly-miR408	-33.1	AAUGUCUUUGGCAUCUCUUGUCCCCGC	ACGGGGACGAGCCAGAGCATG	1	1	0.619048	0.52381	1	0
Minc3s00590g14770	sly-miR408	-33.1	ACAUGCUUCUCGUCCUCGUG	ACGGGGACGAGCCAGAGCATG	0	1	0.705882	0.647059	1	0
Minc3s00875g18351	sly-miR408	-33.1	AAUGUCUUUGGCAUCUCUUGUCCCCGC	ACGGGGACGAGCCAGAGCATG	1	1	0.619048	0.52381	1	0
Minc3s01112g20827	sly-miR408	-33.1	AAUGUCUUUGGCAUCUCUUGUCCCCGC	ACGGGGACGAGCCAGAGCATG	1	1	0.619048	0.52381	1	0
Minc3s01291g22536	sly-miR408	-33.1	ACAUGCUUCUCGUCCUCGUG	ACGGGGACGAGCCAGAGCATG	0	1	0.705882	0.647059	1	0
Minc3s01592g24973	sly-miR408	-33.1	AAUGUCUUUGGCAUCUCUUGUCCCCGC	ACGGGGACGAGCCAGAGCATG	1	1	0.619048	0.52381	1	0
Minc3s02326g29478	sly-miR408	-33.1	AAUGUCUUUGGCAUCUCUUGUCCCCGC	ACGGGGACGAGCCAGAGCATG	1	1	0.619048	0.52381	1	0
Minc3s00001g00014	sly-miR477-5p	-33.1	AGGGACUCGGUGAGGGAGGGGCU	TGTCTCTCCCTCAAGGGCTCC	0	1	0.705882	0.588235	1	0
Minc3s00163g06461	sly-miR9471a-3p	-33.1	UUCGUGACUGCUCAUUUAGCUGGA	TTGGCTGAGTGAGCATCACGG	0	1	0.833333	0.666667	1	0
Minc3s04429g36267	sly-miR9471a-3p	-33.1	UUCGUGACUGCUCAUUUAGCUGGA	TTGGCTGAGTGAGCATCACGG	0	1	0.833333	0.666667	1	0
Minc3s06431g39811	sly-miR9471a-3p	-33.1	UUCGUGACUGCUCAUUUAGCUGGA	TTGGCTGAGTGAGCATCACGG	0	1	0.833333	0.666667	1	0
Minc3s00336g10449	miR408(i)	-33.1	CGCCAGCUUAUACGGACAAAAACUUUUGGAGAGGUGGUGCAA	TGCACTGCCTCTTCCCTGGCT	0	1	0.388889	0.388889	1	0
Minc3s00800g17512	sly-miR169a	-33.1	ACCAGCACGGUCGUUCUUGGCUU	CAGCCAAGGATGACTTGCCGG	1	1	0.764706	0.588235	1	0
Minc3s00227g08043	variant_miR319(i)	-33.1	AAAGGGUGCCCUUCAGUUCAC	TTGGACTGAAGGGTTTCCTTC	0	1	0.8	0.666667	1	0
Minc3s00236g08267	variant_miR319(i)	-33.1	GGAGGGACGCCUUUUGGUCCAAU	TTGGACTGAAGGGTTTCCTTC	0	1	0.823529	0.588235	1	0
Minc3s01322g22771	Sly_miRNA1815	-33.1	AGGUCCUGCUGGAAAGGCUGGCUCUCCUGGACA	GTTCAGGAGGGTAATAGGACC	0	1	0.518519	0.407407	1	0
Minc3s03405g33748	Sly_miRNA2712	-33.1	UGUGCCCCUUAGCUAUCCGAGGAA	TTTTTGGACGGCAGGGGCACC	0	1	0.722222	0.666667	1	0
Minc3s06795g40328	Sly_miRNA1243	-33.1	AGCCCCAGGCCAGUCACUUGCAUUAU	TGATGCAAGTGATGCAGGGCC	0	1	0.65	0.6	1	0
Minc3s00002g00156	Sly_miRNA1381	-33.1	AGUUGCUGACAAAUUAGGGGGUGU	TCACCCCCATGATTCGGCAACG	1	1	0.684211	0.578947	1	0
Minc3s00068g03396	Sly_miRNA1381	-33.1	AUUGCUGAAUGUAGCGGAACUUGUGGGGGUGGU	TCACCCCCATGATTCGGCAACG	1	1	0.5	0.357143	1	0
Minc3s00152g06209	Sly_miRNA1381	-33.1	AGUUGCUGACAAAUUAGGGGGUGU	TCACCCCCATGATTCGGCAACG	1	1	0.684211	0.578947	1	0
Minc3s01120g20910	Sly_miRNA1381	-33.1	AUUGCCUGUUAGAAUUAUUGGGGGUGAU	TCACCCCCATGATTCGGCAACG	1	1	0.608696	0.565217	1	0
Minc3s00247g08513	Sly_miRNA1863	-33.1	GGCGAAUGCAAAGAUGCUCGUUGGGU	CCCCGATGAGCATGTATTGGCA	0	1	0.65	0.6	1	0
Minc3s00555g14228	Sly_miRNA1863	-33.1	AUGCUGGGAUGUGCUCAUUGGGA	CCCCGATGAGCATGTATTGGCA	0	1	0.823529	0.529412	1	0
Minc3s04795g37012	Sly_miRNA1863	-33.1	GGCGAAUGCAAAGAUGCUCGUUGGGU	CCCCGATGAGCATGTATTGGCA	0	1	0.65	0.6	1	0
Minc3s05966g39106	Sly_miRNA1863	-33.1	GGCGAAUGCAAAGAUGCUCGUUGGGU	CCCCGATGAGCATGTATTGGCA	0	1	0.65	0.6	2	0
Minc3s05966g39106	Sly_miRNA1863	-33.1	GGCGAAUGCAAAGAUGCUCGUUGGGU	CCCCGATGAGCATGTATTGGCA	0	1	0.65	0.6	2	0
Minc3s11297g44784	Sly_miRNA1863	-33.1	AUGCUGGGAUGUGCUCAUUGGGA	CCCCGATGAGCATGTATTGGCA	0	1	0.823529	0.529412	1	0
Minc3s00878g18408	sly-miR10539	-33	GGGUGGUGGCGGUUAUCAAGGUGGUUCCGGU	CTTGGAACCACAGTTACCACC	0	1	0.52	0.44	1	0
Minc3s01539g24555	sly-miR164a-5p	-33	GGGGCGCGCUGUGCUUCUCCU	TGGAGAAGCAGGGCACGTGCA	1	1	0.666667	0.533333	1	0
Minc3s00904g18711	sly-miR166c-3p	-33	CGGAAUCAAGCUUGGUCUGAC	TCGGACCAGGCTTCATTCCTC	0	1	0.75	0.6875	1	0
Minc3s03293g33436	sly-miR166c-3p	-33	CGGAAUCAAGCUUGGUCUGAC	TCGGACCAGGCTTCATTCCTC	0	1	0.75	0.6875	1	0
Minc3s01254g22121	sly-miR482b	-33	UGGCGAGGAAAGCGGAUGUGAGGCAGGAU	TCTTGCCTACACCGCCCATGCC	0	1	0.652174	0.608696	1	0
Minc3s10381g44035	sly-miR482b	-33	UGCGUGGGCCACCAGGGGGACGGGCAGGAA	TCTTGCCTACACCGCCCATGCC	0	1	0.5	0.416667	1	0
Minc3s00161g06428	sly-miR482e-5p	-33	ACCGCCACCACCCACAG	TGTGGGTGGGGTGGAAAGATT	1	1	0.470588	0.411765	1	0
Minc3s01929g27266	sly-miR482e-5p	-33	CAGUCUUAUAAUCGAAGCCCCGCCCACU	TGTGGGTGGGGTGGAAAGATT	0	1	0.590909	0.5	2	0
Minc3s01929g27266	sly-miR482e-5p	-33	CAGUCUUAUAAUCGAAGCCCCGCCCACU	TGTGGGTGGGGTGGAAAGATT	0	1	0.590909	0.5	2	0
Minc3s05207g37801	sly-miR482e-5p	-33	ACCGCCACCACCCACAG	TGTGGGTGGGGTGGAAAGATT	1	1	0.470588	0.411765	1	0
Minc3s01823g26542	sly-miR168a-3p	-33	AAGUUGGUGCGGGGCAGA	CCTGCCTTGCATCAACTGAAT	0	1	0.666667	0.533333	1	0
Minc3s00747g16817	sly-miR319c-3p	-33	AGAGGGGCUUCUGGAAGCGUCGGUCUAAG	TTGGACTGAAGGGAGCTCCTT	0	1	0.608696	0.434783	1	0
Minc3s00747g16818	sly-miR319c-3p	-33	AGAGGGGCUUCUGGAAGCGUCGGUCUAAG	TTGGACTGAAGGGAGCTCCTT	0	1	0.608696	0.434783	1	0
Minc3s01110g20807	sly-miR319c-3p	-33	AGAGGGGCUUCUGGAAGCGUCGGUCUAAG	TTGGACTGAAGGGAGCTCCTT	0	1	0.608696	0.434783	1	0
Minc3s01110g20812	sly-miR319c-3p	-33	AGAGGGGCUUCUGGAAGCGUCGGUCUAAG	TTGGACTGAAGGGAGCTCCTT	0	1	0.608696	0.434783	1	0
Minc3s01242g22014	sly-miR319c-3p	-33	AGAGGGGCUUCUGGAAGCGUCGGUCUAAG	TTGGACTGAAGGGAGCTCCTT	0	1	0.608696	0.434783	1	0
Minc3s01405g23541	sly-miR319c-3p	-33	AGAGGGGCUUCUGGAAGCGUCGGUCUAAG	TTGGACTGAAGGGAGCTCCTT	0	1	0.608696	0.434783	1	0
Minc3s01452g23928	sly-miR319c-3p	-33	AGAGGGGCUUCUGGAAGCGUCGGUCUAAG	TTGGACTGAAGGGAGCTCCTT	0	1	0.608696	0.434783	1	0
Minc3s02641g30994	sly-miR319c-3p	-33	AGAGGGGCUUCUGGAAGCGUCGGUCUAAG	TTGGACTGAAGGGAGCTCCTT	0	1	0.608696	0.434783	1	0
Minc3s03525g34093	sly-miR319c-3p	-33	AGAGGGGCUUCUGGAAGCGUCGGUCUAAG	TTGGACTGAAGGGAGCTCCTT	0	1	0.608696	0.434783	1	0
Minc3s04394g36190	sly-miR319c-3p	-33	AGAGGGGCUUCUGGAAGCGUCGGUCUAAG	TTGGACTGAAGGGAGCTCCTT	0	1	0.608696	0.434783	1	0
Minc3s00070g03507	sly-miR9476-5p	-33	GAGGAAAAGGUGCAGGAUUGGGC	TCTAGTCCTGCATCTTTTTTT	0	1	0.882353	0.647059	1	0
Minc3s00369g11132	sly-miR9479-3p	-33	AGUCCCAUACCCUCUUCAUUCUCG	GAGAATGGTAGAGGGTCGGACC	1	1	0.684211	0.631579	1	0
Minc3s00511g13551	sly-miR9479-3p	-33	GUCGACCCUCUUCUUUGCACUGUUCUCA	GAGAATGGTAGAGGGTCGGACC	0	1	0.541667	0.5	1	0
Minc3s02229g28984	sly-miR9479-3p	-33	GUCGACCCUCUUCUUUGCACUGUUCUCA	GAGAATGGTAGAGGGTCGGACC	0	1	0.541667	0.5	1	0
Minc3s00710g16408	sly-miR319a	-33	AGGGGCUCCUGGUGGUCCAAC	CTTGGACTGAAGGGAGCTCC	1	1	0.733333	0.466667	1	0
Minc3s01650g25351	sly-miR390a-5p	-33	UGGUGCUCUUUCUGCCUGGGCUG	AAGCTCAGGAGGGATAGCACC	0	1	0.764706	0.647059	1	0
Minc3s00261g08866	sly-miR530	-33	GGCAUGGUGGGUGCGCCUACACCUC	AGGTGTAGGTGTTCATGCAGA	1	1	0.571429	0.428571	1	0
Minc3s00472g12909	sly-miR530	-33	GCUGCAGCACCUGCACCA	AGGTGTAGGTGTTCATGCAGA	0	1	0.666667	0.6	1	0
Minc3s00742g16760	sly-miR530	-33	AUUGCCGGGACAACCUGCACCG	AGGTGTAGGTGTTCATGCAGA	0	1	0.6875	0.5625	1	0
Minc3s04204g35732	sly-miR530	-33	GCUGCCUGGUACGCCUACGCCG	AGGTGTAGGTGTTCATGCAGA	0	1	0.75	0.625	1	0
Minc3s04690g36818	sly-miR530	-33	GCUGCCUGGUACGCCUACGCCG	AGGTGTAGGTGTTCATGCAGA	0	1	0.75	0.625	1	0
Minc3s00012g00786	sly-miR166c-5p	-33	AGUUGGGCCUGUAGGAGGACAUCCUU	GGGATGTTGTCTGGCTCGACA	1	1	0.65	0.4	1	0
Minc3s00364g11059	sly-miR166c-5p	-33	AGUUGGGCCUGUAGGAGGACAUCCUU	GGGATGTTGTCTGGCTCGACA	1	1	0.65	0.4	1	0
Minc3s01351g23027	sly-miR166c-5p	-33	UUGGAGCCGGUGGGCAUUCCC	GGGATGTTGTCTGGCTCGACA	0	1	0.625	0.5	1	0
Minc3s01753g26069	sly-miR166c-5p	-33	CUGUUGCCAGUGAACGUCCCC	GGGATGTTGTCTGGCTCGACA	0	1	0.647059	0.588235	1	0
Minc3s03084g32709	sly-miR166c-5p	-33	UUGGAGCCGGUGGGCAUUCCC	GGGATGTTGTCTGGCTCGACA	0	1	0.625	0.5	1	0
Minc3s00086g04107	sly-miR1919c-5p	-33	CGGCGAGAUCGUCAUGCUAGUCUGCGACGU	TGTCGCAGATGACTTTCGCCC	1	1	0.583333	0.5	1	0
Minc3s04111g35507	sly-miR1919c-5p	-33	CGGCGAGAUCGUCAUGCUAGUCUGCGACGU	TGTCGCAGATGACTTTCGCCC	1	1	0.583333	0.5	1	0
Minc3s00603g14980	sly-miR319b	-33	AGGGGAGGAACGCCUUUUGGUCCAAU	TTGGACTGAAGGGAGCTCCCT	0	1	0.65	0.5	1	0
Minc3s04652g36747	sly-miR319b	-33	AGGGGAGGAACGCCUUUUGGUCCAAU	TTGGACTGAAGGGAGCTCCCT	0	1	0.65	0.5	1	0
Minc3s01617g25135	sly-miR319c-5p	-33	UGGGGGCUUUAUUAAGGGGGAGGCUCUA	AGAGCTTCCTTCAGCCCACTC	0	1	0.565217	0.434783	1	0
Minc3s04727g36890	sly-miR399	-33	GGGGGCCAUUUGCCUUUGGCAU	TGCCAAAGGAGAGTTGCCCTA	1	1	0.75	0.5625	1	0
Minc3s00012g00779	sly-miR482d-3p	-33	GGGCAAUGGGAGGGAUGGGAGC	TTTCCTATTCCACCCATGCCAA	0	1	0.705882	0.647059	1	0
Minc3s01133g21042	sly-miR482d-3p	-33	GGGCAAUGGGAGGGAUGGGAGC	TTTCCTATTCCACCCATGCCAA	0	1	0.705882	0.647059	1	0
Minc3s00126g05411	sly-miR9471b-3p	-33	CUAGUGGUGGAUUACUCGGCCAU	TTGGCTGAGTGAGCATCACTG	0	1	0.764706	0.588235	1	0
Minc3s00259g08803	sly-miR10532	-33	GGUCUGGAAUAUCUCAGAGAUACAUGCUUG	AAGTGTGTCTCTGAGATTTCGGGC	0	1	0.75	0.625	1	0
Minc3s00419g12010	sly-miR10532	-33	AUCCGACAAUUAGAGACACGCUUG	AAGTGTGTCTCTGAGATTTCGGGC	0	1	0.736842	0.631579	1	0
Minc3s00200g07403	sly-miR10535b	-33	GCGGCUUUGGAACUCCAUGCCAAC	TTGGCATGAGTTTGTGAAAGCCGG	1	1	0.65	0.55	1	0
Minc3s03493g34004	sly-miR10535b	-33	UUGGCAAGUUCAGCAUUCGACUCGUGCCAGA	TTGGCATGAGTTTGTGAAAGCCGG	0	1	0.68	0.52	1	0
Minc3s01005g19782	sly-miR159	-33	GAGGGCUCCCUGCAAUUCAAU	TTTGGATTGAAGGGAGCTCTA	0	1	0.8	0.733333	1	0
Minc3s01820g26517	sly-miR159	-33	GAGGGCUCCCUGCAAUUCAAU	TTTGGATTGAAGGGAGCTCTA	0	1	0.8	0.733333	1	0
Minc3s03125g32878	sly-miR159	-33	GAGGGCUCCCUGCAAUUCAAU	TTTGGATTGAAGGGAGCTCTA	0	1	0.8	0.733333	1	0
Minc3s03425g33803	sly-miR159	-33	GAGGGCUCCCUGCAAUUCAAU	TTTGGATTGAAGGGAGCTCTA	0	1	0.8	0.733333	1	0
Minc3s10003g43704	sly-miR159	-33	GAGGGCUCCCUGCAAUUCAAU	TTTGGATTGAAGGGAGCTCTA	0	1	0.8	0.733333	1	0
Minc3s00065g03318	sly-miR169e-3p	-33	ACGCCAGAACCAGAUGUUUGCCAU	TGGCAAGCATCTTTGGCGACT	0	1	0.6	0.55	1	0
Minc3s00375g11232	sly-miR394-5p	-33	UGGUGGGCAGAGUGCUGG	TTGGCATTCTGTCCACCTCC	0	1	0.785714	0.642857	1	0
Minc3s01717g25835	sly-miR394-5p	-33	AGGAGGUGGUGGAAGUGCUAAA	TTGGCATTCTGTCCACCTCC	0	1	0.6875	0.625	1	0
Minc3s03797g34845	sly-miR394-5p	-33	AGGAGGUGGUGGAAGUGCUAAA	TTGGCATTCTGTCCACCTCC	0	1	0.6875	0.625	1	0
Minc3s00036g02114	sly-miR408	-33	GAUGCUCAGUAUUGUCCCUGUC	ACGGGGACGAGCCAGAGCATG	0	1	0.6875	0.625	1	0
Minc3s00100g04557	sly-miR408	-33	GAUGCUCAGUAUUGUCCCUGUC	ACGGGGACGAGCCAGAGCATG	0	1	0.6875	0.625	1	0
Minc3s00528g13770	sly-miR408	-33	CCAUGUCUUUGGCUUCUUUAGUCCCUGC	ACGGGGACGAGCCAGAGCATG	0	1	0.636364	0.545455	1	0
Minc3s07684g41404	sly-miR408	-33	CCAUGUCUUUGGCUUCUUUAGUCCCUGC	ACGGGGACGAGCCAGAGCATG	0	1	0.636364	0.545455	1	0
Minc3s07907g41676	sly-miR6027-3p	-33	GGUGGAUGCGUCGAGGGAUUUAA	TGAATCCTTCGGCTATCCATAA	0	1	0.777778	0.555556	1	0
Minc3s03246g33277	Sly_miRNA1117	-33	AGCCAACUCCGUCAUUUCGGCA	GTTGAGATGGCCGAGTTGGTC	0	1	0.8125	0.6875	1	0
Minc3s00075g03709	miR1446(i)	-33	AAGUUGUUGGGGGAAGGAGUUUAU	TGAACTCTCTCCCTCAATGGCT	0	1	0.833333	0.555556	1	0
Minc3s00741g16739	miR1446(i)	-33	AAGUUGUUGGGGGAAGGAGUUUAU	TGAACTCTCTCCCTCAATGGCT	0	1	0.833333	0.555556	1	0
Minc3s01398g23488	sly-miR167a	-33	UGAUCAUGAGGACGGCAGCUUCAA	TGAAGCTGCCAGCATGATCTA	1	1	0.578947	0.578947	1	0
Minc3s02401g29862	sly-miR169f	-33	CUGGCCUCAGCAAUGCUUAG	TAGGCGTTGTCTGAGGCTAAC	0	1	0.75	0.6875	1	0
Minc3s00753g16906	sly-miR6022	-33	GUCUGGAAGGCUCCCUUCCAA	TGGAAGGGAGAATATCCAGGA	1	1	0.6875	0.5625	1	0
Minc3s03627g34368	variant_miR319(iii)	-33	AAGGUGCUCCAGUUGUCGGUCCAGC	TTGGACTGAAGGGAGCTCCT	0	1	0.578947	0.526316	1	0
Minc3s00924g18929	Sly_miRNA1971	-33	CUCAAGCGAGUUCUGCCCGGAGA	GCTCCGGGGCTCGTTTGACC	1	1	0.611111	0.5	1	0
Minc3s00466g12817	Sly_miRNA4209	-33	CUCUUGGACAGAACGAGUACAAUGCUGAGGAGUGGGUCCC	TGGACCCACCTCAGTTTCAGGG	1	1	0.441176	0.323529	1	0
Minc3s00023g01493	Sly_miRNA1381	-33	GGCACGAGUCAAGUUGGGGGUGU	TCACCCCCATGATTCGGCAACG	1	1	0.55	0.5	1	0
Minc3s00264g08930	Sly_miRNA1381	-33	GGCACGAGUCAAGUUGGGGGUGU	TCACCCCCATGATTCGGCAACG	1	1	0.55	0.5	1	0
Minc3s05934g39053	Sly_miRNA1381	-33	CCGGGGCUGUUAACUAAUGGGGGUGAA	TCACCCCCATGATTCGGCAACG	1	1	0.47619	0.428571	1	0
Minc3s06909g40472	Sly_miRNA1863	-33	CUGCUAUUGUUAUGCAUUCUCAUUGGGGG	CCCCGATGAGCATGTATTGGCA	0	1	0.652174	0.565217	1	0
Minc3s00074g03651	Sly_miRNA2991	-33	AACUCUGUCAAUUGUAGACUUGGCUUA	AAGCCGAGTCTACGTAGAGTCT	0	1	0.636364	0.545455	1	0
Minc3s00008g00522	Sly_miRNA463	-33	GGCCGAGCGAGUGGGUACUUCU	TGGAGTGCTTACTTGCTAGGT	0	1	0.8125	0.5625	1	0
Minc3s00048g02609	Sly_miRNA463	-33	GGCCGAGCGAGUGGGUACUUCU	TGGAGTGCTTACTTGCTAGGT	0	1	0.8125	0.5625	1	0
Minc3s06553g39987	Sly_miRNA463	-33	GACCAGUCUGGAGUGGGCACUCCAU	TGGAGTGCTTACTTGCTAGGT	1	1	0.7	0.5	1	0
Minc3s00585g14686	sly-miR164a-5p	-32.9	CUGCUGGUGCUGUAGCUGUUUCUUCU	TGGAGAAGCAGGGCACGTGCA	0	1	0.6	0.5	1	0
Minc3s01605g25056	sly-miR164a-5p	-32.9	CUGCUGGUGCUGUAGCUGUUUCUUCU	TGGAGAAGCAGGGCACGTGCA	0	1	0.6	0.5	1	0
Minc3s09267g43067	sly-miR164a-5p	-32.9	CUGCUGGUGCUGUAGCUGUUUCUUCU	TGGAGAAGCAGGGCACGTGCA	0	1	0.6	0.5	1	0
Minc3s00374g11213	sly-miR166c-3p	-32.9	UGGGGGCAGAAUCCUGGUCCGAG	TCGGACCAGGCTTCATTCCTC	1	1	0.705882	0.588235	1	0
Minc3s00089g04203	sly-miR482b	-32.9	GGCAAUUGGGUGUUGGAAAAAUCUUUAGGCAAGAU	TCTTGCCTACACCGCCCATGCC	1	1	0.517241	0.482759	1	0
Minc3s00233g08192	sly-miR482b	-32.9	GGGAAUGGGGUUGGCAUGUGGGCAGGAC	TCTTGCCTACACCGCCCATGCC	0	1	0.681818	0.590909	1	0
Minc3s00200g07409	sly-miR482e-5p	-32.9	UGAUUUUUCCCAACCUCCGCCUACAA	TGTGGGTGGGGTGGAAAGATT	0	1	0.75	0.65	1	0
Minc3s00469g12875	sly-miR482e-5p	-32.9	CGAUCCUUCCAACCACCCACAA	TGTGGGTGGGGTGGAAAGATT	1	1	0.705882	0.647059	1	0
Minc3s03654g34440	sly-miR482e-5p	-32.9	CUCCUGCCCAUCCACAA	TGTGGGTGGGGTGGAAAGATT	0	1	0.4375	0.4375	1	0
Minc3s00592g14799	sly-miR7981b	-32.9	CUGCUGGACGUGAAGUUGUUGAAGAGGGGG	ACCCCTTTTTAGCTTACGTGGCAC	0	1	0.666667	0.5	1	0
Minc3s00066g03329	sly-miR156d-3p	-32.9	AGACAGAUGCGCAGAAGUAGUGAGCA	GCTCACTGCTCTATCTGTCACC	1	1	0.590909	0.545455	1	0
Minc3s00272g09118	sly-miR156d-3p	-32.9	AGACAGAUGCGCAGAAGUAGUGAGCA	GCTCACTGCTCTATCTGTCACC	1	1	0.590909	0.545455	2	0
Minc3s00272g09118	sly-miR156d-3p	-32.9	AGACAGAUGCGCAGAAGUAGUGAGCA	GCTCACTGCTCTATCTGTCACC	1	1	0.590909	0.545455	2	0
Minc3s00179g06893	sly-miR319c-3p	-32.9	GAAGGAGCCCUUUCCAUGGUCGGUCCAGA	TTGGACTGAAGGGAGCTCCTT	0	1	0.608696	0.565217	1	0
Minc3s01618g25139	sly-miR319c-3p	-32.9	UAAGGGGCUCUCAGUUGGUCCGC	TTGGACTGAAGGGAGCTCCTT	0	1	0.764706	0.588235	1	0
Minc3s00401g11688	sly-miR398a	-32.9	GCAGGGGCGCAGGAAGCUGAUGAGUUUGAGAGCAUGU	TATGTTCTCAGGTCGCCCCTG	0	1	0.483871	0.354839	1	0
Minc3s00163g06461	sly-miR403-3p	-32.9	AGAGUUUGGCGUGAAUCUGA	CTAGATTCACGCACAAGCTCG	0	1	0.8	0.733333	1	0
Minc3s00612g15123	sly-miR403-3p	-32.9	AGAGUUUGGCGUGAAUCUGA	CTAGATTCACGCACAAGCTCG	0	1	0.8	0.733333	1	0
Minc3s04429g36267	sly-miR403-3p	-32.9	AGAGUUUGGCGUGAAUCUGA	CTAGATTCACGCACAAGCTCG	0	1	0.8	0.733333	1	0
Minc3s06431g39811	sly-miR403-3p	-32.9	AGAGUUUGGCGUGAAUCUGA	CTAGATTCACGCACAAGCTCG	0	1	0.8	0.733333	1	0
Minc3s00021g01329	sly-miR9479-3p	-32.9	AGGUUUGCCCCUCUAUUUAUUCUCU	GAGAATGGTAGAGGGTCGGACC	0	1	0.789474	0.631579	1	0
Minc3s00261g08866	sly-miR9479-3p	-32.9	CGGUCAUCCGUCUACUGUUCUCA	GAGAATGGTAGAGGGTCGGACC	0	1	0.666667	0.666667	1	0
Minc3s06155g39418	sly-miR9479-3p	-32.9	CGGUCAUCCGUCUACUGUUCUCA	GAGAATGGTAGAGGGTCGGACC	0	1	0.666667	0.666667	1	0
Minc3s00673g15928	sly-miR10535a	-32.9	UUGGCUCUCUGAUUCUUGUGCCAAG	TTGGCATAAGTTTGTGAAAGCCGG	0	1	0.684211	0.578947	1	0
Minc3s00034g01994	sly-miR168b-3p	-32.9	GCGGUUGCCGUGCAUUGCAAGGCGGGA	CCCGCCTTGCATCAACTGAAT	1	1	0.478261	0.434783	1	0
Minc3s02102g28284	sly-miR168b-3p	-32.9	GCGGUUGCCGUGCAUUGCAAGGCGGGA	CCCGCCTTGCATCAACTGAAT	1	1	0.478261	0.434783	1	0
Minc3s00198g07333	sly-miR395b	-32.9	UGGGGUUCCUUCAAAAAUAAAUGCGCUUCAA	CTGAAGTGTTTGGGGGAACTCC	0	1	0.6	0.44	1	0
Minc3s00250g08579	sly-miR395b	-32.9	ACCCCCGAACACUUUAGU	CTGAAGTGTTTGGGGGAACTCC	0	1	0.588235	0.529412	1	0
Minc3s00268g09009	sly-miR395b	-32.9	UGAGUUCAACCCCACAACACUUCAA	CTGAAGTGTTTGGGGGAACTCC	1	1	0.736842	0.736842	1	0
Minc3s00601g14927	sly-miR395b	-32.9	UGGGGUUCCUUCAAAAAUAAAUGCGCUUCAA	CTGAAGTGTTTGGGGGAACTCC	0	1	0.6	0.44	1	0
Minc3s03357g33607	sly-miR395b	-32.9	UGGGGUUCCUUCAAAAAUAAAUGCGCUUCAA	CTGAAGTGTTTGGGGGAACTCC	0	1	0.6	0.44	1	0
Minc3s00063g03206	sly-miR482a	-32.9	GAGGAUAUGGUGGAAUUGGAAGC	TTTCCAATTCCACCCATTCCTA	1	1	0.705882	0.647059	1	0
Minc3s00072g03554	sly-miR482a	-32.9	GAGGAUAUGGUGGAAUUGGAAGC	TTTCCAATTCCACCCATTCCTA	1	1	0.705882	0.647059	1	0
Minc3s00212g07664	sly-miR482a	-32.9	AAGGAGAAUGUAAUAGAAAUGGGUGGAUGUUGGAAAA	TTTCCAATTCCACCCATTCCTA	1	1	0.483871	0.451613	1	0
Minc3s00454g12592	sly-miR482a	-32.9	UUGGGGGUGUUGGUGGUGGAAUUGGGGGU	TTTCCAATTCCACCCATTCCTA	0	1	0.695652	0.521739	1	0
Minc3s00512g13558	sly-miR482a	-32.9	UUGGGGGUGUUGGUGGUGGAAUUGGGGGU	TTTCCAATTCCACCCATTCCTA	0	1	0.695652	0.521739	1	0
Minc3s05964g39100	sly-miR482a	-32.9	AAGGAGAAUGUAAUAGAAAUGGGUGGAUGUUGGAAAA	TTTCCAATTCCACCCATTCCTA	1	1	0.483871	0.451613	1	0
Minc3s00144g05937	sly-miR164a-3p	-32.9	AGUGGGGAAAACCAAAAGGAUUGGGCACAUC	CATGTGCCTGTTTTCCCCATC	1	1	0.52	0.44	1	0
Minc3s00004g00278	sly-miR319b	-32.9	AAGUGGAGCUUCAACAAGUAGCCAUUCAGUCCAAA	TTGGACTGAAGGGAGCTCCCT	1	1	0.482759	0.448276	1	0
Minc3s11963g45265	sly-miR319b	-32.9	UGGGAGCUUUUAUUGGUCCAAC	TTGGACTGAAGGGAGCTCCCT	0	1	0.8125	0.5625	1	0
Minc3s00838g17943	sly-miR319c-5p	-32.9	CAGUGGGCUAUUGGUGAAGCUCA	AGAGCTTCCTTCAGCCCACTC	1	1	0.647059	0.588235	1	0
Minc3s00606g15019	sly-miR399	-32.9	AGGGGCAGCGGCUUUUGGCU	TGCCAAAGGAGAGTTGCCCTA	1	1	0.666667	0.466667	1	0
Minc3s01021g19932	sly-miR399	-32.9	AGGGGCAGCGGCUUUUGGCU	TGCCAAAGGAGAGTTGCCCTA	1	1	0.666667	0.466667	1	0
Minc3s07519g41218	sly-miR399	-32.9	AGGGGCAGCGGCUUUUGGCU	TGCCAAAGGAGAGTTGCCCTA	1	1	0.666667	0.466667	1	0
Minc3s00107g04778	sly-miR482d-3p	-32.9	CGGCUGGUGGAAUGGGAAU	TTTCCTATTCCACCCATGCCAA	0	1	0.625	0.625	1	0
Minc3s00311g09935	sly-miR482d-3p	-32.9	CGGCUGGUGGAAUGGGAAU	TTTCCTATTCCACCCATGCCAA	0	1	0.625	0.625	1	0
Minc3s01411g23593	sly-miR482d-3p	-32.9	CGGCUGGUGGAAUGGGAAU	TTTCCTATTCCACCCATGCCAA	0	1	0.625	0.625	1	0
Minc3s01727g25896	sly-miR482d-3p	-32.9	GGGCUCCAUUGGGUGGAAAUGGUGGGGGAA	TTTCCTATTCCACCCATGCCAA	0	1	0.52	0.48	1	0
Minc3s00820g17747	sly-miR9471b-3p	-32.9	CUAGUAGAUGCUCAAGGCAAUUUACUGUCUCAGCCGAG	TTGGCTGAGTGAGCATCACTG	0	1	0.46875	0.4375	1	0
Minc3s00728g16585	sly-miR10535b	-32.9	UUGGUUCUCAUGAAUUUAUGCCAAG	TTGGCATGAGTTTGTGAAAGCCGG	1	1	0.894737	0.526316	1	0
Minc3s05418g38204	sly-miR10535b	-32.9	UUGGUUCUCAUGAAUUUAUGCCAAG	TTGGCATGAGTTTGTGAAAGCCGG	1	1	0.894737	0.526316	1	0
Minc3s03288g33418	sly-miR390b-5p	-32.9	CGCGCUUAUCCUGCGCUUGGGCUUC	AAGCTCAGGAGGGATAGCGCC	0	1	0.684211	0.578947	1	0
Minc3s09791g43544	sly-miR390b-5p	-32.9	CGCGCUUAUCCUGCGCUUGGGCUUC	AAGCTCAGGAGGGATAGCGCC	0	1	0.684211	0.578947	1	0
Minc3s00684g16042	sly-miR408	-32.9	GGCUCGUCUACAUGCUCGUCCUCGUC	ACGGGGACGAGCCAGAGCATG	0	1	0.454545	0.454545	1	0
Minc3s02448g30094	sly-miR408	-32.9	AGCUCUUGGUCGUCCUCGUC	ACGGGGACGAGCCAGAGCATG	0	1	0.647059	0.647059	1	0
Minc3s02540g30549	sly-miR9471a-3p	-32.9	CCCGUAACUAUUGAGGAUGAUGUUCAUUUAGCCAAU	TTGGCTGAGTGAGCATCACGG	0	1	0.5	0.433333	1	0
Minc3s11820g45173	sly-miR9471a-3p	-32.9	CCCGUAACUAUUGAGGAUGAUGUUCAUUUAGCCAAU	TTGGCTGAGTGAGCATCACGG	0	1	0.5	0.433333	1	0
Minc3s01944g27349	miR1446(i)	-32.9	AGGCCAUGAUUGGGCGAGGGUUCGA	TGAACTCTCTCCCTCAATGGCT	0	1	0.631579	0.526316	1	0
Minc3s02500g30341	miR1446(i)	-32.9	AGGCCAUGAUUGGGCGAGGGUUCGA	TGAACTCTCTCCCTCAATGGCT	0	1	0.631579	0.526316	1	0
Minc3s00269g09036	miR399(vi)	-32.9	AGGGGCUUGUCGCGCUUUGGCU	TGCCAAAGAAGATTTGCCCCG	1	1	0.5625	0.5	1	0
Minc3s00339g10512	miR399(vi)	-32.9	GGGAGGUAAACUCUUCUUUGGCGU	TGCCAAAGAAGATTTGCCCCG	1	1	0.777778	0.666667	1	0
Minc3s02064g28055	miR399(vi)	-32.9	GGGAGGUAAACUCUUCUUUGGCGU	TGCCAAAGAAGATTTGCCCCG	1	1	0.777778	0.666667	1	0
Minc3s04213g35757	miR399(vi)	-32.9	GGGAGGUAAACUCUUCUUUGGCGU	TGCCAAAGAAGATTTGCCCCG	1	1	0.777778	0.666667	1	0
Minc3s06806g40345	variant_miR156(i)	-32.9	CGCCGACUCUUUUCUGCCAGC	CTGGCAGAAGAGAGTGAGCA	1	1	0.733333	0.666667	1	0
Minc3s00082g03952	variant_miR319(i)	-32.9	AGAAGGAUAAAGUUGACGCUUCAGUCCAAA	TTGGACTGAAGGGTTTCCTTC	1	1	0.583333	0.541667	1	0
Minc3s00377g11271	variant_miR319(i)	-32.9	AGAAGGAUAAAGUUGACGCUUCAGUCCAAA	TTGGACTGAAGGGTTTCCTTC	1	1	0.583333	0.541667	1	0
Minc3s00963g19338	variant_miR319(i)	-32.9	AGAAGGAUAAGGUUGACGCUUCAGUCCAAA	TTGGACTGAAGGGTTTCCTTC	1	1	0.583333	0.541667	1	0
Minc3s08607g42425	variant_miR319(i)	-32.9	AGAAGGAUAAAGUUGACGCUUCAGUCCAAA	TTGGACTGAAGGGTTTCCTTC	1	1	0.583333	0.541667	1	0
Minc3s02996g32366	Sly_miRNA1815	-32.9	AGGUUUUCUGGAUUGCCCUCCUGAAG	GTTCAGGAGGGTAATAGGACC	1	1	0.7	0.55	1	0
Minc3s00070g03500	Sly_miRNA1971	-32.9	UGUCAGGCUAUGUUGUGGACGAGUCCUGGAGG	GCTCCGGGGCTCGTTTGACC	0	1	0.461538	0.384615	1	0
Minc3s00369g11139	Sly_miRNA1971	-32.9	GCAAUAAGAGCUCCGGAGCU	GCTCCGGGGCTCGTTTGACC	1	1	0.5625	0.5	1	0
Minc3s00626g15280	Sly_miRNA1971	-32.9	GGGUAUUGGCGGGGCGCCCGGAGCC	GCTCCGGGGCTCGTTTGACC	1	1	0.631579	0.473684	1	0
Minc3s00838g17943	Sly_miRNA1971	-32.9	GGGUAUUGGCGGGGCGCCCGGAGCC	GCTCCGGGGCTCGTTTGACC	1	1	0.631579	0.473684	1	0
Minc3s02330g29497	Sly_miRNA1971	-32.9	GGGUAUUGGCGGGGCGCCCGGAGCC	GCTCCGGGGCTCGTTTGACC	1	1	0.631579	0.473684	1	0
Minc3s02595g30814	Sly_miRNA1971	-32.9	UGGACAGACGAUUCCUGGAGCU	GCTCCGGGGCTCGTTTGACC	0	1	0.75	0.625	1	0
Minc3s03416g33778	Sly_miRNA1971	-32.9	UGGACAGACGAUUCCUGGAGCU	GCTCCGGGGCTCGTTTGACC	0	1	0.75	0.625	1	0
Minc3s04045g35343	Sly_miRNA1971	-32.9	CCGGAGCCGGGCUCCGGAGCU	GCTCCGGGGCTCGTTTGACC	1	1	0.647059	0.411765	1	0
Minc3s09314g43107	Sly_miRNA1971	-32.9	GGGUAUUGGCGGGGCGCCCGGAGCC	GCTCCGGGGCTCGTTTGACC	1	1	0.631579	0.473684	1	0
Minc3s00613g15144	Sly_miRNA4209	-32.9	AUUGAGGGUGAUGGUGGGUCUAC	TGGACCCACCTCAGTTTCAGGG	0	1	0.722222	0.555556	1	0
Minc3s02220g28941	Sly_miRNA4209	-32.9	UUCUUGAAACUGAUAUAUGGGUCCC	TGGACCCACCTCAGTTTCAGGG	1	1	0.684211	0.578947	1	0
Minc3s00570g14432	Sly_miRNA1243	-32.9	AGGCCCUCGUAUCAAAAUUGCGUUG	TGATGCAAGTGATGCAGGGCC	0	1	0.736842	0.631579	1	0
Minc3s00013g00824	Sly_miRNA1381	-32.9	GCGUUGUGGUGGUGGGGGUGGU	TCACCCCCATGATTCGGCAACG	1	1	0.722222	0.444444	1	0
Minc3s00350g10768	Sly_miRNA1381	-32.9	AGUAGUGCUGGUGGUGGGGGUGGU	TCACCCCCATGATTCGGCAACG	1	1	0.684211	0.473684	1	0
Minc3s00301g09727	Sly_miRNA4409	-32.9	AGAGCGAGACGGUUCAUAGAG	TTTGTGGACTGTCTTGCTTATT	0	1	0.764706	0.588235	1	0
Minc3s01381g23320	sly-miR169e-5p	-32.8	CGGGUAUUCCCUCAUCCUUGGCUAG	TAGCCAAGGATGACTTGCCTTT	1	1	0.6	0.5	1	0
Minc3s01159g21261	sly-miR391	-32.8	UUCUAGUGUCAACAACUCCUGCGUC	ACGCAGGAGAGATGATGCTGGA	1	1	0.736842	0.578947	1	0
Minc3s06350g39701	sly-miR391	-32.8	UUCUAGUGUCAACAACUCCUGCGUC	ACGCAGGAGAGATGATGCTGGA	1	1	0.736842	0.578947	1	0
Minc3s00244g08414	sly-miR482e-5p	-32.8	CCCGCCCCGCCCAUC	TGTGGGTGGGGTGGAAAGATT	0	1	0.466667	0.4	1	0
Minc3s00118g05112	sly-miR7981b	-32.8	AGCCUGGAGAAGCUGAUGGAUUGAAAGGGGA	ACCCCTTTTTAGCTTACGTGGCAC	1	1	0.461538	0.423077	1	0
Minc3s08461g42280	sly-miR7981b	-32.8	AGCCUGGAGAAGCUGAUGGAUUGAAAGGGGA	ACCCCTTTTTAGCTTACGTGGCAC	1	1	0.461538	0.423077	1	0
Minc3s00205g07529	sly-miR7981e	-32.8	UGUCUGAAGUAGGUCAGCGGGCUCGGAUGACACACUUU	AAGTGTGTCTCTGAGATTTCGGAT	1	1	0.5625	0.4375	1	0
Minc3s00218g07820	sly-miR9471a-5p	-32.8	AUGGCUAGAGGAGCACCUGA	CAGGTGCTCACTCAGCTAATA	1	1	0.647059	0.588235	1	0
Minc3s00444g12422	sly-miR9471a-5p	-32.8	AUGGCUAGAGGAGCACCUGA	CAGGTGCTCACTCAGCTAATA	1	1	0.647059	0.588235	1	0
Minc3s01709g25782	sly-miR9477-5p	-32.8	UGGUGGGGAUUGGAACAGUGGAUGG	TATCCGTTGTTCCCTTTTCCTACC	0	1	0.75	0.6	1	0
Minc3s00051g02721	sly-miR10529	-32.8	ACCAGUACUGGGGCAAUUCUCGCUUGUG	AACGAGTGAGACTTGCTCAGTTGG	0	1	0.727273	0.681818	1	0
Minc3s01585g24923	sly-miR10529	-32.8	ACCAGUACUGGGGCAAUUCUCGCUUGUG	AACGAGTGAGACTTGCTCAGTTGG	0	1	0.727273	0.681818	1	0
Minc3s01850g26744	sly-miR10529	-32.8	ACCAGUACUGGGGCAAUUCUCGCUUGUG	AACGAGTGAGACTTGCTCAGTTGG	0	1	0.727273	0.681818	1	0
Minc3s00065g03280	sly-miR156d-3p	-32.8	UUGGCAGAGACGGCAGUGAGUG	GCTCACTGCTCTATCTGTCACC	1	1	0.705882	0.529412	1	0
Minc3s01706g25762	sly-miR156d-3p	-32.8	UUGGCAGAGACGGCAGUGAGUG	GCTCACTGCTCTATCTGTCACC	1	1	0.705882	0.529412	1	0
Minc3s00922g18920	sly-miR1919a	-32.8	CCCUGCAUCAUCAUAGAUGGCUUUCGA	ACGAGAGTCATCTGTGACAGG	0	1	0.666667	0.571429	1	0
Minc3s08343g42162	sly-miR319c-3p	-32.8	GAAGGAGCUCAUUUAUCUAUUCCUUGCCUUGUUCAGUCCAAC	TTGGACTGAAGGGAGCTCCTT	1	1	0.416667	0.416667	1	0
Minc3s00003g00187	sly-miR9479-3p	-32.8	UUCUGGCCCUUGCUCCUGGCCGUUUUCA	GAGAATGGTAGAGGGTCGGACC	0	1	0.565217	0.391304	1	0
Minc3s00599g14891	sly-miR9479-3p	-32.8	UGGUCUGACGGAGAUGCCGUUCUCG	GAGAATGGTAGAGGGTCGGACC	0	1	0.631579	0.526316	1	0
Minc3s03227g33206	sly-miR9479-3p	-32.8	UGGUCUGACGGAGAUGCCGUUCUCG	GAGAATGGTAGAGGGTCGGACC	0	1	0.631579	0.526316	1	0
Minc3s07612g41322	sly-miR9479-3p	-32.8	UGGUCUGACGGAGAUGCCGUUCUCG	GAGAATGGTAGAGGGTCGGACC	0	1	0.631579	0.526316	1	0
Minc3s00728g16585	sly-miR10535a	-32.8	UUGGUUCUCAUGAAUUUAUGCCAAG	TTGGCATAAGTTTGTGAAAGCCGG	1	1	0.894737	0.578947	1	0
Minc3s05418g38204	sly-miR10535a	-32.8	UUGGUUCUCAUGAAUUUAUGCCAAG	TTGGCATAAGTTTGTGAAAGCCGG	1	1	0.894737	0.578947	1	0
Minc3s00124g05292	sly-miR166b	-32.8	GGGGGAAUGUAGUUGUAAAGCUGGAUGGUCUGGA	TCGGACCAGGCTTCATTCCCC	0	1	0.535714	0.464286	1	0
Minc3s01350g23024	sly-miR166b	-32.8	GGGGGAAUGUAGUUGUAAAGCUGGAUGGUCUGGA	TCGGACCAGGCTTCATTCCCC	0	1	0.535714	0.464286	1	0
Minc3s04256g35863	sly-miR166b	-32.8	CGGGAAUGAACUGGUUCGAA	TCGGACCAGGCTTCATTCCCC	0	1	0.75	0.75	1	0
Minc3s03046g32560	sly-miR167b-3p	-32.8	CUUGGGGUGGGUAUGCUGGAUGACCA	AGGTCATCTAGCAGCTTCAAT	1	1	0.65	0.45	1	0
Minc3s01099g20714	sly-miR168b-3p	-32.8	AUUAGUUGUGCGGGGUGGGC	CCCGCCTTGCATCAACTGAAT	0	1	0.75	0.625	1	0
Minc3s00552g14179	sly-miR171e	-32.8	UGGAUGUGUUGGGGCGGCUCAAC	TTGAGCCGCGTCAATATCTCT	1	1	0.764706	0.529412	1	0
Minc3s08097g41897	sly-miR171e	-32.8	UGGAUGUGUUGGGGCGGCUCAAC	TTGAGCCGCGTCAATATCTCT	1	1	0.764706	0.529412	1	0
Minc3s02223g28954	sly-miR482a	-32.8	AAGGAUUUGGGUGGCAUUGGAGGU	TTTCCAATTCCACCCATTCCTA	0	1	0.722222	0.666667	1	0
Minc3s02249g29076	sly-miR482a	-32.8	AAGGAUUUGGGUGGCAUUGGAGGU	TTTCCAATTCCACCCATTCCTA	0	1	0.722222	0.666667	1	0
Minc3s00197g07316	sly-miR482c	-32.8	AGGGCGGGGAUGGCGAGAA	TCTTGCCAATACCGCCCATTCC	0	1	0.529412	0.470588	1	0
Minc3s01661g25430	sly-miR482c	-32.8	AGGGGUGGGUGGGUGGUGGGC	TCTTGCCAATACCGCCCATTCC	0	1	0.705882	0.529412	1	0
Minc3s00151g06148	sly-miR530	-32.8	AUCUGGUUGAAUGGCCUGCACCG	AGGTGTAGGTGTTCATGCAGA	0	1	0.588235	0.529412	1	0
Minc3s00699g16254	sly-miR530	-32.8	GCUGCAGCGGGAGCUGCUGCACUUG	AGGTGTAGGTGTTCATGCAGA	0	1	0.578947	0.526316	1	0
Minc3s03799g34850	sly-miR530	-32.8	GCUGCAGCGGGAGCUGCUGCACUUG	AGGTGTAGGTGTTCATGCAGA	0	1	0.578947	0.526316	1	0
Minc3s00818g17733	sly-miR162	-32.8	AGGAGUUGCUGAGGUUUAUCGAG	TCGATAAACCTCTGCATCCAG	1	1	0.666667	0.666667	1	0
Minc3s00128g05463	sly-miR166c-5p	-32.8	CGUUGUGCCAGCCUCAAACAUCCCA	GGGATGTTGTCTGGCTCGACA	1	1	0.631579	0.578947	1	0
Minc3s00905g18738	sly-miR166c-5p	-32.8	AGUCGGCCCGCCAGGCCCUGCUGGAAAGGCUGGCGUCCCU	GGGATGTTGTCTGGCTCGACA	0	1	0.411765	0.323529	1	0
Minc3s02989g32324	sly-miR166c-5p	-32.8	CGUUGUGCCAGCCUCAAACAUCCCA	GGGATGTTGTCTGGCTCGACA	1	1	0.631579	0.578947	1	0
Minc3s02966g32249	sly-miR1919c-5p	-32.8	AGGGUGUCAAAUGGUCUUCUGCGGCAA	TGTCGCAGATGACTTTCGCCC	0	1	0.571429	0.47619	1	0
Minc3s00144g05949	sly-miR319c-5p	-32.8	GGAGGUGGCGGAGGAGGCUCUG	AGAGCTTCCTTCAGCCCACTC	0	1	0.722222	0.666667	1	0
Minc3s00303g09767	sly-miR319c-5p	-32.8	UGGUGGGGGAGGGGGAGGAAGUUCUG	AGAGCTTCCTTCAGCCCACTC	0	1	0.6	0.5	1	0
Minc3s00316g10043	sly-miR319c-5p	-32.8	AUGGAGUUGGAGGAAGUUCUA	AGAGCTTCCTTCAGCCCACTC	0	1	0.705882	0.588235	1	0
Minc3s01391g23414	sly-miR319c-5p	-32.8	UGGUUGGGCUGAUUUGGGGGCUUUC	AGAGCTTCCTTCAGCCCACTC	0	1	0.684211	0.631579	1	0
Minc3s00035g02063	sly-miR482d-3p	-32.8	CUUGGCGGUGGAACUGGGUCUGGAAUGGGAAC	TTTCCTATTCCACCCATGCCAA	0	1	0.576923	0.538462	1	0
Minc3s03409g33759	sly-miR482d-3p	-32.8	AUGGCAAGGGAAGACGGGGGAUGGGAAGA	TTTCCTATTCCACCCATGCCAA	0	1	0.565217	0.478261	1	0
Minc3s00201g07418	sly-miR9471b-3p	-32.8	UGGUGGUGGAUUACUCGGCCAU	TTGGCTGAGTGAGCATCACTG	0	1	0.8125	0.5625	1	0
Minc3s00205g07529	sly-miR10532	-32.8	UGUCUGAAGUAGGUCAGCGGGCUCGGAUGACACACUUU	AAGTGTGTCTCTGAGATTTCGGGC	1	1	0.5625	0.4375	1	0
Minc3s00126g05393	sly-miR169e-3p	-32.8	CGUCGCCGACCACAUGUUUGCCAG	TGGCAAGCATCTTTGGCGACT	0	1	0.666667	0.611111	1	0
Minc3s00198g07333	sly-miR169e-3p	-32.8	GAGUUGCUAAAGUAUCUGCUUGCUAU	TGGCAAGCATCTTTGGCGACT	0	1	0.7	0.6	1	0
Minc3s00460g12695	sly-miR169e-3p	-32.8	AUCGUCAAAGUGGUUGGGAUGCUUGCCGU	TGGCAAGCATCTTTGGCGACT	1	1	0.541667	0.416667	1	0
Minc3s03357g33607	sly-miR169e-3p	-32.8	GAGUUGCUAAAGUAUCUGCUUGCUAU	TGGCAAGCATCTTTGGCGACT	0	1	0.7	0.6	1	0
Minc3s05064g37532	sly-miR169e-3p	-32.8	AUCGUCAAAGUGGUUGGGAUGCUUGCCGU	TGGCAAGCATCTTTGGCGACT	1	1	0.541667	0.416667	1	0
Minc3s02133g28478	sly-miR408	-32.8	UUGUUCCGGUUCGUCUCUGG	ACGGGGACGAGCCAGAGCATG	0	1	0.733333	0.6	1	0
Minc3s02641g30999	sly-miR408	-32.8	GGCCUGGCUAGUCCCUGA	ACGGGGACGAGCCAGAGCATG	0	1	0.6	0.6	1	0
Minc3s08376g42191	sly-miR408	-32.8	GGCCUGGCUAGUCCCUGA	ACGGGGACGAGCCAGAGCATG	0	1	0.6	0.6	1	0
Minc3s10742g44327	sly-miR408	-32.8	UUGUUCCGGUUCGUCUCUGG	ACGGGGACGAGCCAGAGCATG	0	1	0.733333	0.6	1	0
Minc3s00932g19023	sly-miR9471a-3p	-32.8	UUGCGUGUUCACUCAGCCAAU	TTGGCTGAGTGAGCATCACGG	1	1	0.705882	0.588235	1	0
Minc3s00114g05009	sly-miR9471b-5p	-32.8	AGGGUGGGUGAGCACCUG	GAGGTGCTCACTCAGCTAATA	1	1	0.6	0.466667	1	0
Minc3s00932g19023	miR9471(ii)	-32.8	AGGUUUGCGUGUUCACUCAGCCAAU	TTGGCTGAGTGAGCATCACT	1	1	0.684211	0.526316	1	0
Minc3s02540g30549	miR9471(ii)	-32.8	AGGAUGAUGUUCAUUUAGCCAAU	TTGGCTGAGTGAGCATCACT	0	1	0.823529	0.647059	1	0
Minc3s11820g45173	miR9471(ii)	-32.8	AGGAUGAUGUUCAUUUAGCCAAU	TTGGCTGAGTGAGCATCACT	0	1	0.823529	0.647059	1	0
Minc3s00229g08084	sly-miR169f	-32.8	CUGGCCUCGGACAAUCUCUCUUUGAACGCCUU	TAGGCGTTGTCTGAGGCTAAC	1	1	0.444444	0.37037	1	0
Minc3s00222g07931	sly-miR7981f	-32.8	ACCCGAAUAUUCCGGACGCGCUA	AAGTGTGTCTCTGGAATTTCGGGC	0	1	0.736842	0.684211	1	0
Minc3s00222g07932	sly-miR7981f	-32.8	ACCCGAAUAUUCCGGACGCGCUA	AAGTGTGTCTCTGGAATTTCGGGC	0	1	0.736842	0.684211	1	0
Minc3s00917g18868	variant_miR319(iii)	-32.8	AGGGAUGCUCCGAUCAGUUCAAU	TTGGACTGAAGGGAGCTCCT	0	1	0.705882	0.647059	1	0
Minc3s01228g21891	variant_miR319(iii)	-32.8	UGGAGGACCGUCAUCUCCCUUUGGUCCAGG	TTGGACTGAAGGGAGCTCCT	0	1	0.541667	0.458333	1	0
Minc3s03068g32649	variant_miR319(iii)	-32.8	UGGAGGACCGUCAUCUCCCUUUGGUCCAGG	TTGGACTGAAGGGAGCTCCT	0	1	0.541667	0.458333	1	0
Minc3s07140g40771	variant_miR319(iii)	-32.8	UGGAGGACCGUCAUCUCCCUUUGGUCCAGG	TTGGACTGAAGGGAGCTCCT	0	1	0.541667	0.458333	1	0
Minc3s00356g10897	Sly_miRNA1306	-32.8	AGGUCGUGGAAGGCCUCCUGGACG	GTTCAGGAGGTAATAGGACC	0	1	0.611111	0.5	1	0
Minc3s00822g17770	Sly_miRNA1306	-32.8	AGGUCGUGGAAGGCCUCCUGGACG	GTTCAGGAGGTAATAGGACC	0	1	0.611111	0.5	1	0
Minc3s01727g25890	Sly_miRNA1306	-32.8	AGGUCGUGGAAGGCCUCCUGGACG	GTTCAGGAGGTAATAGGACC	0	1	0.611111	0.5	1	0
Minc3s00034g02024	Sly_miRNA2712	-32.8	GGGUAGCCUCUGCACGUUUAGAAGA	TTTTTGGACGGCAGGGGCACC	0	1	0.789474	0.684211	1	0
Minc3s00271g09078	Sly_miRNA2712	-32.8	GGGUAGCCUCUGCACGUUUAGAAGA	TTTTTGGACGGCAGGGGCACC	0	1	0.789474	0.684211	1	0
Minc3s06466g39853	Sly_miRNA2712	-32.8	UUGCCCUAGCUGUCUAAAAAA	TTTTTGGACGGCAGGGGCACC	0	1	0.75	0.625	1	0
Minc3s00674g15936	Sly_miRNA3305	-32.8	CGUUCUGGUUCUGGUUAUUUGUG	ACAGATGACGAGGACTAGAACT	0	1	0.823529	0.705882	1	0
Minc3s00204g07499	Sly_miRNA4209	-32.8	CUCCUGGAUUUCCAGGCGUGGUGGGUCCU	TGGACCCACCTCAGTTTCAGGG	1	1	0.5	0.375	1	0
Minc3s00857g18158	Sly_miRNA4209	-32.8	GCCUGAUAAUGUUGGGGAUGGGUCUAG	TGGACCCACCTCAGTTTCAGGG	0	1	0.666667	0.571429	1	0
Minc3s00874g18337	Sly_miRNA4209	-32.8	GCCUGAUAAUGUUGGGGAUGGGUCUAG	TGGACCCACCTCAGTTTCAGGG	0	1	0.666667	0.571429	1	0
Minc3s00575g14492	Sly_miRNA1243	-32.8	CCCUUGCAUCUAUGCUGAACGUCACUUGCAUCAA	TGATGCAAGTGATGCAGGGCC	1	1	0.448276	0.413793	1	0
Minc3s00302g09745	Sly_miRNA1381	-32.8	GGUCGGGGUGUGGGGGUGAU	TCACCCCCATGATTCGGCAACG	1	1	0.647059	0.352941	1	0
Minc3s00374g11213	Sly_miRNA1381	-32.8	AGCCGAAAGGGCCAGGGGGGUGAU	TCACCCCCATGATTCGGCAACG	1	1	0.428571	0.380952	1	0
Minc3s00716g16468	Sly_miRNA1381	-32.8	AUGCAAUUUUUCAUGGGGGUGAU	TCACCCCCATGATTCGGCAACG	1	1	0.473684	0.473684	1	0
Minc3s02487g30285	Sly_miRNA1381	-32.8	AGCCGAAAGGGCCAGGGGGGUGAU	TCACCCCCATGATTCGGCAACG	1	1	0.428571	0.380952	1	0
Minc3s04129g35549	Sly_miRNA1381	-32.8	ACGUUCCGGAUAUGAUGGGGGUGC	TCACCCCCATGATTCGGCAACG	1	1	0.684211	0.631579	1	0
Minc3s02331g29503	Sly_miRNA1863	-32.8	CUGCUAUUGUUAUGCAUUCUCAUUGGGGA	CCCCGATGAGCATGTATTGGCA	0	1	0.652174	0.565217	1	0
Minc3s04244g35837	Sly_miRNA1863	-32.8	CUGCUAUUGUUAUGCAUUCUCAUUGGGGA	CCCCGATGAGCATGTATTGGCA	0	1	0.652174	0.565217	1	0
Minc3s00184g07022	Sly_miRNA2991	-32.8	GGGAUUCUGUGUUGACUUGGCUUU	AAGCCGAGTCTACGTAGAGTCT	0	1	0.833333	0.611111	1	0
Minc3s00300g09698	Sly_miRNA2991	-32.8	GGGAUUCUGUGUUGACUUGGCUUU	AAGCCGAGTCTACGTAGAGTCT	0	1	0.833333	0.611111	1	0
Minc3s00026g01679	Sly_miRNA4409	-32.8	GAAUAAGCAAAAUAGUCCACAAAA	TTTGTGGACTGTCTTGCTTATT	1	1	0.833333	0.777778	1	0
Minc3s02173g28683	Sly_miRNA4409	-32.8	GAAUAAGCAAAAUAGUCCACAAAA	TTTGTGGACTGTCTTGCTTATT	1	1	0.833333	0.777778	1	0
Minc3s00038g02193	sly-miR164a-5p	-32.7	UUGCUGUGCCUUGUAUUUCUCCAC	TGGAGAAGCAGGGCACGTGCA	1	1	0.736842	0.578947	1	0
Minc3s01063g20344	sly-miR164a-5p	-32.7	UUGCUGUGCCUUGUAUUUCUCCAC	TGGAGAAGCAGGGCACGTGCA	1	1	0.736842	0.578947	1	0
Minc3s00333g10395	sly-miR169b	-32.7	UCAGGCAGGUCCACAAAUUUCUUGGUUAA	TAGCCAAGGATGACTTGCCTG	0	1	0.608696	0.521739	1	0
Minc3s00692g16168	sly-miR169b	-32.7	UCAGGCAGGUCCACAAAUUUCUUGGUUAA	TAGCCAAGGATGACTTGCCTG	0	1	0.608696	0.521739	1	0
Minc3s02446g30082	sly-miR169b	-32.7	UCAGGCAGGUCCACAAAUUUCUUGGUUAA	TAGCCAAGGATGACTTGCCTG	0	1	0.608696	0.521739	1	0
Minc3s00349g10750	sly-miR390b-3p	-32.7	GGAGAUUGUAAGGAUGGAUGGCGU	CGCTATCCATCCTGAGTTTCA	0	1	0.722222	0.611111	1	0
Minc3s02692g31213	sly-miR390b-3p	-32.7	GGAGAUUGUAAGGAUGGAUGGCGU	CGCTATCCATCCTGAGTTTCA	0	1	0.722222	0.611111	1	0
Minc3s00282g09338	sly-miR394-3p	-32.7	CUGUUGGCUGUUUGGCCCACCUU	AGGTGGGCATACTGTCAACA	1	1	0.705882	0.647059	1	0
Minc3s01433g23778	sly-miR482b	-32.7	UGGUUUUGGGGGGAGGAGGGGCAAGAG	TCTTGCCTACACCGCCCATGCC	1	1	0.571429	0.47619	1	0
Minc3s06322g39660	sly-miR482b	-32.7	UGGUUUUGGGGGGAGGAGGGGCAAGAG	TCTTGCCTACACCGCCCATGCC	1	1	0.571429	0.47619	1	0
Minc3s10379g44033	sly-miR7981b	-32.7	GGCCACACAGAGGCGGUGAAGAAGGGGA	ACCCCTTTTTAGCTTACGTGGCAC	1	1	0.521739	0.434783	1	0
Minc3s02695g31227	sly-miR164b-3p	-32.7	AGGAGGAAGGAGAACAUGUA	CACGTGTTCTCCTTCTCCAAC	0	1	0.6875	0.6875	1	0
Minc3s05170g37725	sly-miR164b-3p	-32.7	AGGAGGAAGGAGAACAUGUA	CACGTGTTCTCCTTCTCCAAC	0	1	0.6875	0.6875	1	0
Minc3s00435g12280	sly-miR171b-3p	-32.7	GGAUGAAUUGGCACGGCUUAAA	TTGAGCCGTGCCAATATCACG	0	1	0.666667	0.666667	1	0
Minc3s00027g01709	sly-miR319c-3p	-32.7	GAAGGAAUGCUCCGAUCAGUUCAAU	TTGGACTGAAGGGAGCTCCTT	0	1	0.684211	0.684211	1	0
Minc3s01554g24682	sly-miR396b	-32.7	AGAGUCAGACGCGAGAAAGCUGUGGAGA	TTCCACAGCTTTCTTGAACTT	1	1	0.636364	0.5	1	0
Minc3s01901g27070	sly-miR396b	-32.7	AGAGUCAGACGCGAGAAAGCUGUGGAGA	TTCCACAGCTTTCTTGAACTT	1	1	0.636364	0.5	1	0
Minc3s00399g11652	sly-miR9479-3p	-32.7	CUCCGCCUUUACCAUUCUCG	GAGAATGGTAGAGGGTCGGACC	1	1	0.705882	0.647059	1	0
Minc3s01911g27139	sly-miR167b-3p	-32.7	AUGACCUGCUGUUGGAUGACCU	AGGTCATCTAGCAGCTTCAAT	1	1	0.705882	0.588235	1	0
Minc3s02242g29039	sly-miR319a	-32.7	CGAGCUCUCGUCUCGGUCCAAU	CTTGGACTGAAGGGAGCTCC	1	1	0.6875	0.5625	1	0
Minc3s00162g06435	sly-miR482c	-32.7	UGGAACGUUAAGGGCGGUGAAGAAACUGGCAAGAA	TCTTGCCAATACCGCCCATTCC	1	1	0.482759	0.448276	1	0
Minc3s00061g03127	sly-miR164a-3p	-32.7	GGGGGAAGGCAAGGCAUGUGC	CATGTGCCTGTTTTCCCCATC	0	1	0.705882	0.588235	1	0
Minc3s00023g01480	sly-miR169c	-32.7	GUCGGCAAAGUAUCUUUGGUUGG	CAGCCAAGGATGACTTGCCGA	0	1	0.764706	0.647059	1	0
[truncated: 6,927 more rows]
