# Supplementary material for: Exploring the putative microRNAs cross-kingdom transfer in Solanum lycopersicum-Meloidogyne incognita interactions
Source: Front Plant Sci. 2024 May 8;15:1383986. doi: 10.3389/fpls.2024.1383986 (PMC11114104; doi:10.3389/fpls.2024.1383986)
Supplement: Supplementary Data Sheet 3 — Complete dataset using the seed region-based search approach regarding S. lycopersicum miRNAs putatively targeting genes in M. incognita. Information regarding Minimum Free Energy (MFE), miRNA and target sequence, perfect seed complementarity (no GU), seed complementarity (with GU), percentage (%) of the match without seed and GU, % match without seed but with GU, multiplicity, and 3’ÚTR targeting, are provided. [file Table_3.xlsx]

## Sheet: sly-miRNA vs RKN mRNA_seed
M. incognita target accession	M. incognita miRNA	MFE	S. lycopersicum miRNA	Targeted sequence	M. incognita miRNA sequence	Perfect seed complemntarity; no GU	Seed complementarity with GU	%match without seed with GU	%match without seed and GU	Multiplicity	3-UTR
Minc3s00721g16524	min_miRNA51	-34.6	sly-miR156a	GGUCCACAAGGACCUGUCGG	GTGACAGGTCCGATGTGGATG	0	1	0.733333	0.666667	1	0
Minc3s01868g26852	min_miRNA51	-34.6	sly-miR156a	GGUCCACAAGGACCUGUCGG	GTGACAGGTCCGATGTGGATG	0	1	0.733333	0.666667	1	0
Minc3s10949g44491	min_miRNA51	-34.6	sly-miR156a	GGUCCACAAGGACCUGUCGG	GTGACAGGTCCGATGTGGATG	0	1	0.733333	0.666667	1	0
Minc3s00703g16320	min_miRNA51	-34.4	sly-miR156a	ACCUGAUCGGCCUGUCACU	GTGACAGGTCCGATGTGGATG	1	1	0.5625	0.5625	1	0
Minc3s01046g20158	min_miRNA51	-34.1	sly-miR156a	AAUCCCAACAUCGACCUGUCACA	GTGACAGGTCCGATGTGGATG	1	1	0.722222	0.722222	1	0
Minc3s00014g00871	min_miRNA51	-33.4	sly-miR156a	AGUCCACAACUCGGACUUGUUGA	GTGACAGGTCCGATGTGGATG	0	1	0.764706	0.705882	1	0
Minc3s00014g00907	min_miRNA51	-33.4	sly-miR156a	AGUCCACAACUCGGACUUGUUGA	GTGACAGGTCCGATGTGGATG	0	1	0.764706	0.705882	1	0
Minc3s00686g16079	min_miRNA51	-33.4	sly-miR156a	GUAUCCUGAUCGGAUUCCUGUUAUU	GTGACAGGTCCGATGTGGATG	0	1	0.684211	0.578947	1	0
Minc3s03332g33543	min_miRNA51	-33.4	sly-miR156a	UUCCACAAAGUGGUCCUGUCACA	GTGACAGGTCCGATGTGGATG	1	1	0.611111	0.555556	1	0
Minc3s00038g02183	min_miRNA51	-33	sly-miR156a	GAUCCUGGUGGACCUGUUGCU	GTGACAGGTCCGATGTGGATG	0	1	0.6875	0.625	1	0
Minc3s00038g02186	min_miRNA51	-33	sly-miR156a	GAUCCUGGUGGACCUGUUGCU	GTGACAGGTCCGATGTGGATG	0	1	0.6875	0.625	1	0
Minc3s02083g28172	min_miRNA51	-33	sly-miR156a	GAUCCUGGUGGACCUGUUGCU	GTGACAGGTCCGATGTGGATG	0	1	0.6875	0.625	1	0
Minc3s01576g24844	min_miRNA51	-32.7	sly-miR156a	ACCACAAUCGGAGCCUGUCAG	GTGACAGGTCCGATGTGGATG	1	1	0.647059	0.647059	1	0
Minc3s00004g00247	min_miRNA51	-32.4	sly-miR156a	GAUCCACAUGCGUGGCCAUGGACUUGUCAA	GTGACAGGTCCGATGTGGATG	0	1	0.541667	0.5	1	0
Minc3s00004g00250	min_miRNA51	-32.4	sly-miR156a	GAUCCACAUGCCUGGCCAUGGACUUGUCAA	GTGACAGGTCCGATGTGGATG	0	1	0.541667	0.5	1	0
Minc3s00004g00258	min_miRNA51	-32.4	sly-miR156a	GAUCCACAUGCCUGGCCAUGGACUUGUCAA	GTGACAGGTCCGATGTGGATG	0	1	0.541667	0.5	1	0
Minc3s00356g10885	min_miRNA51	-32.4	sly-miR156a	GAUCCACAUGCCUGGCCAUGGACUUGUCAA	GTGACAGGTCCGATGTGGATG	0	1	0.541667	0.5	1	0
Minc3s00787g17361	min_miRNA51	-32.4	sly-miR156a	UUCCGAUACAAAACGUUGGAUCUGUCACU	GTGACAGGTCCGATGTGGATG	1	1	0.541667	0.416667	1	0
Minc3s00025g01614	min_miRNA51	-32.3	sly-miR156a	UUUCAUAGUGGGCCUGUCGCU	GTGACAGGTCCGATGTGGATG	0	1	0.75	0.5	1	0
Minc3s00787g17361	min_miRNA51	-32.3	sly-miR156a	UUCCAUUACAAACUGUUGGAUCUGUCACU	GTGACAGGTCCGATGTGGATG	1	1	0.541667	0.375	1	0
Minc3s08114g41912	min_miRNA51	-32.3	sly-miR156a	UUUCAUAGUGGGCCUGUCGCU	GTGACAGGTCCGATGTGGATG	0	1	0.75	0.5	1	0
Minc3s11156g44669	min_miRNA51	-32.3	sly-miR156a	UUUCAUAGUGGGCCUGUCGCU	GTGACAGGTCCGATGTGGATG	0	1	0.75	0.5	1	0
Minc3s00006g00428	min_miRNA51	-32.2	sly-miR156a	AGUCCACAUUGGAAUAAUGAACGUUUUCCUGUUAUU	GTGACAGGTCCGATGTGGATG	0	1	0.466667	0.366667	1	0
Minc3s00404g11735	min_miRNA51	-32.2	sly-miR156a	ACCUGAUCGGCCUGUUACU	GTGACAGGTCCGATGTGGATG	0	1	0.5625	0.5625	1	0
Minc3s00715g16453	min_miRNA51	-32.2	sly-miR156a	AUAUCCGGAUCGGAUUCCUGUUAUU	GTGACAGGTCCGATGTGGATG	0	1	0.736842	0.578947	1	0
Minc3s05172g37731	min_miRNA51	-32.2	sly-miR156a	ACCUGAUCGGCCUGUUACU	GTGACAGGTCCGATGTGGATG	0	1	0.5625	0.5625	1	0
Minc3s00125g05351	min_miRNA51	-32.1	sly-miR156a	GUAUCCGGAUCGGAUUCCUGUUAUU	GTGACAGGTCCGATGTGGATG	0	1	0.736842	0.578947	1	0
Minc3s00285g09398	min_miRNA51	-32.1	sly-miR156a	AAUUGACAGGAAAAGGACCUGUCACA	GTGACAGGTCCGATGTGGATG	1	1	0.55	0.5	1	0
Minc3s01388g23397	min_miRNA51	-32.1	sly-miR156a	GCGUCGAUUAUUGGACUUGUCACG	GTGACAGGTCCGATGTGGATG	0	1	0.777778	0.611111	1	0
Minc3s01927g27246	min_miRNA51	-31.9	sly-miR156a	GUAUGCACGGGGGCCUGUCACC	GTGACAGGTCCGATGTGGATG	1	1	0.705882	0.529412	1	0
Minc3s02102g28292	min_miRNA51	-31.8	sly-miR156a	UUCCACGUCGGUAACAUUAAUGUCUGUCACU	GTGACAGGTCCGATGTGGATG	1	1	0.461538	0.384615	1	0
Minc3s00395g11568	min_miRNA51	-31.5	sly-miR156a	ACCACGUCUAUACCUGUCGCA	GTGACAGGTCCGATGTGGATG	0	1	0.588235	0.529412	1	0
Minc3s01420g23683	min_miRNA51	-31.5	sly-miR156a	GUAUGCACGGGGGCCUGUCGCC	GTGACAGGTCCGATGTGGATG	0	1	0.705882	0.529412	1	0
Minc3s00646g15577	min_miRNA51	-31.3	sly-miR156a	GAUUGGCAUCGGCAUCACUUGUCGCA	GTGACAGGTCCGATGTGGATG	0	1	0.65	0.55	1	0
Minc3s04483g36384	min_miRNA51	-31.3	sly-miR156a	GAUUGGCAUCGGCAUCACUUGUCGCA	GTGACAGGTCCGATGTGGATG	0	1	0.65	0.55	1	0
Minc3s10089g43793	min_miRNA51	-31.3	sly-miR156a	GAUUGGCAUCGGCAUCACUUGUCGCA	GTGACAGGTCCGATGTGGATG	0	1	0.65	0.55	1	0
Minc3s00773g17146	min_miRNA51	-31.1	sly-miR156a	UGUCUACAUUGACGAUAUGGAUCUGUUACG	GTGACAGGTCCGATGTGGATG	0	1	0.625	0.416667	1	0
Minc3s01224g21855	min_miRNA51	-31.1	sly-miR156a	UGUCUACAUUGACGAUAUGGAUCUGUUACG	GTGACAGGTCCGATGTGGATG	0	1	0.625	0.416667	1	0
Minc3s02931g32115	min_miRNA51	-31.1	sly-miR156a	UGUCUACAUUGACGAUAUGGAUCUGUUACG	GTGACAGGTCCGATGTGGATG	0	1	0.625	0.416667	1	0
Minc3s03665g34471	min_miRNA51	-31.1	sly-miR156a	GGUCCGCAUUGGAAUUACUGUUAUACUUGUCAG	GTGACAGGTCCGATGTGGATG	0	1	0.481481	0.37037	1	0
Minc3s07054g40666	min_miRNA51	-31.1	sly-miR156a	GGUCCGCAUUGGAAUUACUGUUAUACUUGUCAG	GTGACAGGTCCGATGTGGATG	0	1	0.481481	0.37037	1	0
Minc3s00022g01431	min_miRNA51	-31	sly-miR156a	GGUCCAUAUUCUCUUGACCUGUCAG	GTGACAGGTCCGATGTGGATG	1	1	0.631579	0.473684	1	0
Minc3s00215g07749	min_miRNA51	-31	sly-miR156a	GGUCCAUGUUUUUUGGAUUUGUCACU	GTGACAGGTCCGATGTGGATG	0	1	0.7	0.45	1	0
Minc3s00218g07809	min_miRNA51	-31	sly-miR156a	GGUCCAUGUUUUUUGGAUUUGUCACU	GTGACAGGTCCGATGTGGATG	0	1	0.7	0.45	1	0
Minc3s00444g12433	min_miRNA51	-31	sly-miR156a	GGUCCAUGUUUUUUGGAUUUGUCACU	GTGACAGGTCCGATGTGGATG	0	1	0.7	0.45	1	0
Minc3s00259g08801	min_miRNA51	-30.8	sly-miR156a	CCAUCGACGUUCCAACGGAUCUGUCAG	GTGACAGGTCCGATGTGGATG	1	1	0.619048	0.52381	3	0
Minc3s00259g08801	min_miRNA51	-30.8	sly-miR156a	CCAUCGACGUUCCAACGGAUCUGUCAG	GTGACAGGTCCGATGTGGATG	1	1	0.619048	0.52381	3	0
Minc3s00259g08801	min_miRNA51	-30.8	sly-miR156a	CCAUCGACGUUCCAACGGAUCUGUCAG	GTGACAGGTCCGATGTGGATG	1	1	0.619048	0.52381	3	0
Minc3s00577g14526	min_miRNA51	-30.8	sly-miR156a	AAUUUACAUUGGUUUAAUGAUGAUCCUACCUGUCACU	GTGACAGGTCCGATGTGGATG	1	1	0.451613	0.354839	1	0
Minc3s00968g19416	min_miRNA51	-30.8	sly-miR156a	CCAUCGACGUUCCAACGGAUCUGUCAG	GTGACAGGTCCGATGTGGATG	1	1	0.619048	0.52381	1	0
Minc3s00319g10115	min_miRNA306	-31.2	sly-miR319a	ACCGAAUUUGGUUGUUGUCCAGAU	TTTGGACAAGAATGTAATTTGGA	0	1	0.722222	0.611111	1	0
Minc3s01898g27043	min_miRNA306	-31.2	sly-miR319a	ACCGAAUUUGGUUGUUGUCCAGAU	TTTGGACAAGAATGTAATTTGGA	0	1	0.722222	0.611111	1	0
Minc3s01068g20395	min_miRNA306	-30	sly-miR319a	UUCCAGAACGGGUACAUACUUCUUGUCCAAAA	TTTGGACAAGAATGTAATTTGGA	1	1	0.615385	0.576923	1	0
Minc3s03959g35201	min_miRNA306	-29.7	sly-miR319a	GCCGAGUUGACGUUCUUUGUCCAAAU	TTTGGACAAGAATGTAATTTGGA	1	1	0.8	0.65	1	0
Minc3s04781g36989	min_miRNA306	-29.5	sly-miR319a	GUCCAGAUUGGCGUUGUUCAUGUUUGUCUUGUCCAGAA	TTTGGACAAGAATGTAATTTGGA	0	1	0.53125	0.4375	1	0
Minc3s09959g43672	min_miRNA306	-29.5	sly-miR319a	GUCCAGAUUGGCGUUGUUCAUGUUUGUCUUGUCCAGAA	TTTGGACAAGAATGTAATTTGGA	0	1	0.53125	0.4375	1	0
Minc3s02485g30277	min_miRNA306	-28.9	sly-miR319a	CCCGAGUUAGUUUCUUCUGUCCAGAC	TTTGGACAAGAATGTAATTTGGA	0	1	0.7	0.6	1	0
Minc3s01708g25771	min_miRNA306	-28.7	sly-miR319a	GUCCAAAAUAGUUGCAUUCGGAAUUGUCCAAU	TTTGGACAAGAATGTAATTTGGA	1	1	0.615385	0.538462	1	0
Minc3s01853g26773	min_miRNA306	-28.7	sly-miR319a	GUCCAAAAUAGUUGCAUUCGGAAUUGUCCAAU	TTTGGACAAGAATGTAATTTGGA	1	1	0.615385	0.538462	1	0
Minc3s08164g41964	min_miRNA306	-28.7	sly-miR319a	GUCCAAAAUAGUUGCAUUCGGAAUUGUCCAAU	TTTGGACAAGAATGTAATTTGGA	1	1	0.615385	0.538462	1	0
Minc3s01155g21230	min_miRNA306	-28.4	sly-miR319a	CCCAGACAACGUUCUUGUUCAAU	TTTGGACAAGAATGTAATTTGGA	0	1	0.764706	0.647059	1	0
Minc3s02027g27852	min_miRNA306	-28.4	sly-miR319a	CCCAGACAACGUUCUUGUUCAAU	TTTGGACAAGAATGTAATTTGGA	0	1	0.764706	0.647059	1	0
Minc3s07983g41766	min_miRNA306	-28.4	sly-miR319a	ACCAAAUUAUUUUUUCUAUGUCCAAAA	TTTGGACAAGAATGTAATTTGGA	1	1	0.714286	0.666667	1	0
Minc3s00191g07171	min_miRNA306	-28.2	sly-miR319a	ACCAGAUGCUUUUCUUGUCCAAU	TTTGGACAAGAATGTAATTTGGA	1	1	0.705882	0.588235	1	0
Minc3s02282g29254	min_miRNA306	-28.2	sly-miR319a	ACCAGAUGCUUUUCUUGUCCAAU	TTTGGACAAGAATGTAATTTGGA	1	1	0.705882	0.588235	1	0
Minc3s03909g35113	min_miRNA306	-27.9	sly-miR319a	UUCCAAAGACGGCGUUUUUGUUCAAU	TTTGGACAAGAATGTAATTTGGA	0	1	0.7	0.55	1	0
Minc3s00015g00965	min_miRNA306	-27.8	sly-miR319a	UUCCGGAGCGUUGUUGUCCAGGA	TTTGGACAAGAATGTAATTTGGA	0	1	0.736842	0.473684	1	0
Minc3s01460g23998	min_miRNA306	-27.7	sly-miR319a	GUCCAGAUGGAAAACAUUCAUGUCCGGC	TTTGGACAAGAATGTAATTTGGA	0	1	0.636364	0.590909	1	0
Minc3s01609g25077	min_miRNA306	-27.7	sly-miR319a	GUCCAGAUGGAAAACAUUCAUGUCCGGC	TTTGGACAAGAATGTAATTTGGA	0	1	0.636364	0.590909	1	0
Minc3s01721g25854	min_miRNA306	-27.7	sly-miR319a	GUCCAGAUGGAAAACAUUCAUGUCCGGC	TTTGGACAAGAATGTAATTTGGA	0	1	0.636364	0.590909	1	0
Minc3s00211g07632	min_miRNA306	-27.6	sly-miR319a	ACCAAAUUCAGUCAAUCCACAUUCUGUCCAAAA	TTTGGACAAGAATGTAATTTGGA	1	1	0.535714	0.535714	1	0
Minc3s01127g20982	min_miRNA306	-27.6	sly-miR319a	ACGAAUUCCAUUCUUGUCUAAGC	TTTGGACAAGAATGTAATTTGGA	0	1	0.777778	0.666667	1	0
Minc3s02450g30107	min_miRNA306	-27.6	sly-miR319a	ACCAAAUUCAGUCAAUCCACAUUCUGUCCAAAA	TTTGGACAAGAATGTAATTTGGA	1	1	0.535714	0.535714	1	0
Minc3s01574g24825	min_miRNA306	-27.5	sly-miR319a	CUCCAAGUUCUCGAACAAUUUUGUCCGAAA	TTTGGACAAGAATGTAATTTGGA	0	1	0.666667	0.583333	1	0
Minc3s04198g35722	min_miRNA306	-27.5	sly-miR319a	ACGGAAUUAUUUUGUUCUUGUCCAGU	TTTGGACAAGAATGTAATTTGGA	0	1	0.7	0.55	1	0
Minc3s10786g44364	min_miRNA306	-27.5	sly-miR319a	AUUCAAAUUCUCGUUUUUGUCCAAAU	TTTGGACAAGAATGTAATTTGGA	1	1	0.8	0.65	1	0
Minc3s00673g15931	min_miRNA306	-27.4	sly-miR319a	GCCAGCAUUACAUUUAUGACUUGUCCAGGA	TTTGGACAAGAATGTAATTTGGA	0	1	0.666667	0.583333	1	0
Minc3s01363g23152	min_miRNA306	-27.4	sly-miR319a	GCCAGCAUUACAUUUAUGACUUGUCCAGGA	TTTGGACAAGAATGTAATTTGGA	0	1	0.666667	0.583333	1	0
Minc3s01683g25574	min_miRNA306	-27.4	sly-miR319a	UUUCAAAAUACAGCCUUGUCCAAAG	TTTGGACAAGAATGTAATTTGGA	1	1	0.736842	0.684211	1	0
Minc3s01732g25926	min_miRNA306	-27.4	sly-miR319a	GCCAGCAUUACAUUUAUGACUUGUCCAGGA	TTTGGACAAGAATGTAATTTGGA	0	1	0.666667	0.583333	1	0
Minc3s03720g34603	min_miRNA306	-27.3	sly-miR319a	UUCCAAAUUUCUGUUCUAUGUCCAAGA	TTTGGACAAGAATGTAATTTGGA	1	1	0.761905	0.666667	1	0
Minc3s00869g18275	min_miRNA306	-27.2	sly-miR319a	CCCGAGGUCCGUCAUUUUUGUCCAAAU	TTTGGACAAGAATGTAATTTGGA	1	1	0.666667	0.52381	1	0
Minc3s01670g25494	min_miRNA306	-27.2	sly-miR319a	UUCCACAACAAAUUCUUGUCCAGAA	TTTGGACAAGAATGTAATTTGGA	0	1	0.684211	0.684211	1	0
Minc3s02520g30434	min_miRNA306	-27.2	sly-miR319a	UUCCACAACAAAUUCUUGUCCAGAA	TTTGGACAAGAATGTAATTTGGA	0	1	0.684211	0.684211	1	0
Minc3s02616g30896	min_miRNA306	-27.2	sly-miR319a	CCCGAGGUCCGUCAUUUUUGUCCAAAU	TTTGGACAAGAATGTAATTTGGA	1	1	0.666667	0.52381	1	0
Minc3s02791g31585	min_miRNA306	-27.2	sly-miR319a	GUCCAGAAUAAUAACUUCUUGUCCAGAA	TTTGGACAAGAATGTAATTTGGA	0	1	0.636364	0.590909	1	0
Minc3s03735g34640	min_miRNA306	-27.1	sly-miR319a	AUCUAUAAAGGAUUGCUUCUUGUCCGAGU	TTTGGACAAGAATGTAATTTGGA	0	1	0.666667	0.5	1	0
Minc3s04346g36076	min_miRNA306	-27.1	sly-miR319a	UUCCAAAUUACUGUUUUUUGUUUAAAG	TTTGGACAAGAATGTAATTTGGA	0	1	0.761905	0.714286	1	0
Minc3s04710g36854	min_miRNA306	-27.1	sly-miR319a	AUCUAUAAAGGAUUGCUUCUUGUCCGAGU	TTTGGACAAGAATGTAATTTGGA	0	1	0.666667	0.5	1	0
Minc3s06608g40061	min_miRNA306	-27.1	sly-miR319a	UUCCAAAUUACUGUUUUUUGUUUAAAA	TTTGGACAAGAATGTAATTTGGA	0	1	0.761905	0.714286	1	0
Minc3s00088g04170	min_miRNA306	-27	sly-miR319a	GUCCACCAAUUGCUUCUUGUUCAAC	TTTGGACAAGAATGTAATTTGGA	0	1	0.75	0.7	1	0
Minc3s00107g04750	min_miRNA306	-27	sly-miR319a	CUCCAAAACAAUUUUGUCCAAAG	TTTGGACAAGAATGTAATTTGGA	1	1	0.736842	0.684211	1	0
Minc3s00126g05396	min_miRNA306	-27	sly-miR319a	CUCCAAAACAAUUUUGUCCAAAG	TTTGGACAAGAATGTAATTTGGA	1	1	0.736842	0.684211	1	0
Minc3s00164g06488	min_miRNA306	-27	sly-miR319a	CUCCAAAAAAAAUUUCUUGUCCAGAU	TTTGGACAAGAATGTAATTTGGA	0	1	0.7	0.7	1	0
Minc3s00200g07408	min_miRNA306	-27	sly-miR319a	CUCCAAAACAAUUUUGUCCAAAG	TTTGGACAAGAATGTAATTTGGA	1	1	0.736842	0.684211	1	0
Minc3s00220g07879	min_miRNA306	-27	sly-miR319a	CUCCAUGCCUUGAUGUUCUUGUCCGAC	TTTGGACAAGAATGTAATTTGGA	0	1	0.619048	0.47619	1	0
Minc3s00333g10402	min_miRNA306	-27	sly-miR319a	CUCCAAAACAAUUUUGUCCAAAG	TTTGGACAAGAATGTAATTTGGA	1	1	0.736842	0.684211	1	0
Minc3s03281g33397	min_miRNA306	-27	sly-miR319a	CUCCAAAACAAUUUUGUCCAAAG	TTTGGACAAGAATGTAATTTGGA	1	1	0.736842	0.684211	1	0
Minc3s06564g40004	min_miRNA306	-27	sly-miR319a	CUCCAAAACAAUUUUGUCCAAAG	TTTGGACAAGAATGTAATTTGGA	1	1	0.736842	0.684211	1	0
Minc3s07412g41089	min_miRNA306	-27	sly-miR319a	CUCCAAAACAAUUUUGUCCAAAG	TTTGGACAAGAATGTAATTTGGA	1	1	0.736842	0.684211	1	0
Minc3s00319g10115	NOVEL-5	-30.1	sly-miR319a	ACCGAAUUUGGUUGUUGUCCAGAU	TTTGGACAAGAATGTAATTTGG	0	1	0.722222	0.611111	1	0
Minc3s01898g27043	NOVEL-5	-30.1	sly-miR319a	ACCGAAUUUGGUUGUUGUCCAGAU	TTTGGACAAGAATGTAATTTGG	0	1	0.722222	0.611111	1	0
Minc3s03959g35201	NOVEL-5	-28.6	sly-miR319a	GCCGAGUUGACGUUCUUUGUCCAAAU	TTTGGACAAGAATGTAATTTGG	1	1	0.8	0.65	1	0
Minc3s02485g30277	NOVEL-5	-27.8	sly-miR319a	CCCGAGUUAGUUUCUUCUGUCCAGAC	TTTGGACAAGAATGTAATTTGG	0	1	0.7	0.6	1	0
Minc3s01127g20982	NOVEL-5	-27.6	sly-miR319a	ACGAAUUCCAUUCUUGUCUAAGC	TTTGGACAAGAATGTAATTTGG	0	1	0.823529	0.705882	1	0
Minc3s01068g20395	NOVEL-5	-27.5	sly-miR319a	UCCAGAACGGGUACAUACUUCUUGUCCAAAA	TTTGGACAAGAATGTAATTTGG	1	1	0.6	0.56	1	0
Minc3s01155g21230	NOVEL-5	-27.3	sly-miR319a	CCCAGACAACGUUCUUGUUCAAU	TTTGGACAAGAATGTAATTTGG	0	1	0.764706	0.647059	1	0
Minc3s02027g27852	NOVEL-5	-27.3	sly-miR319a	CCCAGACAACGUUCUUGUUCAAU	TTTGGACAAGAATGTAATTTGG	0	1	0.764706	0.647059	1	0
Minc3s07983g41766	NOVEL-5	-27.3	sly-miR319a	ACCAAAUUAUUUUUUCUAUGUCCAAAA	TTTGGACAAGAATGTAATTTGG	1	1	0.714286	0.666667	1	0
Minc3s00191g07171	NOVEL-5	-27.1	sly-miR319a	ACCAGAUGCUUUUCUUGUCCAAU	TTTGGACAAGAATGTAATTTGG	1	1	0.705882	0.588235	1	0
Minc3s02282g29254	NOVEL-5	-27.1	sly-miR319a	ACCAGAUGCUUUUCUUGUCCAAU	TTTGGACAAGAATGTAATTTGG	1	1	0.705882	0.588235	1	0
Minc3s04781g36989	NOVEL-5	-27	sly-miR319a	UCCAGAUUGGCGUUGUUCAUGUUUGUCUUGUCCAGAA	TTTGGACAAGAATGTAATTTGG	0	1	0.516129	0.419355	1	0
Minc3s09959g43672	NOVEL-5	-27	sly-miR319a	UCCAGAUUGGCGUUGUUCAUGUUUGUCUUGUCCAGAA	TTTGGACAAGAATGTAATTTGG	0	1	0.516129	0.419355	1	0
Minc3s03735g34640	NOVEL-5	-26.8	sly-miR319a	AGGAUUGCUUCUUGUCCGAGU	TTTGGACAAGAATGTAATTTGG	0	1	0.764706	0.529412	1	0
Minc3s04710g36854	NOVEL-5	-26.8	sly-miR319a	AGGAUUGCUUCUUGUCCGAGU	TTTGGACAAGAATGTAATTTGG	0	1	0.764706	0.529412	1	0
Minc3s00004g00268	NOVEL-5	-26.5	sly-miR319a	GCAAAUUACCUCUUGUCCGAU	TTTGGACAAGAATGTAATTTGG	0	1	0.75	0.75	1	0
Minc3s00211g07632	NOVEL-5	-26.5	sly-miR319a	ACCAAAUUCAGUCAAUCCACAUUCUGUCCAAAA	TTTGGACAAGAATGTAATTTGG	1	1	0.535714	0.535714	1	0
Minc3s00545g14055	NOVEL-5	-26.5	sly-miR319a	GCAAAUUACCUCUUGUCCGAU	TTTGGACAAGAATGTAATTTGG	0	1	0.75	0.75	1	0
Minc3s02450g30107	NOVEL-5	-26.5	sly-miR319a	ACCAAAUUCAGUCAAUCCACAUUCUGUCCAAAA	TTTGGACAAGAATGTAATTTGG	1	1	0.535714	0.535714	1	0
Minc3s06619g40078	NOVEL-5	-26.5	sly-miR319a	GCAAAUUACCUCUUGUCCGAU	TTTGGACAAGAATGTAATTTGG	0	1	0.75	0.75	1	0
Minc3s04198g35722	NOVEL-5	-26.4	sly-miR319a	ACGGAAUUAUUUUGUUCUUGUCCAGU	TTTGGACAAGAATGTAATTTGG	0	1	0.7	0.55	1	0
Minc3s00088g04198	NOVEL-5	-26.3	sly-miR319a	GCAAAUUAUAUUUAAAUUAUUCUUGUCCAGU	TTTGGACAAGAATGTAATTTGG	0	1	0.56	0.52	1	0
Minc3s00259g08807	NOVEL-5	-26.3	sly-miR319a	GCAAAUUAUAUUUAAAUUAUUCUUGUCCAGU	TTTGGACAAGAATGTAATTTGG	0	1	0.56	0.52	1	0
Minc3s00673g15931	NOVEL-5	-26.3	sly-miR319a	GCCAGCAUUACAUUUAUGACUUGUCCAGGA	TTTGGACAAGAATGTAATTTGG	0	1	0.666667	0.583333	1	0
Minc3s01363g23152	NOVEL-5	-26.3	sly-miR319a	GCCAGCAUUACAUUUAUGACUUGUCCAGGA	TTTGGACAAGAATGTAATTTGG	0	1	0.666667	0.583333	1	0
Minc3s01732g25926	NOVEL-5	-26.3	sly-miR319a	GCCAGCAUUACAUUUAUGACUUGUCCAGGA	TTTGGACAAGAATGTAATTTGG	0	1	0.666667	0.583333	1	0
Minc3s01708g25771	NOVEL-5	-26.2	sly-miR319a	UCCAAAAUAGUUGCAUUCGGAAUUGUCCAAU	TTTGGACAAGAATGTAATTTGG	1	1	0.6	0.52	1	0
Minc3s01853g26773	NOVEL-5	-26.2	sly-miR319a	UCCAAAAUAGUUGCAUUCGGAAUUGUCCAAU	TTTGGACAAGAATGTAATTTGG	1	1	0.6	0.52	1	0
Minc3s08164g41964	NOVEL-5	-26.2	sly-miR319a	UCCAAAAUAGUUGCAUUCGGAAUUGUCCAAU	TTTGGACAAGAATGTAATTTGG	1	1	0.6	0.52	1	0
Minc3s00869g18275	NOVEL-5	-26.1	sly-miR319a	CCCGAGGUCCGUCAUUUUUGUCCAAAU	TTTGGACAAGAATGTAATTTGG	1	1	0.666667	0.52381	1	0
Minc3s01683g25574	NOVEL-5	-26.1	sly-miR319a	UUCAAAAUACAGCCUUGUCCAAAG	TTTGGACAAGAATGTAATTTGG	1	1	0.722222	0.666667	1	0
Minc3s02616g30896	NOVEL-5	-26.1	sly-miR319a	CCCGAGGUCCGUCAUUUUUGUCCAAAU	TTTGGACAAGAATGTAATTTGG	1	1	0.666667	0.52381	1	0
Minc3s08485g42299	NOVEL-5	-26.1	sly-miR319a	ACAAGUUAGAGUAUUCUUGUUCAGAA	TTTGGACAAGAATGTAATTTGG	0	1	0.75	0.65	1	0
Minc3s10786g44364	NOVEL-5	-26.1	sly-miR319a	UUCAAAUUCUCGUUUUUGUCCAAAU	TTTGGACAAGAATGTAATTTGG	1	1	0.789474	0.631579	1	0
Minc3s05235g37855	NOVEL-5	-25.9	sly-miR319a	AAAAUUACGUUUUUGUCUAGC	TTTGGACAAGAATGTAATTTGG	0	1	0.8125	0.6875	1	0
Minc3s00704g16328	NOVEL-5	-25.8	sly-miR319a	GCAAACAAUGUUCUUGUCCAAGC	TTTGGACAAGAATGTAATTTGG	1	1	0.764706	0.588235	1	0
Minc3s04348g36080	NOVEL-5	-25.8	sly-miR319a	GCAAACAAUGUUCUUGUCCAAGC	TTTGGACAAGAATGTAATTTGG	1	1	0.764706	0.588235	1	0
Minc3s05468g38297	NOVEL-5	-25.8	sly-miR319a	GCAAACAAUGUUCUUGUCCAAGC	TTTGGACAAGAATGTAATTTGG	1	1	0.764706	0.588235	1	0
Minc3s00599g14901	NOVEL-5	-25.7	sly-miR319a	AUCAAUAAUGCAACUUCUUGUCCAGAU	TTTGGACAAGAATGTAATTTGG	0	1	0.666667	0.571429	1	0
Minc3s00019g01235	NOVEL-5	-25.6	sly-miR319a	GCGAAGGACAUCCUCACAUUUCUUGUCCAGAA	TTTGGACAAGAATGTAATTTGG	0	1	0.5	0.461538	1	0
Minc3s00130g05548	NOVEL-5	-25.6	sly-miR319a	GCGAAGGACAUCCUCACAUUUCUUGUCCAGAA	TTTGGACAAGAATGTAATTTGG	0	1	0.5	0.461538	1	0
Minc3s00021g01320	NOVEL-5	-25.5	sly-miR319a	GCCAAUAUGCAUUCUUCAAUGUCUAGAA	TTTGGACAAGAATGTAATTTGG	0	1	0.636364	0.590909	1	0
Minc3s01073g20462	NOVEL-5	-25.5	sly-miR319a	GCCAAUAUGCAUUCUUCAAUGUCUAGAA	TTTGGACAAGAATGTAATTTGG	0	1	0.636364	0.590909	1	0
Minc3s02046g27961	NOVEL-5	-25.5	sly-miR319a	UAAUUAUCGUCUUGUCCAAC	TTTGGACAAGAATGTAATTTGG	1	1	0.625	0.5625	1	0
Minc3s06840g40382	NOVEL-5	-25.5	sly-miR319a	GCCAAUAUGCAUUCUUCAAUGUCUAGAA	TTTGGACAAGAATGTAATTTGG	0	1	0.636364	0.590909	1	0
Minc3s00481g13057	NOVEL-5	-25.4	sly-miR319a	ACGGGUGCAUACUUCUUGUCCAAAA	TTTGGACAAGAATGTAATTTGG	1	1	0.7	0.5	1	0
Minc3s00700g16272	NOVEL-5	-25.4	sly-miR319a	UUCAAAUUCUCGUUUUUGUCCAAU	TTTGGACAAGAATGTAATTTGG	1	1	0.777778	0.611111	1	0
Minc3s00952g19233	NOVEL-5	-25.4	sly-miR319a	AUAAAUUACUUUUUGUCCAGGA	TTTGGACAAGAATGTAATTTGG	0	1	0.823529	0.647059	1	0
Minc3s03909g35113	NOVEL-5	-25.4	sly-miR319a	UCCAAAGACGGCGUUUUUGUUCAAU	TTTGGACAAGAATGTAATTTGG	0	1	0.684211	0.526316	1	0
Minc3s00015g00965	NOVEL-5	-25.3	sly-miR319a	UCCGGAGCGUUGUUGUCCAGGA	TTTGGACAAGAATGTAATTTGG	0	1	0.722222	0.444444	1	0
Minc3s01069g20404	miR-72_1	-34.7	sly-miR169e-3p	AAGCAGUGCCAAUCUUUUGCCC	AGGCAAGATGTTGGCATTGCTG	0	1	0.8125	0.6875	1	0
Minc3s02777g31528	miR-72_1	-34.7	sly-miR169e-3p	AAGCAGUGCCAAUCUUUUGCCC	AGGCAAGATGTTGGCATTGCTG	0	1	0.8125	0.6875	1	0
Minc3s03214g33157	miR-72_1	-34.7	sly-miR169e-3p	AAGCAGUGCCAAUCUUUUGCCC	AGGCAAGATGTTGGCATTGCTG	0	1	0.8125	0.6875	1	0
Minc3s02309g29378	miR-72_1	-33.7	sly-miR169e-3p	GGGCAAUGUAUUAAACGUUUUGCCUG	AGGCAAGATGTTGGCATTGCTG	0	1	0.7	0.55	1	0
Minc3s00145g05964	miR-72_1	-33.5	sly-miR169e-3p	UCAGCAAUGCUCAUCUUGUCUU	AGGCAAGATGTTGGCATTGCTG	0	1	0.777778	0.722222	1	0
Minc3s00127g05425	miR-72_1	-33.2	sly-miR169e-3p	ACAGCAAUGAAUAAUACGUCUUGCCA	AGGCAAGATGTTGGCATTGCTG	1	1	0.6	0.55	1	0
Minc3s00426g12124	miR-72_1	-33.1	sly-miR169e-3p	AGGCAAUGUCUGUACAUUUUGCCC	AGGCAAGATGTTGGCATTGCTG	0	1	0.722222	0.611111	1	0
Minc3s00131g05581	miR-72_1	-32.9	sly-miR169e-3p	CCAGCAGUGCUGUUUUUCUUGCCA	AGGCAAGATGTTGGCATTGCTG	1	1	0.722222	0.5	1	0
Minc3s00199g07361	miR-72_1	-32.9	sly-miR169e-3p	UGCUCUGACCAACAUCUUGCCG	AGGCAAGATGTTGGCATTGCTG	1	1	0.647059	0.647059	1	0
Minc3s01579g24868	miR-72_1	-32.9	sly-miR169e-3p	UGCUCUGACCAACAUCUUGCCG	AGGCAAGATGTTGGCATTGCTG	1	1	0.647059	0.647059	1	0
Minc3s06901g40468	miR-72_1	-32.9	sly-miR169e-3p	UGCUCUGACCAACAUCUUGCCG	AGGCAAGATGTTGGCATTGCTG	1	1	0.647059	0.647059	1	0
Minc3s00097g04459	miR-72_1	-32.8	sly-miR169e-3p	AAGCGCCGCCAGACCGUCUUGCCA	AGGCAAGATGTTGGCATTGCTG	1	1	0.666667	0.5	1	0
Minc3s00241g08368	miR-72_1	-32.8	sly-miR169e-3p	UUAGCAAUGCCUAGAAUUUUGCCA	AGGCAAGATGTTGGCATTGCTG	0	1	0.722222	0.666667	1	0
Minc3s02616g30895	miR-72_1	-32.8	sly-miR169e-3p	AAGCGCCGCCAGACCGUCUUGCCA	AGGCAAGATGTTGGCATTGCTG	1	1	0.666667	0.5	1	0
Minc3s02619g30905	miR-72_1	-32.6	sly-miR169e-3p	CGCAAUGCUUUUAAACGUCUUGCUUU	AGGCAAGATGTTGGCATTGCTG	0	1	0.666667	0.571429	1	0
Minc3s00212g07671	miR-72_1	-32.4	sly-miR169e-3p	CCAGCAGUGCUUCUUGCCUC	AGGCAAGATGTTGGCATTGCTG	1	1	0.666667	0.555556	1	0
Minc3s04310g36008	miR-72_1	-32.4	sly-miR169e-3p	CCAGCAGUGCUUCUUGCCUC	AGGCAAGATGTTGGCATTGCTG	1	1	0.666667	0.555556	1	0
Minc3s00851g18100	miR-72_1	-32.1	sly-miR169e-3p	GCAGCGAAGCUCUUCAUCUUGCCA	AGGCAAGATGTTGGCATTGCTG	1	1	0.666667	0.555556	1	0
Minc3s03288g33418	miR-72_1	-32	sly-miR169e-3p	AAGCAGUGUCAAUCUUUUGCCC	AGGCAAGATGTTGGCATTGCTG	0	1	0.8125	0.625	1	0
Minc3s00366g11083	miR-72_1	-31.9	sly-miR169e-3p	CGCGAUGCCGGCUGGUUUUGCUG	AGGCAAGATGTTGGCATTGCTG	0	1	0.722222	0.5	1	0
Minc3s01757g26098	miR-72_1	-31.9	sly-miR169e-3p	UGUAAUGCCAACAAUCUUGUUUG	AGGCAAGATGTTGGCATTGCTG	0	1	0.777778	0.722222	1	0
Minc3s03214g33161	miR-72_1	-31.9	sly-miR169e-3p	AAGCAGUGACAAUAUUUUGCCC	AGGCAAGATGTTGGCATTGCTG	0	1	0.8125	0.6875	1	0
Minc3s07102g40723	miR-72_1	-31.9	sly-miR169e-3p	UGUAAUGCCAACAAUCUUGUUUG	AGGCAAGATGTTGGCATTGCTG	0	1	0.777778	0.722222	1	0
Minc3s09519g43281	miR-72_1	-31.9	sly-miR169e-3p	AAGCAGUGACAAUAUUUUGCCC	AGGCAAGATGTTGGCATTGCTG	0	1	0.8125	0.6875	1	0
Minc3s09791g43544	miR-72_1	-31.9	sly-miR169e-3p	AAGCAGUGACAAUAUUUUGCCC	AGGCAAGATGTTGGCATTGCTG	0	1	0.8125	0.6875	1	0
Minc3s10861g44422	miR-72_1	-31.9	sly-miR169e-3p	AAGCAGUGACAAUAUUUUGCCC	AGGCAAGATGTTGGCATTGCTG	0	1	0.8125	0.6875	1	0
Minc3s00060g03099	miR-72_1	-31.8	sly-miR169e-3p	AGGCAAAAUGCCAGGUUCCAUUUUGCCUU	AGGCAAGATGTTGGCATTGCTG	0	1	0.652174	0.565217	1	0
Minc3s01377g23276	miR-72_1	-31.8	sly-miR169e-3p	CCAGCACGGCGUUUGUGAAGUGCCAACAAAAAUCUCCUCUUGUCUA	AGGCAAGATGTTGGCATTGCTG	0	1	0.4	0.375	1	0
Minc3s01650g25347	miR-72_1	-31.8	sly-miR169e-3p	CCAGCACGGCGUUUGUGAGGUGCCAACAAAAAUCUCCUCUUGUCUA	AGGCAAGATGTTGGCATTGCTG	0	1	0.4	0.375	1	0
Minc3s02568g30685	miR-72_1	-31.8	sly-miR169e-3p	AGGCAAAAUGCCAGGUUCCAUUUUGCCUU	AGGCAAGATGTTGGCATTGCTG	0	1	0.652174	0.565217	1	0
Minc3s02631g30952	miR-72_1	-31.8	sly-miR169e-3p	AGGCAAAAUGCCAGGUUCCAUUUUGCCUU	AGGCAAGATGTTGGCATTGCTG	0	1	0.652174	0.565217	1	0
Minc3s03551g34173	miR-72_1	-31.8	sly-miR169e-3p	CGUAUUUUUGCCAACUAUCUUGCCG	AGGCAAGATGTTGGCATTGCTG	1	1	0.6	0.55	1	0
Minc3s02792g31587	miR-72_1	-31.7	sly-miR169e-3p	CCGGCAGUGCUUCUUGCCUC	AGGCAAGATGTTGGCATTGCTG	1	1	0.666667	0.5	1	0
Minc3s03778g34776	miR-72_1	-31.7	sly-miR169e-3p	AGGCCUUGCCAAGCUUUUUUCAUCUUGCCG	AGGCAAGATGTTGGCATTGCTG	1	1	0.5	0.458333	1	0
Minc3s07434g41124	miR-72_1	-31.5	sly-miR169e-3p	GCGGCAAAAUUUGCGCACAUCUUGCCG	AGGCAAGATGTTGGCATTGCTG	1	1	0.619048	0.571429	1	0
Minc3s10736g44316	miR-72_1	-31.5	sly-miR169e-3p	GCGGCAAAAUUUGCGCACAUCUUGCCG	AGGCAAGATGTTGGCATTGCTG	1	1	0.619048	0.571429	1	0
Minc3s11083g44611	miR-72_1	-31.5	sly-miR169e-3p	GCAGCAAUGCCAAUCGCAAGCAAAUGUCCCGACAGCCUUCUUGCCUU	AGGCAAGATGTTGGCATTGCTG	1	1	0.390244	0.365854	1	0
Minc3s02408g29886	miR-72_1	-31.4	sly-miR169e-3p	ACAGCUUUUUGCCAAUAUUCUUGCUUU	AGGCAAGATGTTGGCATTGCTG	0	1	0.666667	0.619048	1	0
Minc3s03629g34374	miR-72_1	-31.4	sly-miR169e-3p	ACAGCUUUUUGCCAAUAUUCUUGCUUU	AGGCAAGATGTTGGCATTGCTG	0	1	0.666667	0.619048	1	0
Minc3s00220g07888	miR-72_1	-31.3	sly-miR169e-3p	CUAGUUUUGCACAAGCGUCUUGCCG	AGGCAAGATGTTGGCATTGCTG	1	1	0.631579	0.421053	1	0
Minc3s01556g24691	miR-72_1	-31.3	sly-miR169e-3p	AAGCAGUGCCUGGAUCUUGUUG	AGGCAAGATGTTGGCATTGCTG	0	1	0.75	0.625	1	0
Minc3s01742g25988	miR-72_1	-31.3	sly-miR169e-3p	UCAGCUGCCAAAAGAUCUUGCCA	AGGCAAGATGTTGGCATTGCTG	1	1	0.631579	0.631579	1	0
Minc3s04961g37333	miR-72_1	-31.3	sly-miR169e-3p	UCAGCUGCCAAAAGAUCUUGCCA	AGGCAAGATGTTGGCATTGCTG	1	1	0.631579	0.631579	1	0
Minc3s07020g40634	miR-72_1	-31.3	sly-miR169e-3p	AGGCAAUGUCUGUACAUUUUGCUC	AGGCAAGATGTTGGCATTGCTG	0	1	0.722222	0.611111	1	0
Minc3s00395g11560	miR-72_1	-31.1	sly-miR169e-3p	ACAGCAAGCCCACGUUUUGUCUC	AGGCAAGATGTTGGCATTGCTG	0	1	0.777778	0.722222	1	0
Minc3s01990g27625	miR-72_1	-31.1	sly-miR169e-3p	UGGCAAUGAUCAUCUUGCCA	AGGCAAGATGTTGGCATTGCTG	1	1	0.75	0.5625	1	0
Minc3s04611g36660	miR-72_1	-31.1	sly-miR169e-3p	ACAGCAAGCCCACGUUUUGUCUC	AGGCAAGATGTTGGCATTGCTG	0	1	0.777778	0.722222	1	0
Minc3s00341g10560	miR-72_1	-31	sly-miR169e-3p	CCAGCAUUGCCAGUCUUCUUGCUC	AGGCAAGATGTTGGCATTGCTG	0	1	0.722222	0.666667	1	0
Minc3s00357g10904	miR-72_1	-31	sly-miR169e-3p	GCAGCAAUUCUGCCAGGAAUUGGUCGUUUUGCCUU	AGGCAAGATGTTGGCATTGCTG	0	1	0.551724	0.482759	1	0
Minc3s00540g13976	miR-72_1	-31	sly-miR169e-3p	CCGGCUUCUGUCAGCAAUGUUCUUGCCA	AGGCAAGATGTTGGCATTGCTG	1	1	0.590909	0.454545	1	0
Minc3s00145g05964	miR-72	-36.1	sly-miR169e-3p	AUCAGCAAUGCUCAUCUUGUCUU	AGGCAAGATGTTGGCATTGCTGA	0	1	0.789474	0.736842	1	0
Minc3s01069g20404	miR-72	-34.7	sly-miR169e-3p	AAGCAGUGCCAAUCUUUUGCCC	AGGCAAGATGTTGGCATTGCTGA	0	1	0.764706	0.647059	1	0
Minc3s02777g31528	miR-72	-34.7	sly-miR169e-3p	AAGCAGUGCCAAUCUUUUGCCC	AGGCAAGATGTTGGCATTGCTGA	0	1	0.764706	0.647059	1	0
Minc3s03214g33157	miR-72	-34.7	sly-miR169e-3p	AAGCAGUGCCAAUCUUUUGCCC	AGGCAAGATGTTGGCATTGCTGA	0	1	0.764706	0.647059	1	0
Minc3s00127g05425	miR-72	-34.3	sly-miR169e-3p	ACAGCAAUGAAUAAUACGUCUUGCCA	AGGCAAGATGTTGGCATTGCTGA	1	1	0.6	0.55	1	0
Minc3s00131g05581	miR-72	-34	sly-miR169e-3p	CCAGCAGUGCUGUUUUUCUUGCCA	AGGCAAGATGTTGGCATTGCTGA	1	1	0.722222	0.5	1	0
Minc3s00241g08368	miR-72	-34	sly-miR169e-3p	CUUAGCAAUGCCUAGAAUUUUGCCA	AGGCAAGATGTTGGCATTGCTGA	0	1	0.736842	0.684211	1	0
Minc3s04961g37333	miR-72	-33.8	sly-miR169e-3p	UUCAGCUGCCAAAAGAUCUUGCCA	AGGCAAGATGTTGGCATTGCTGA	1	1	0.65	0.65	1	0
Minc3s01742g25988	miR-72	-33.7	sly-miR169e-3p	CUCAGCUGCCAAAAGAUCUUGCCA	AGGCAAGATGTTGGCATTGCTGA	1	1	0.65	0.65	1	0
Minc3s02309g29378	miR-72	-33.7	sly-miR169e-3p	GGGCAAUGUAUUAAACGUUUUGCCUG	AGGCAAGATGTTGGCATTGCTGA	0	1	0.666667	0.52381	1	0
Minc3s00573g14479	miR-72	-33.6	sly-miR169e-3p	AUCAGCAAGUGCCGACAACAAUUUUGUCA	AGGCAAGATGTTGGCATTGCTGA	0	1	0.695652	0.608696	1	0
Minc3s00212g07671	miR-72	-33.5	sly-miR169e-3p	CCAGCAGUGCUUCUUGCCUC	AGGCAAGATGTTGGCATTGCTGA	1	1	0.666667	0.555556	1	0
Minc3s00648g15592	miR-72	-33.5	sly-miR169e-3p	UUCAGCAAUGGCGAUUUGGAAAGUCCACAUUUUGCCUU	AGGCAAGATGTTGGCATTGCTGA	0	1	0.5	0.46875	1	0
Minc3s04310g36008	miR-72	-33.5	sly-miR169e-3p	CCAGCAGUGCUUCUUGCCUC	AGGCAAGATGTTGGCATTGCTGA	1	1	0.666667	0.555556	1	0
Minc3s08060g41855	miR-72	-33.4	sly-miR169e-3p	UUCAGCAAUGGCGAUUUUGGAAAGUCCACAUUUUGCCUU	AGGCAAGATGTTGGCATTGCTGA	0	1	0.484848	0.454545	1	0
Minc3s00851g18100	miR-72	-33.2	sly-miR169e-3p	GCAGCGAAGCUCUUCAUCUUGCCA	AGGCAAGATGTTGGCATTGCTGA	1	1	0.666667	0.555556	1	0
Minc3s00426g12124	miR-72	-33.1	sly-miR169e-3p	AGGCAAUGUCUGUACAUUUUGCCC	AGGCAAGATGTTGGCATTGCTGA	0	1	0.684211	0.578947	1	0
Minc3s08338g42159	miR-72	-33.1	sly-miR169e-3p	CUCAGUUGCCAUUAUGCCAACAGUUUUGCCG	AGGCAAGATGTTGGCATTGCTGA	0	1	0.6	0.56	1	0
Minc3s00199g07361	miR-72	-32.9	sly-miR169e-3p	UGCUCUGACCAACAUCUUGCCG	AGGCAAGATGTTGGCATTGCTGA	1	1	0.611111	0.611111	1	0
Minc3s01377g23276	miR-72	-32.9	sly-miR169e-3p	CCAGCACGGCGUUUGUGAAGUGCCAACAAAAAUCUCCUCUUGUCUA	AGGCAAGATGTTGGCATTGCTGA	0	1	0.4	0.375	1	0
Minc3s01579g24868	miR-72	-32.9	sly-miR169e-3p	UGCUCUGACCAACAUCUUGCCG	AGGCAAGATGTTGGCATTGCTGA	1	1	0.611111	0.611111	1	0
Minc3s01650g25347	miR-72	-32.9	sly-miR169e-3p	CCAGCACGGCGUUUGUGAGGUGCCAACAAAAAUCUCCUCUUGUCUA	AGGCAAGATGTTGGCATTGCTGA	0	1	0.4	0.375	1	0
Minc3s06901g40468	miR-72	-32.9	sly-miR169e-3p	UGCUCUGACCAACAUCUUGCCG	AGGCAAGATGTTGGCATTGCTGA	1	1	0.611111	0.611111	1	0
Minc3s00097g04459	miR-72	-32.8	sly-miR169e-3p	AAGCGCCGCCAGACCGUCUUGCCA	AGGCAAGATGTTGGCATTGCTGA	1	1	0.631579	0.473684	1	0
Minc3s02616g30895	miR-72	-32.8	sly-miR169e-3p	AAGCGCCGCCAGACCGUCUUGCCA	AGGCAAGATGTTGGCATTGCTGA	1	1	0.631579	0.473684	1	0
Minc3s02792g31587	miR-72	-32.8	sly-miR169e-3p	CCGGCAGUGCUUCUUGCCUC	AGGCAAGATGTTGGCATTGCTGA	1	1	0.666667	0.5	1	0
Minc3s00277g09221	miR-72	-32.7	sly-miR169e-3p	UUCAGUAAUGCCUAGCGAUUUUGCUC	AGGCAAGATGTTGGCATTGCTGA	0	1	0.8	0.7	1	0
Minc3s00713g16430	miR-72	-32.7	sly-miR169e-3p	UUCAGUAAUGCCUAGCGAUUUUGCUC	AGGCAAGATGTTGGCATTGCTGA	0	1	0.8	0.7	1	0
Minc3s00984g19576	miR-72	-32.7	sly-miR169e-3p	UUCAGGAGUGUCAGCGACUUCUUGCUC	AGGCAAGATGTTGGCATTGCTGA	0	1	0.714286	0.52381	1	0
Minc3s02619g30905	miR-72	-32.6	sly-miR169e-3p	CGCAAUGCUUUUAAACGUCUUGCUUU	AGGCAAGATGTTGGCATTGCTGA	0	1	0.636364	0.545455	1	0
Minc3s07434g41124	miR-72	-32.6	sly-miR169e-3p	GCGGCAAAAUUUGCGCACAUCUUGCCG	AGGCAAGATGTTGGCATTGCTGA	1	1	0.619048	0.571429	1	0
Minc3s10736g44316	miR-72	-32.6	sly-miR169e-3p	GCGGCAAAAUUUGCGCACAUCUUGCCG	AGGCAAGATGTTGGCATTGCTGA	1	1	0.619048	0.571429	1	0
Minc3s11083g44611	miR-72	-32.6	sly-miR169e-3p	GCAGCAAUGCCAAUCGCAAGCAAAUGUCCCGACAGCCUUCUUGCCUU	AGGCAAGATGTTGGCATTGCTGA	1	1	0.390244	0.365854	1	0
Minc3s01297g22573	miR-72	-32.5	sly-miR169e-3p	UUCGGCACAAUUUUAGAAAAUCGUGCCGAGGUCUUGUUA	AGGCAAGATGTTGGCATTGCTGA	0	1	0.454545	0.333333	1	0
Minc3s02408g29886	miR-72	-32.5	sly-miR169e-3p	ACAGCUUUUUGCCAAUAUUCUUGCUUU	AGGCAAGATGTTGGCATTGCTGA	0	1	0.666667	0.619048	1	0
Minc3s03629g34374	miR-72	-32.5	sly-miR169e-3p	ACAGCUUUUUGCCAAUAUUCUUGCUUU	AGGCAAGATGTTGGCATTGCTGA	0	1	0.666667	0.619048	1	0
Minc3s01136g21073	miR-72	-32.3	sly-miR169e-3p	CUCGGCAAGUUGCUCGUGCCAAUGAUUUUGCCC	AGGCAAGATGTTGGCATTGCTGA	0	1	0.592593	0.481481	1	0
Minc3s00230g08110	miR-72	-32.2	sly-miR169e-3p	AUCUGCAAUGCUCAUCUUGUCUU	AGGCAAGATGTTGGCATTGCTGA	0	1	0.736842	0.684211	1	0
Minc3s00395g11560	miR-72	-32.2	sly-miR169e-3p	ACAGCAAGCCCACGUUUUGUCUC	AGGCAAGATGTTGGCATTGCTGA	0	1	0.777778	0.722222	1	0
Minc3s02703g31258	miR-72	-32.2	sly-miR169e-3p	AUCAGCAGGGUGACAUUUUGCCA	AGGCAAGATGTTGGCATTGCTGA	0	1	0.777778	0.611111	1	0
Minc3s04611g36660	miR-72	-32.2	sly-miR169e-3p	ACAGCAAGCCCACGUUUUGUCUC	AGGCAAGATGTTGGCATTGCTGA	0	1	0.777778	0.722222	1	0
Minc3s00220g07888	miR-72	-32.1	sly-miR169e-3p	CUAGUUUUGCACAAGCGUCUUGCCG	AGGCAAGATGTTGGCATTGCTGA	1	1	0.631579	0.421053	1	0
Minc3s00341g10560	miR-72	-32.1	sly-miR169e-3p	CCAGCAUUGCCAGUCUUCUUGCUC	AGGCAAGATGTTGGCATTGCTGA	0	1	0.722222	0.666667	1	0
Minc3s00357g10904	miR-72	-32.1	sly-miR169e-3p	GCAGCAAUUCUGCCAGGAAUUGGUCGUUUUGCCUU	AGGCAAGATGTTGGCATTGCTGA	0	1	0.551724	0.482759	1	0
Minc3s00540g13976	miR-72	-32.1	sly-miR169e-3p	CCGGCUUCUGUCAGCAAUGUUCUUGCCA	AGGCAAGATGTTGGCATTGCTGA	1	1	0.590909	0.454545	1	0
Minc3s01203g21673	miR-72	-32.1	sly-miR169e-3p	GCAGCAAUUCUGCCAGGAAUUGGUCGUUUUGCCUU	AGGCAAGATGTTGGCATTGCTGA	0	1	0.551724	0.482759	1	0
Minc3s02042g27935	miR-72	-32.1	sly-miR169e-3p	GCAGCAAUUCUGCCAGGAAUUGGUCGUUUUGCCUU	AGGCAAGATGTTGGCATTGCTGA	0	1	0.551724	0.482759	1	0
Minc3s04771g36974	miR-72	-32.1	sly-miR169e-3p	ACAGCAGUGCCCAAUGGAUCCCUUCUUGUCUA	AGGCAAGATGTTGGCATTGCTGA	0	1	0.615385	0.5	1	0
Minc3s06381g39751	miR-72	-32.1	sly-miR169e-3p	GCAGCAAUUCUGCCAGGAAUUGGUCGUUUUGCCUU	AGGCAAGATGTTGGCATTGCTGA	0	1	0.551724	0.482759	1	0
Minc3s08143g41942	miR-72	-32.1	sly-miR169e-3p	CCAGCAUUGCCAGUCUUCUUGCUC	AGGCAAGATGTTGGCATTGCTGA	0	1	0.722222	0.666667	1	0
Minc3s06463g39848	NOVEL-40	-40.5	sly-miR169f	ACGAAUCCGGGACGCCUUG	AAGGCGTCCCGGATTCGACAATT	1	1	0.611111	0.611111	1	0
Minc3s03714g34588	NOVEL-40	-37.6	sly-miR169f	UUUGUCGAAUUUGGGAUGCUUG	AAGGCGTCCCGGATTCGACAATT	0	1	0.823529	0.705882	1	0
Minc3s05080g37555	NOVEL-40	-37.6	sly-miR169f	UUUGUCGAAUUUGGGAUGCUUG	AAGGCGTCCCGGATTCGACAATT	0	1	0.823529	0.705882	1	0
Minc3s00004g00278	NOVEL-40	-37	sly-miR169f	AUGUCGAAUUUGGGAUGCUUG	AAGGCGTCCCGGATTCGACAATT	0	1	0.764706	0.647059	1	0
Minc3s00488g13181	NOVEL-40	-35.9	sly-miR169f	AUGUCGCUUUCGGGAUGCCUG	AAGGCGTCCCGGATTCGACAATT	0	1	0.647059	0.588235	1	0
Minc3s00783g17303	NOVEL-40	-34.6	sly-miR169f	AGUCGGCGCCGGGGCGUUUG	AAGGCGTCCCGGATTCGACAATT	0	1	0.588235	0.529412	1	0
Minc3s01120g20913	NOVEL-40	-34.6	sly-miR169f	AGUCGGCGCCGGGGCGUUUG	AAGGCGTCCCGGATTCGACAATT	0	1	0.588235	0.529412	1	0
Minc3s06928g40499	NOVEL-40	-34.6	sly-miR169f	AGUCGGCGCCGGGGCGUUUG	AAGGCGTCCCGGATTCGACAATT	0	1	0.588235	0.529412	1	0
Minc3s01831g26597	NOVEL-40	-34.4	sly-miR169f	GGUCGCUUUCGGGAUGCCUG	AAGGCGTCCCGGATTCGACAATT	0	1	0.588235	0.529412	1	0
Minc3s00806g17597	NOVEL-40	-33.9	sly-miR169f	AGAGGGAUUCGGGAUGCCUA	AAGGCGTCCCGGATTCGACAATT	0	1	0.588235	0.470588	1	0
Minc3s00057g02974	NOVEL-40	-33.8	sly-miR169f	UUCGAAUCCGGGAUGUUUC	AAGGCGTCCCGGATTCGACAATT	0	1	0.647059	0.647059	1	0
Minc3s00039g02277	NOVEL-40	-33.5	sly-miR169f	AGUUGCAGUCUUGGGACGCCUUG	AAGGCGTCCCGGATTCGACAATT	1	1	0.65	0.5	1	0
Minc3s06238g39540	NOVEL-40	-33.2	sly-miR169f	CGUCGAGUUUUUUUACAUUUUGCUGGGAUGCCUG	AAGGCGTCCCGGATTCGACAATT	0	1	0.387097	0.322581	1	0
Minc3s01910g27128	NOVEL-40	-33	sly-miR169f	CUGUCCUGUUUGUCUGGGAUGCCUA	AAGGCGTCCCGGATTCGACAATT	0	1	0.52381	0.428571	1	0
Minc3s00043g02385	NOVEL-40	-32.9	sly-miR169f	GGUCUGCUAGAUCUGGGGCGCCUC	AAGGCGTCCCGGATTCGACAATT	0	1	0.52381	0.428571	1	0
Minc3s01868g26853	NOVEL-40	-32.8	sly-miR169f	CUUGGAAAAUCUGGGGCGCCUG	AAGGCGTCCCGGATTCGACAATT	0	1	0.647059	0.588235	1	0
Minc3s01993g27643	NOVEL-40	-32.6	sly-miR169f	AGUCGCUGGGACGCCUG	AAGGCGTCCCGGATTCGACAATT	1	1	0.529412	0.470588	1	0
Minc3s00110g04853	NOVEL-40	-32.4	sly-miR169f	UGUUGUUGAGAAGUCUUGGGGCGUCUUU	AAGGCGTCCCGGATTCGACAATT	0	1	0.727273	0.545455	1	0
Minc3s00480g13052	NOVEL-40	-32.4	sly-miR169f	UGUUGUUGAGAAGUCUUGGGGCGUCUUU	AAGGCGTCCCGGATTCGACAATT	0	1	0.727273	0.545455	1	0
Minc3s00577g14536	NOVEL-40	-32.4	sly-miR169f	GUGUCGAAGUUCCGGCAAAUGGGGCGCUUUG	AAGGCGTCCCGGATTCGACAATT	0	1	0.518519	0.518519	1	0
Minc3s00697g16227	NOVEL-40	-32.4	sly-miR169f	CCGAGAUUCGGGACGCCUC	AAGGCGTCCCGGATTCGACAATT	1	1	0.555556	0.5	1	0
Minc3s00451g12521	NOVEL-40	-32.3	sly-miR169f	GGUGGAAUUUGGGAUGCUUUG	AAGGCGTCCCGGATTCGACAATT	0	1	0.666667	0.555556	1	0
Minc3s01798g26378	NOVEL-40	-32.3	sly-miR169f	GGUGGAAUUUGGGAUGCUUUG	AAGGCGTCCCGGATTCGACAATT	0	1	0.666667	0.555556	1	0
Minc3s01342g22931	NOVEL-40	-32	sly-miR169f	GAAUUGUUACAACGAAUUCAACAAGGGGCGCCUUC	AAGGCGTCCCGGATTCGACAATT	0	1	0.586207	0.551724	1	0
Minc3s00136g05726	NOVEL-40	-31.9	sly-miR169f	AUGUCGAGGCCAUUCCGUUGACGCCUG	AAGGCGTCCCGGATTCGACAATT	1	1	0.521739	0.478261	1	0
Minc3s00199g07360	NOVEL-40	-31.8	sly-miR169f	UAGUUGUCGCUUCAAGGAGUUGUAUCCGGACGCCUG	AAGGCGTCCCGGATTCGACAATT	1	1	0.451613	0.419355	1	0
Minc3s00586g14695	NOVEL-40	-31.8	sly-miR169f	UAGUUGUCGCUUCAAGGAGCUGUAUCCGGACGCCUG	AAGGCGTCCCGGATTCGACAATT	1	1	0.451613	0.419355	1	0
Minc3s00586g14698	NOVEL-40	-31.8	sly-miR169f	UAGUUGUCGCUUCAAGGAGCUGUAUCCGGACGCCUG	AAGGCGTCCCGGATTCGACAATT	1	1	0.451613	0.419355	1	0
Minc3s01579g24858	NOVEL-40	-31.8	sly-miR169f	UAGUUGUCGCUUCAAGGAGCUGUAUCCGGACGCCUG	AAGGCGTCCCGGATTCGACAATT	1	1	0.451613	0.419355	1	0
Minc3s02921g32071	NOVEL-40	-31.8	sly-miR169f	CAAUUGAGCAAAUUCGGGAUGCCUUU	AAGGCGTCCCGGATTCGACAATT	0	1	0.75	0.7	1	0
Minc3s04892g37220	NOVEL-40	-31.8	sly-miR169f	UAGUUGUCGCUUCAAGGAGCUGUAUCCGGACGCCUG	AAGGCGTCCCGGATTCGACAATT	1	1	0.451613	0.419355	1	0
Minc3s05441g38251	NOVEL-40	-31.8	sly-miR169f	UAGUUGUCGCUUCAAGGAGUUGUAUCCGGACGCCUG	AAGGCGTCCCGGATTCGACAATT	1	1	0.451613	0.419355	1	0
Minc3s08913g42748	NOVEL-40	-31.8	sly-miR169f	UAGUUGUCGCUUCAAGGAGCUGUAUCCGGACGCCUG	AAGGCGTCCCGGATTCGACAATT	1	1	0.451613	0.419355	1	0
Minc3s09491g43258	NOVEL-40	-31.8	sly-miR169f	UAGUUGUCGCUUCAAGGAGCUGUAUCCGGACGCCUG	AAGGCGTCCCGGATTCGACAATT	1	1	0.451613	0.419355	1	0
Minc3s10857g44417	NOVEL-40	-31.8	sly-miR169f	UAGUUGUCGCUUCAAGGAGCUGUAUCCGGACGCCUG	AAGGCGTCCCGGATTCGACAATT	1	1	0.451613	0.419355	1	0
Minc3s10894g44447	NOVEL-40	-31.8	sly-miR169f	UAGUUGUCGCUUCAAGGAGCUGUAUCCGGACGCCUG	AAGGCGTCCCGGATTCGACAATT	1	1	0.451613	0.419355	1	0
Minc3s11050g44575	NOVEL-40	-31.8	sly-miR169f	UAGUUGUCGCUUCAAGGAGCUGUAUCCGGACGCCUG	AAGGCGTCCCGGATTCGACAATT	1	1	0.451613	0.419355	1	0
Minc3s11461g44907	NOVEL-40	-31.8	sly-miR169f	UAGUUGUCGCUUCAAGGAGCUGUAUCCGGACGCCUG	AAGGCGTCCCGGATTCGACAATT	1	1	0.451613	0.419355	1	0
Minc3s00001g00015	NOVEL-40	-31.7	sly-miR169f	CGUUGUUGGGUACCGGAGGUGCCUG	AAGGCGTCCCGGATTCGACAATT	0	1	0.789474	0.578947	1	0
Minc3s00053g02819	NOVEL-40	-31.7	sly-miR169f	CGUUGUUGGGUACCGGAGGUGCCUG	AAGGCGTCCCGGATTCGACAATT	0	1	0.789474	0.578947	1	0
Minc3s00541g13992	NOVEL-40	-31.7	sly-miR169f	CAAUUGGGCGGCGUUGGGACGUCUA	AAGGCGTCCCGGATTCGACAATT	0	1	0.684211	0.526316	1	0
Minc3s00152g06174	NOVEL-40	-31.3	sly-miR169f	AGUCAAUUUGGGAUGCCUC	AAGGCGTCCCGGATTCGACAATT	0	1	0.647059	0.529412	1	0
Minc3s01531g24513	NOVEL-40	-31.3	sly-miR169f	AUCGCUUUCGGGAUGCCUG	AAGGCGTCCCGGATTCGACAATT	0	1	0.529412	0.470588	1	0
Minc3s02354g29630	NOVEL-40	-31.3	sly-miR169f	GUGUAGCCAAUCCGGGACGUUUUA	AAGGCGTCCCGGATTCGACAATT	0	1	0.65	0.65	1	0
Minc3s02709g31284	NOVEL-40	-31.3	sly-miR169f	GUGUAGCCAAUCCGGGACGUUUUA	AAGGCGTCCCGGATTCGACAATT	0	1	0.65	0.65	1	0
Minc3s03091g32736	NOVEL-40	-31.3	sly-miR169f	GUGUAGCCAAUCCGGGACGUUUUA	AAGGCGTCCCGGATTCGACAATT	0	1	0.65	0.65	1	0
Minc3s01094g20656	NOVEL-40	-31.1	sly-miR169f	UUCGAAUCCGCGACGUCUC	AAGGCGTCCCGGATTCGACAATT	0	1	0.588235	0.588235	1	0
Minc3s00093g04319	NOVEL-40	-30.9	sly-miR169f	GUGUUGAUCCGGGGAUGUCUG	AAGGCGTCCCGGATTCGACAATT	0	1	0.666667	0.611111	1	0
Minc3s01384g23349	NOVEL-40	-30.6	sly-miR169f	UUUGUUUGGGUCUGGACGGGCGCCUG	AAGGCGTCCCGGATTCGACAATT	0	1	0.666667	0.47619	1	0
Minc3s02667g31120	NOVEL-40	-30.6	sly-miR169f	UGAUUGCGAUCCUGGUGGCGCCUA	AAGGCGTCCCGGATTCGACAATT	0	1	0.7	0.65	1	0
Minc3s00062g03174	min_miRNA322	-32.8	sly-miR9470-3p	UUUGCCAACUUUGAGCCAAU	CTTGGCTCAAAGTTGGACAATTT	1	1	0.705882	0.705882	1	0
Minc3s01288g22499	min_miRNA322	-31.4	sly-miR9470-3p	AUGUCCAGCAGAGCCAAGA	CTTGGCTCAAAGTTGGACAATTT	1	1	0.555556	0.5	1	0
Minc3s05290g37946	min_miRNA322	-31.4	sly-miR9470-3p	CAGGUUGGGCCAACGAGUGGGCCAAGU	CTTGGCTCAAAGTTGGACAATTT	0	1	0.666667	0.571429	1	0
Minc3s02021g27817	min_miRNA322	-30.9	sly-miR9470-3p	GGUCUUAACUUUGGGCCGAGA	CTTGGCTCAAAGTTGGACAATTT	0	1	0.631579	0.578947	1	0
Minc3s01886g26963	min_miRNA322	-30.6	sly-miR9470-3p	CUGUCCAUUUUUGAGCCAAC	CTTGGCTCAAAGTTGGACAATTT	1	1	0.647059	0.588235	1	0
Minc3s00324g10234	min_miRNA322	-30.5	sly-miR9470-3p	AGCCCAACUUUGGGCCGAU	CTTGGCTCAAAGTTGGACAATTT	0	1	0.588235	0.588235	1	0
Minc3s07833g41585	min_miRNA322	-30.5	sly-miR9470-3p	AGCCCAACUUUGGGCCGAU	CTTGGCTCAAAGTTGGACAATTT	0	1	0.588235	0.588235	1	0
Minc3s00056g02908	min_miRNA322	-30.2	sly-miR9470-3p	CGGCGUGUCCAACUUGUAGAGGGCCAGU	CTTGGCTCAAAGTTGGACAATTT	0	1	0.590909	0.5	1	0
Minc3s00114g04991	min_miRNA322	-30.1	sly-miR9470-3p	UUUGCCAACUUUGAGUCAAU	CTTGGCTCAAAGTTGGACAATTT	0	1	0.705882	0.705882	1	0
Minc3s03112g32826	min_miRNA322	-30.1	sly-miR9470-3p	UUUGCCAACUUUGAGUCAAU	CTTGGCTCAAAGTTGGACAATTT	0	1	0.705882	0.705882	1	0
Minc3s01162g21302	min_miRNA322	-29.7	sly-miR9470-3p	AUUCAGCUUUGAGUCAAGG	CTTGGCTCAAAGTTGGACAATTT	0	1	0.611111	0.5	1	0
Minc3s00878g18408	min_miRNA322	-29.6	sly-miR9470-3p	UGAUUGUCCAGCUGGGUCAAA	CTTGGCTCAAAGTTGGACAATTT	0	1	0.764706	0.647059	1	0
Minc3s11077g44607	min_miRNA322	-29.6	sly-miR9470-3p	AGUCCGCUUUGGGCCGAU	CTTGGCTCAAAGTTGGACAATTT	0	1	0.588235	0.529412	1	0
Minc3s03369g33634	min_miRNA322	-29.4	sly-miR9470-3p	AGUCCAACAGAGCCAAGC	CTTGGCTCAAAGTTGGACAATTT	1	1	0.5	0.5	1	0
Minc3s00388g11452	min_miRNA322	-29	sly-miR9470-3p	AAAGUUGUGAAACUUUGAGUCAAA	CTTGGCTCAAAGTTGGACAATTT	0	1	0.777778	0.722222	1	0
Minc3s00556g14244	min_miRNA322	-29	sly-miR9470-3p	CAUUGUCUCGUACAUUGAGCCAAGC	CTTGGCTCAAAGTTGGACAATTT	1	1	0.65	0.6	1	0
Minc3s00159g06378	min_miRNA322	-28.9	sly-miR9470-3p	CAAGUUGUGCAACUUUUUAAUAGAGCCAAC	CTTGGCTCAAAGTTGGACAATTT	1	1	0.625	0.583333	1	0
Minc3s00636g15431	min_miRNA322	-28.9	sly-miR9470-3p	AUGCCAGAGGAGCUUUGGGCCGAGA	CTTGGCTCAAAGTTGGACAATTT	0	1	0.521739	0.478261	1	0
Minc3s07446g41140	min_miRNA322	-28.9	sly-miR9470-3p	UGAUUGUCCAAAUAGGUUUGAGUCAGU	CTTGGCTCAAAGTTGGACAATTT	0	1	0.666667	0.619048	1	0
Minc3s03639g34392	min_miRNA322	-28.8	sly-miR9470-3p	UGAUUGUCAAUCUAUUGGGCCAAGA	CTTGGCTCAAAGTTGGACAATTT	0	1	0.736842	0.684211	1	0
Minc3s04058g35372	min_miRNA322	-28.8	sly-miR9470-3p	UGAUUGUCAAUCUAUUGGGCCAAGA	CTTGGCTCAAAGTTGGACAATTT	0	1	0.736842	0.684211	1	0
Minc3s04154g35617	min_miRNA322	-28.8	sly-miR9470-3p	GGUCCAGUCUUCUUCUUGAGCCAAGC	CTTGGCTCAAAGTTGGACAATTT	1	1	0.5	0.458333	1	0
Minc3s00140g05836	min_miRNA322	-28.7	sly-miR9470-3p	UUUGUCUACAAAUUUUGAGCCAGC	CTTGGCTCAAAGTTGGACAATTT	0	1	0.65	0.55	1	0
Minc3s00317g10066	min_miRNA322	-28.7	sly-miR9470-3p	CGUUGAACUUGUUGAGCCAAGA	CTTGGCTCAAAGTTGGACAATTT	1	1	0.55	0.5	1	0
Minc3s00444g12418	min_miRNA322	-28.7	sly-miR9470-3p	GAAAUUGUUGGGCUGGGCCGAGA	CTTGGCTCAAAGTTGGACAATTT	0	1	0.736842	0.578947	1	0
Minc3s01784g26283	min_miRNA322	-28.7	sly-miR9470-3p	AUGUCAUUCUUUGAGCCAAA	CTTGGCTCAAAGTTGGACAATTT	1	1	0.529412	0.529412	1	0
Minc3s02184g28745	min_miRNA322	-28.7	sly-miR9470-3p	CGUUGAACUUGUUGAGCCAAGA	CTTGGCTCAAAGTTGGACAATTT	1	1	0.55	0.5	1	0
Minc3s03404g33744	min_miRNA322	-28.7	sly-miR9470-3p	CGUCCACUAGAUUUGGGCCAGGA	CTTGGCTCAAAGTTGGACAATTT	0	1	0.52381	0.47619	1	0
Minc3s03683g34515	min_miRNA322	-28.7	sly-miR9470-3p	AUGUCAUUCUUUGAGCCAAA	CTTGGCTCAAAGTTGGACAATTT	1	1	0.529412	0.529412	1	0
Minc3s05550g38411	min_miRNA322	-28.7	sly-miR9470-3p	AUGUCAUUCUUUGAGCCAAA	CTTGGCTCAAAGTTGGACAATTT	1	1	0.529412	0.529412	1	0
Minc3s00288g09493	min_miRNA322	-28.6	sly-miR9470-3p	GGUCCAUGAUUUUUGAGCCAAA	CTTGGCTCAAAGTTGGACAATTT	1	1	0.5	0.45	1	0
Minc3s00196g07288	min_miRNA322	-28.5	sly-miR9470-3p	AAAAUUGUCGGAUAUUCCAGGAGCCGAGG	CTTGGCTCAAAGTTGGACAATTT	0	1	0.652174	0.565217	1	0
Minc3s00307g09846	min_miRNA322	-28.5	sly-miR9470-3p	AAGGUUGCCGAUUUUGGGUUAAGU	CTTGGCTCAAAGTTGGACAATTT	0	1	0.842105	0.631579	1	0
Minc3s02412g29897	min_miRNA322	-28.5	sly-miR9470-3p	AGAAGGGUCCAAUAGGAGAGCCAGGC	CTTGGCTCAAAGTTGGACAATTT	0	1	0.6	0.5	1	0
Minc3s07097g40717	min_miRNA322	-28.5	sly-miR9470-3p	AAAGUUGUUGGAUUGGGAGCCGAA	CTTGGCTCAAAGTTGGACAATTT	0	1	0.722222	0.5	1	0
Minc3s01285g22468	min_miRNA322	-28.4	sly-miR9470-3p	CGGAUUGUCUGGUGAUAUUGGGCCAAC	CTTGGCTCAAAGTTGGACAATTT	0	1	0.714286	0.428571	1	0
Minc3s09693g43454	min_miRNA322	-28.4	sly-miR9470-3p	CGGAUUGUCUGGUGAUAUUGGGCCAAC	CTTGGCTCAAAGTTGGACAATTT	0	1	0.714286	0.428571	1	0
Minc3s00413g11896	min_miRNA322	-28.3	sly-miR9470-3p	AGUCCGAUUGUUAGUCGAGAAGUUGGGCCAAGU	CTTGGCTCAAAGTTGGACAATTT	0	1	0.387097	0.322581	1	0
Minc3s00031g01876	min_miRNA322	-28.2	sly-miR9470-3p	UGUUGCUCCAGCUGAGGAAGUUGGGCCAGU	CTTGGCTCAAAGTTGGACAATTT	0	1	0.56	0.48	1	0
Minc3s00369g11134	min_miRNA322	-28.2	sly-miR9470-3p	AUCCGACUUUUGAGCCAGU	CTTGGCTCAAAGTTGGACAATTT	0	1	0.555556	0.5	1	0
Minc3s06496g39911	min_miRNA322	-28.2	sly-miR9470-3p	CUUGACUUUGAGCCAAGG	CTTGGCTCAAAGTTGGACAATTT	1	1	0.555556	0.388889	1	0
Minc3s00043g02383	min_miRNA322	-28.1	sly-miR9470-3p	CAAAUUGUUCAACUGAGUCAAA	CTTGGCTCAAAGTTGGACAATTT	0	1	0.777778	0.722222	1	0
Minc3s00265g08943	min_miRNA322	-28.1	sly-miR9470-3p	UGGAUUGGUCCAGCAAGAGCCAAC	CTTGGCTCAAAGTTGGACAATTT	1	1	0.684211	0.526316	1	0
Minc3s00570g14431	min_miRNA322	-28.1	sly-miR9470-3p	CAAAUUGUUCAACUGAGUCAAA	CTTGGCTCAAAGTTGGACAATTT	0	1	0.777778	0.722222	1	0
Minc3s00687g16087	min_miRNA322	-28.1	sly-miR9470-3p	GGUCUAUGCUUAUUGAGCCAGGA	CTTGGCTCAAAGTTGGACAATTT	0	1	0.571429	0.47619	1	0
Minc3s00911g18788	min_miRNA322	-28.1	sly-miR9470-3p	CAGAUGGUCCAAAGAGCCGAGG	CTTGGCTCAAAGTTGGACAATTT	0	1	0.631579	0.578947	1	0
Minc3s00943g19143	min_miRNA322	-28.1	sly-miR9470-3p	UAAUUGUCCAACAACAACAGAAGAGCCGAU	CTTGGCTCAAAGTTGGACAATTT	0	1	0.5	0.5	1	0
Minc3s01486g24204	min_miRNA322	-28.1	sly-miR9470-3p	UGGAUUGGUCCAGCAAGAGCCAAC	CTTGGCTCAAAGTTGGACAATTT	1	1	0.684211	0.526316	1	0
Minc3s01502g24305	min_miRNA322	-28.1	sly-miR9470-3p	UGGAUUGGUCCAGCAAGAGCCAAC	CTTGGCTCAAAGTTGGACAATTT	1	1	0.684211	0.526316	1	0
Minc3s02080g28148	min_miRNA322	-28.1	sly-miR9470-3p	AGUCCUCAUGGCUUUGGGCCGGU	CTTGGCTCAAAGTTGGACAATTT	0	1	0.52381	0.428571	1	0
Minc3s01005g19782	min_miRNA32	-33	Sly_miRNA4126	GAGCUGGACCGAGCUGAA	ATTAGTTCGGTCCAGTTAATGC	0	1	0.625	0.5625	1	0
Minc3s00064g03219	min_miRNA32	-32.3	Sly_miRNA4126	UGUAUUAAUGGGACCGGACUGGUG	ATTAGTTCGGTCCAGTTAATGC	0	1	0.833333	0.722222	1	0
Minc3s01854g26784	min_miRNA32	-31.7	Sly_miRNA4126	UGCAUUAAUCUGGGCACGAACUGA	ATTAGTTCGGTCCAGTTAATGC	0	1	0.789474	0.736842	1	0
Minc3s00018g01158	min_miRNA32	-31.4	Sly_miRNA4126	AGUUGAUUGGGCCGAAUUGAA	ATTAGTTCGGTCCAGTTAATGC	0	1	0.8125	0.5625	1	0
Minc3s00602g14955	min_miRNA32	-31.4	Sly_miRNA4126	AGUUGAUUGGGCCGAAUUGAA	ATTAGTTCGGTCCAGTTAATGC	0	1	0.8125	0.5625	1	0
Minc3s00326g10264	min_miRNA32	-31.1	Sly_miRNA4126	AGCUGAGGCUGGACUGAACUAAA	ATTAGTTCGGTCCAGTTAATGC	1	1	0.705882	0.529412	1	0
Minc3s00546g14057	min_miRNA32	-30.1	Sly_miRNA4126	UUAUUGACUGGACGUAGAGCUGAA	ATTAGTTCGGTCCAGTTAATGC	0	1	0.722222	0.611111	1	0
Minc3s02227g28976	min_miRNA32	-30	Sly_miRNA4126	AGCGCGCUGGAUCGAGCUAGUC	ATTAGTTCGGTCCAGTTAATGC	0	1	0.722222	0.555556	1	0
Minc3s00524g13729	min_miRNA32	-29.9	Sly_miRNA4126	UGUAUUGACUGUCUAGAUCGAACUAAUG	ATTAGTTCGGTCCAGTTAATGC	1	1	0.727273	0.590909	1	0
Minc3s01504g24329	min_miRNA32	-29.9	Sly_miRNA4126	UGUAUUGACUGUCUAGAUCGAACUAAUG	ATTAGTTCGGTCCAGTTAATGC	1	1	0.727273	0.590909	1	0
Minc3s02337g29538	min_miRNA32	-29.3	Sly_miRNA4126	CGCUUGCCCUGGGCCGGACUGAC	ATTAGTTCGGTCCAGTTAATGC	0	1	0.647059	0.588235	1	0
Minc3s02628g30942	min_miRNA32	-29.3	Sly_miRNA4126	AGACUGGAUCGGGCUAGA	ATTAGTTCGGTCCAGTTAATGC	0	1	0.625	0.5	1	0
Minc3s03610g34316	min_miRNA32	-29.3	Sly_miRNA4126	AUGUGGGCCGAGCUGAA	ATTAGTTCGGTCCAGTTAATGC	0	1	0.5	0.4375	1	0
Minc3s04950g37317	min_miRNA32	-29.3	Sly_miRNA4126	GUAAUUGGACCGAAUUGAC	ATTAGTTCGGTCCAGTTAATGC	0	1	0.6875	0.625	1	0
Minc3s00031g01879	min_miRNA32	-29.1	Sly_miRNA4126	UGCGUUAACUGGGCAAGGAUUGGUU	ATTAGTTCGGTCCAGTTAATGC	0	1	0.789474	0.684211	1	0
Minc3s01594g24982	min_miRNA32	-29.1	Sly_miRNA4126	UGCGUUAACUGGGCAAGGAUUGGUU	ATTAGTTCGGTCCAGTTAATGC	0	1	0.789474	0.684211	1	0
Minc3s08466g42284	min_miRNA32	-29.1	Sly_miRNA4126	UGCGUUAACUGGGCAAGGAUUGGUU	ATTAGTTCGGTCCAGTTAATGC	0	1	0.789474	0.684211	1	0
Minc3s00115g05044	min_miRNA32	-28.7	Sly_miRNA4126	UGCGUCAAUUGGACGGGGCUGGUU	ATTAGTTCGGTCCAGTTAATGC	0	1	0.777778	0.666667	1	0
Minc3s05556g38427	min_miRNA32	-28.7	Sly_miRNA4126	UGCGUCAAUUGGACGGGGCUGGUU	ATTAGTTCGGTCCAGTTAATGC	0	1	0.777778	0.666667	1	0
Minc3s00001g00019	min_miRNA32	-28.6	Sly_miRNA4126	AGAUUGGACCGAAUUAAA	ATTAGTTCGGTCCAGTTAATGC	0	1	0.625	0.5	1	0
Minc3s02214g28895	min_miRNA32	-28.6	Sly_miRNA4126	AGAUUGGACCGAAUUAAA	ATTAGTTCGGTCCAGTTAATGC	0	1	0.625	0.5	1	0
Minc3s00139g05815	min_miRNA32	-28.5	Sly_miRNA4126	UGCGACAGAGUUGGACCGAGCUGAA	ATTAGTTCGGTCCAGTTAATGC	0	1	0.684211	0.526316	1	0
Minc3s02759g31466	min_miRNA32	-28.5	Sly_miRNA4126	UGCGACAGAGUUGGACCGAGCUGAA	ATTAGTTCGGTCCAGTTAATGC	0	1	0.684211	0.526316	1	0
Minc3s07983g41767	min_miRNA32	-28.5	Sly_miRNA4126	UGCGACAGAGUUGGACCGAGCUGAA	ATTAGTTCGGTCCAGTTAATGC	0	1	0.684211	0.526316	1	0
Minc3s02288g29280	min_miRNA32	-28.3	Sly_miRNA4126	AGAUUGGACUGGACUAGUU	ATTAGTTCGGTCCAGTTAATGC	0	1	0.647059	0.470588	1	0
Minc3s00258g08794	min_miRNA32	-28.2	Sly_miRNA4126	AGCAAGCUGGGCACGGAUUAAUG	ATTAGTTCGGTCCAGTTAATGC	0	1	0.736842	0.631579	1	0
Minc3s01498g24282	min_miRNA32	-28.2	Sly_miRNA4126	AGCAAGCUGGGCACGGAUUAAUG	ATTAGTTCGGTCCAGTTAATGC	0	1	0.736842	0.631579	1	0
Minc3s04823g37072	min_miRNA32	-28.2	Sly_miRNA4126	AGCAAGCUGGGCACGGAUUAAUG	ATTAGTTCGGTCCAGTTAATGC	0	1	0.736842	0.631579	1	0
Minc3s00327g10292	min_miRNA32	-28.1	Sly_miRNA4126	CUAUUGAAUUGGAUCGAGCUAAA	ATTAGTTCGGTCCAGTTAATGC	0	1	0.823529	0.588235	1	0
Minc3s02664g31111	min_miRNA32	-28.1	Sly_miRNA4126	GUUGGACCGAGCUGAA	ATTAGTTCGGTCCAGTTAATGC	0	1	0.5625	0.4375	1	0
Minc3s02689g31200	min_miRNA32	-28.1	Sly_miRNA4126	CUAUUGAAUUGGAUCGAGCUAAA	ATTAGTTCGGTCCAGTTAATGC	0	1	0.823529	0.588235	1	0
Minc3s03425g33803	min_miRNA32	-28.1	Sly_miRNA4126	GUUGGACCGAGCUGAA	ATTAGTTCGGTCCAGTTAATGC	0	1	0.5625	0.4375	1	0
Minc3s04219g35767	min_miRNA32	-28.1	Sly_miRNA4126	GUUGGACCGAGCUGAA	ATTAGTTCGGTCCAGTTAATGC	0	1	0.5625	0.4375	1	0
Minc3s06220g39516	min_miRNA32	-28.1	Sly_miRNA4126	CUAUUGAAUUGGAUCGAGCUAAA	ATTAGTTCGGTCCAGTTAATGC	0	1	0.823529	0.588235	1	0
Minc3s00319g10113	min_miRNA32	-28	Sly_miRNA4126	AGCACUAUACUGGAUUGGGCUGAUC	ATTAGTTCGGTCCAGTTAATGC	0	1	0.789474	0.684211	1	0
Minc3s00319g10114	min_miRNA32	-28	Sly_miRNA4126	AGCACUAUACUGGAUUGGGCUGAUC	ATTAGTTCGGTCCAGTTAATGC	0	1	0.789474	0.684211	1	0
Minc3s01088g20600	min_miRNA32	-28	Sly_miRNA4126	GAGGUGGACCGAACUGGG	ATTAGTTCGGTCCAGTTAATGC	0	1	0.5625	0.5	1	0
Minc3s01016g19874	min_miRNA32	-27.9	Sly_miRNA4126	UGCAUUGGAAAAGUUGGCCGAGCUAAUG	ATTAGTTCGGTCCAGTTAATGC	0	1	0.652174	0.521739	1	0
Minc3s07148g40779	min_miRNA32	-27.9	Sly_miRNA4126	UGCAUUGGAAAAGUUGGCCGAGCUAAUG	ATTAGTTCGGTCCAGTTAATGC	0	1	0.652174	0.521739	1	0
Minc3s00022g01394	min_miRNA32	-27.8	Sly_miRNA4126	CGGAUUUCUGGACCGAAUUAAUU	ATTAGTTCGGTCCAGTTAATGC	0	1	0.722222	0.722222	1	0
Minc3s00542g14007	min_miRNA32	-27.8	Sly_miRNA4126	GGCGUUAAUUGGGUUCUCUCCGAAUUAAC	ATTAGTTCGGTCCAGTTAATGC	0	1	0.652174	0.521739	1	0
Minc3s01128g20986	min_miRNA32	-27.8	Sly_miRNA4126	GGCGUUAAUUGGGUUCUCUCCGAAUUAAC	ATTAGTTCGGTCCAGTTAATGC	0	1	0.652174	0.521739	1	0
Minc3s01820g26517	min_miRNA32	-27.8	Sly_miRNA4126	GUUGGACCGAGCUGAC	ATTAGTTCGGTCCAGTTAATGC	0	1	0.5625	0.4375	1	0
Minc3s01892g27005	min_miRNA32	-27.8	Sly_miRNA4126	GUUGGACCGAGCUGAC	ATTAGTTCGGTCCAGTTAATGC	0	1	0.5625	0.4375	1	0
Minc3s03764g34739	min_miRNA32	-27.8	Sly_miRNA4126	UGUUUUGAUUAGGGACCGAACUGAC	ATTAGTTCGGTCCAGTTAATGC	0	1	0.736842	0.578947	1	0
Minc3s03835g34941	min_miRNA32	-27.8	Sly_miRNA4126	AGGCUGGAUUGGGCUAAUA	ATTAGTTCGGTCCAGTTAATGC	0	1	0.647059	0.411765	1	0
Minc3s06085g39308	min_miRNA32	-27.8	Sly_miRNA4126	UGUUGACUGGCAUGGAACUAAUA	ATTAGTTCGGTCCAGTTAATGC	1	1	0.777778	0.555556	1	0
Minc3s06311g39650	min_miRNA32	-27.8	Sly_miRNA4126	GUUGGACCGAGCUGAC	ATTAGTTCGGTCCAGTTAATGC	0	1	0.5625	0.4375	1	0
Minc3s08534g42346	min_miRNA32	-27.8	Sly_miRNA4126	AAACUGGACUGGAUUAAA	ATTAGTTCGGTCCAGTTAATGC	0	1	0.625	0.5625	1	0
Minc3s00460g12700	min_miRNA32	-27.7	Sly_miRNA4126	AGCGUUGAAGCUGCUGAUCGAGCUAGG	ATTAGTTCGGTCCAGTTAATGC	0	1	0.714286	0.52381	1	0
Minc3s01851g26754	min_miRNA37	-47.4	Sly_miRNA3291	GAGACUCAUGGACAACCUUCCGAU	TCGGAAGGTTGTCCATGAGTCT	1	1	0.888889	0.888889	1	0
Minc3s01851g26754	min_miRNA37	-47.3	Sly_miRNA3291	AAGACUCAUGGACAACCUUCCGAU	TCGGAAGGTTGTCCATGAGTCT	1	1	0.888889	0.888889	1	0
Minc3s01851g26754	min_miRNA37	-44.9	Sly_miRNA3291	GAGACUCAUGGACAACCUUCCGC	TCGGAAGGTTGTCCATGAGTCT	1	1	0.882353	0.882353	2	0
Minc3s01851g26754	min_miRNA37	-44.9	Sly_miRNA3291	GAGACUCAUGGACAACCUUCCGC	TCGGAAGGTTGTCCATGAGTCT	1	1	0.882353	0.882353	2	0
Minc3s00173g06733	min_miRNA37	-36.5	Sly_miRNA3291	AAGAAACCGUGGACAGCCUUCUGAG	TCGGAAGGTTGTCCATGAGTCT	0	1	0.736842	0.631579	1	0
Minc3s00235g08224	min_miRNA37	-35.6	Sly_miRNA3291	CAGGCUCGUGGACUCCUUUCUGAC	TCGGAAGGTTGTCCATGAGTCT	0	1	0.777778	0.666667	1	0
Minc3s00125g05356	min_miRNA37	-35.3	Sly_miRNA3291	GAGACUUGGGUGGGCGUUUUCCUUCCGAU	TCGGAAGGTTGTCCATGAGTCT	1	1	0.652174	0.478261	1	0
Minc3s00715g16448	min_miRNA37	-35.3	Sly_miRNA3291	GAGACUUGGGUGGGCGUUUUCCUUCCGAU	TCGGAAGGTTGTCCATGAGTCT	1	1	0.652174	0.478261	1	0
Minc3s00109g04813	min_miRNA37	-34.3	Sly_miRNA3291	AAGGCUCAUGGUGGAUUUUCUGU	TCGGAAGGTTGTCCATGAGTCT	0	1	0.764706	0.588235	1	0
Minc3s00681g16004	min_miRNA37	-34.3	Sly_miRNA3291	AAGGCUCAUGGUGGAUUUUCUGU	TCGGAAGGTTGTCCATGAGTCT	0	1	0.764706	0.588235	1	0
Minc3s00400g11657	min_miRNA37	-34.2	Sly_miRNA3291	CGACAUUCAUGGACAAUUUUCUGAU	TCGGAAGGTTGTCCATGAGTCT	0	1	0.789474	0.736842	1	0
Minc3s02292g29294	min_miRNA37	-34.2	Sly_miRNA3291	CGACAUUCAUGGACAAUUUUCUGAU	TCGGAAGGTTGTCCATGAGTCT	0	1	0.789474	0.736842	1	0
Minc3s02807g31639	min_miRNA37	-34	Sly_miRNA3291	UGACUGCAAUGGACAGCCUUUUGAC	TCGGAAGGTTGTCCATGAGTCT	0	1	0.736842	0.684211	1	0
Minc3s09927g43649	min_miRNA37	-34	Sly_miRNA3291	UGACUGCAAUGGACAGCCUUUUGAC	TCGGAAGGTTGTCCATGAGTCT	0	1	0.736842	0.684211	1	0
Minc3s00097g04466	min_miRNA37	-33.8	Sly_miRNA3291	AGGACAUGAUGGACAACUUUUCGAU	TCGGAAGGTTGTCCATGAGTCT	0	1	0.789474	0.736842	1	0
Minc3s00621g15213	min_miRNA37	-33.8	Sly_miRNA3291	AGGACAUGAUGGACAACUUUUCGAU	TCGGAAGGTTGTCCATGAGTCT	0	1	0.789474	0.736842	1	0
Minc3s00941g19112	min_miRNA37	-33.8	Sly_miRNA3291	UGGCGAUGGGCAACCUUCUGGA	TCGGAAGGTTGTCCATGAGTCT	0	1	0.764706	0.588235	1	0
Minc3s01822g26528	min_miRNA37	-33.8	Sly_miRNA3291	AGGACAUGAUGGACAACUUUUCGAU	TCGGAAGGTTGTCCATGAGTCT	0	1	0.789474	0.736842	1	0
Minc3s01788g26311	min_miRNA37	-33.7	Sly_miRNA3291	CAGGCUCGAGGACUCCCUUCUGAC	TCGGAAGGTTGTCCATGAGTCT	0	1	0.722222	0.611111	1	0
Minc3s01540g24563	min_miRNA37	-33.4	Sly_miRNA3291	UGACUGCAAUGGGCAGCCUUUUGAC	TCGGAAGGTTGTCCATGAGTCT	0	1	0.736842	0.631579	1	0
Minc3s02438g30045	min_miRNA37	-33.1	Sly_miRNA3291	GGGACUACUUCAUGGACUUGUUUUCCUUCCGGU	TCGGAAGGTTGTCCATGAGTCT	1	1	0.518519	0.444444	1	0
Minc3s03062g32620	min_miRNA37	-33.1	Sly_miRNA3291	GGGACUACUUCAUGGACUUGUUUUCCUUCCGGU	TCGGAAGGTTGTCCATGAGTCT	1	1	0.518519	0.444444	1	0
Minc3s03323g33521	min_miRNA37	-33.1	Sly_miRNA3291	GGGACUACUUCAUGGACUUGUUUUCCUUCCGGU	TCGGAAGGTTGTCCATGAGTCT	1	1	0.518519	0.444444	1	0
Minc3s00020g01304	min_miRNA37	-33	Sly_miRNA3291	UGGCUUAUGGGCAUCCUGGCGUUCCUUCUGAA	TCGGAAGGTTGTCCATGAGTCT	0	1	0.538462	0.423077	1	0
Minc3s00342g10605	min_miRNA37	-33	Sly_miRNA3291	UGGGCUUCUUUUUGGACAACCUUUCGC	TCGGAAGGTTGTCCATGAGTCT	0	1	0.666667	0.52381	1	0
Minc3s00965g19381	min_miRNA37	-33	Sly_miRNA3291	UGGGCUUCUUUUUGGACAACCUUUCGC	TCGGAAGGTTGTCCATGAGTCT	0	1	0.666667	0.52381	1	0
Minc3s07837g41589	min_miRNA37	-33	Sly_miRNA3291	UGGGCUUCUUUUUGGACAACCUUUCGC	TCGGAAGGTTGTCCATGAGTCT	0	1	0.666667	0.52381	1	0
Minc3s00296g09622	min_miRNA37	-32.9	Sly_miRNA3291	UGGAUUUAUGGGCAUUGGACUUUCUGAA	TCGGAAGGTTGTCCATGAGTCT	0	1	0.727273	0.545455	1	0
Minc3s00738g16692	min_miRNA37	-32.9	Sly_miRNA3291	UGGAUUUAUGGGCAUUGGACUUUCUGAA	TCGGAAGGTTGTCCATGAGTCT	0	1	0.727273	0.545455	1	0
Minc3s03486g33981	min_miRNA37	-32.9	Sly_miRNA3291	UGGAUUUAUGGGCAUUGGACUUUCUGAA	TCGGAAGGTTGTCCATGAGTCT	0	1	0.727273	0.545455	1	0
Minc3s00638g15459	min_miRNA37	-32.7	Sly_miRNA3291	AGGACUUGGAGAGCCUUCUGAC	TCGGAAGGTTGTCCATGAGTCT	0	1	0.722222	0.611111	1	0
Minc3s01530g24511	min_miRNA37	-32.7	Sly_miRNA3291	AGGACUUGGAGAGCCUUCUGAC	TCGGAAGGTTGTCCATGAGTCT	0	1	0.722222	0.611111	1	0
Minc3s03825g34913	min_miRNA37	-32.7	Sly_miRNA3291	AGGACUUGGAGAGCCUUCUGAC	TCGGAAGGTTGTCCATGAGTCT	0	1	0.722222	0.611111	1	0
Minc3s07080g40695	min_miRNA37	-32.7	Sly_miRNA3291	AGGACUUGGAGAGCCUUCUGAC	TCGGAAGGTTGTCCATGAGTCT	0	1	0.722222	0.611111	1	0
Minc3s00016g01061	min_miRNA37	-32.6	Sly_miRNA3291	CCUCGAGGAGCAACCUUCCGAA	TCGGAAGGTTGTCCATGAGTCT	1	1	0.666667	0.611111	1	0
Minc3s00704g16328	min_miRNA37	-32.6	Sly_miRNA3291	AGGUUUUAUGGCGACAACCUUCCGGA	TCGGAAGGTTGTCCATGAGTCT	1	1	0.75	0.55	1	0
Minc3s00049g02646	min_miRNA37	-32.4	Sly_miRNA3291	AACUCCUGGAGGGCCUUCUGAU	TCGGAAGGTTGTCCATGAGTCT	0	1	0.705882	0.588235	1	0
Minc3s00364g11057	min_miRNA37	-32.3	Sly_miRNA3291	CGGACCUCCCGGGCAACCCGGCCUUCCGGG	TCGGAAGGTTGTCCATGAGTCT	1	1	0.583333	0.416667	1	0
Minc3s05699g38661	min_miRNA37	-32.3	Sly_miRNA3291	AAGACGUUUGGAUGGUGGACUUUCCGAA	TCGGAAGGTTGTCCATGAGTCT	0	1	0.590909	0.5	1	0
Minc3s05754g38778	min_miRNA37	-32.1	Sly_miRNA3291	UGAUUCUUGGACAUCUCUUUCCGAU	TCGGAAGGTTGTCCATGAGTCT	0	1	0.684211	0.631579	1	0
Minc3s01218g21812	min_miRNA37	-32	Sly_miRNA3291	CCUCAUGGGAUGCGACCUUUCGGG	TCGGAAGGTTGTCCATGAGTCT	0	1	0.65	0.5	1	0
Minc3s00509g13498	min_miRNA37	-31.9	Sly_miRNA3291	UAUUUAUGGAUGACCCUUCCGAA	TCGGAAGGTTGTCCATGAGTCT	1	1	0.777778	0.555556	1	0
Minc3s01495g24263	min_miRNA37	-31.9	Sly_miRNA3291	AGCUCUUGGAAACCUUCCGAA	TCGGAAGGTTGTCCATGAGTCT	1	1	0.705882	0.647059	1	0
Minc3s10885g44440	min_miRNA37	-31.9	Sly_miRNA3291	AGCUCUUGGAAACCUUCCGAA	TCGGAAGGTTGTCCATGAGTCT	1	1	0.705882	0.647059	1	0
Minc3s00030g01819	min_miRNA37	-31.7	Sly_miRNA3291	UGGCCGAUGGUGAACCUUCUGAA	TCGGAAGGTTGTCCATGAGTCT	0	1	0.647059	0.588235	1	0
Minc3s00053g02819	min_miRNA37	-31.7	Sly_miRNA3291	CAGGCCUGGUGGACUUCCUUUACCUUCCGGC	TCGGAAGGTTGTCCATGAGTCT	1	1	0.56	0.44	1	0
Minc3s00283g09352	min_miRNA37	-31.7	Sly_miRNA3291	UGGCCGAUGGUGAACCUUCUGAA	TCGGAAGGTTGTCCATGAGTCT	0	1	0.647059	0.588235	1	0
Minc3s01767g26149	min_miRNA37	-31.7	Sly_miRNA3291	UGACCCUAAGGCAUGGACUGCCUUCUGGU	TCGGAAGGTTGTCCATGAGTCT	0	1	0.565217	0.478261	1	0
Minc3s00001g00015	min_miRNA37	-31.6	Sly_miRNA3291	AAGCCUGGUGGACUUCCUUUACCUUCCGGU	TCGGAAGGTTGTCCATGAGTCT	1	1	0.541667	0.458333	1	0
Minc3s00286g09451	min_miRNA37	-31.6	Sly_miRNA3291	UGGCCAGUCAACUGGACGCCCUUCCGAA	TCGGAAGGTTGTCCATGAGTCT	1	1	0.636364	0.545455	1	0
