# Supplementary material for: Exploring the putative microRNAs cross-kingdom transfer in Solanum lycopersicum-Meloidogyne incognita interactions
Source: Front Plant Sci. 2024 May 8;15:1383986. doi: 10.3389/fpls.2024.1383986 (PMC11114104; doi:10.3389/fpls.2024.1383986)
Supplement: Supplementary Data Sheet 4 — List of enriched S. lycopersicum Biological Process GO terms, with the relevant terms of the functionally grouped term networks provided by ClueGO shown in bold. Genes relative to each term and the miRNAs targeting each gene are shown. [file Table_4.xlsx]

## Sheet: min-miRNA cross-target GO terms
GO ID	GO Term	S.lycopericum gene	M.incognita miRNA
GO:0019203	carbohydrate phosphatase activity	Solyc01g006740	min_miRNA206
GO:0019203	carbohydrate phosphatase activity	Solyc07g062140	miR-81
GO:0019203	carbohydrate phosphatase activity	Solyc07g062410	min_miRNA112
GO:0019203	carbohydrate phosphatase activity	Solyc10g081660	min_miRNA206
GO:0072329	monocarboxylic acid catabolic process	Solyc04g054900	min_miRNA17
GO:0072329	monocarboxylic acid catabolic process	Solyc08g005610	miR-34_1
GO:0072329	monocarboxylic acid catabolic process	Solyc10g008110	min_miRNA112, NOVEL-28
GO:0000726	non-recombinational repair	Solyc01g091350	NOVEL-12
GO:0000726	non-recombinational repair	Solyc01g091370	miR-87
GO:0000726	non-recombinational repair	Solyc02g093330	let-7
GO:0000726	non-recombinational repair	Solyc02g093690	NOVEL-16-1
GO:0006303	double-strand break repair via nonhomologous end joining	Solyc01g091350	NOVEL-12
GO:0006303	double-strand break repair via nonhomologous end joining	Solyc01g091370	miR-87
GO:0006303	double-strand break repair via nonhomologous end joining	Solyc02g093330	let-7
GO:0006303	double-strand break repair via nonhomologous end joining	Solyc02g093690	NOVEL-16-1
GO:0042594	response to starvation	Solyc01g090890	min_miRNA109
GO:0042594	response to starvation	Solyc02g037510	min_miRNA151
GO:0042594	response to starvation	Solyc09g014790	NOVEL-37
GO:0009267	cellular response to starvation	Solyc01g090890	min_miRNA109
GO:0009267	cellular response to starvation	Solyc02g037510	min_miRNA151
GO:0009267	cellular response to starvation	Solyc09g014790	NOVEL-37
GO:0006613	cotranslational protein targeting to membrane	Solyc03g093970	NOVEL-35
GO:0006613	cotranslational protein targeting to membrane	Solyc03g116810	miR-76, miR-76_1
GO:0006613	cotranslational protein targeting to membrane	Solyc03g116820	min_miRNA322
GO:0006614	SRP-dependent cotranslational protein targeting to membrane	Solyc03g093970	NOVEL-35
GO:0006614	SRP-dependent cotranslational protein targeting to membrane	Solyc03g116810	miR-76, miR-76_1
GO:0006614	SRP-dependent cotranslational protein targeting to membrane	Solyc03g116820	min_miRNA322
GO:0000154	rRNA modification	Solyc01g100430	NOVEL-44
GO:0000154	rRNA modification	Solyc04g051720	miR-76, miR-76_1
GO:0000154	rRNA modification	Solyc11g005580	NOVEL-6-1
GO:0000154	rRNA modification	Solyc11g020870	miR-76, miR-76_1
GO:0031167	rRNA methylation	Solyc01g100430	NOVEL-44
GO:0031167	rRNA methylation	Solyc11g005580	NOVEL-6-1
GO:0031167	rRNA methylation	Solyc11g020870	miR-76, miR-76_1
GO:0008649	rRNA methyltransferase activity	Solyc01g100430	NOVEL-44
GO:0008649	rRNA methyltransferase activity	Solyc11g005580	NOVEL-6-1
GO:0008649	rRNA methyltransferase activity	Solyc11g020870	miR-76, miR-76_1
GO:0048017	inositol lipid-mediated signaling	Solyc01g065740	miR-87
GO:0048017	inositol lipid-mediated signaling	Solyc01g066050	NOVEL-10-1
GO:0048017	inositol lipid-mediated signaling	Solyc01g100020	min_miRNA37
GO:0048017	inositol lipid-mediated signaling	Solyc06g051720	min_miRNA206
GO:0046473	phosphatidic acid metabolic process	Solyc01g065740	miR-87
GO:0046473	phosphatidic acid metabolic process	Solyc01g100020	min_miRNA37
GO:0046473	phosphatidic acid metabolic process	Solyc07g005580	NOVEL-17-1
GO:0006654	phosphatidic acid biosynthetic process	Solyc01g065740	miR-87
GO:0006654	phosphatidic acid biosynthetic process	Solyc01g100020	min_miRNA37
GO:0006654	phosphatidic acid biosynthetic process	Solyc07g005580	NOVEL-17-1
GO:0042176	regulation of protein catabolic process	Solyc02g069230	NOVEL-22-1
GO:0042176	regulation of protein catabolic process	Solyc06g073340	min_miRNA206
GO:0042176	regulation of protein catabolic process	Solyc08g005150	NOVEL-18-1
GO:0045732	positive regulation of protein catabolic process	Solyc02g069230	NOVEL-22-1
GO:0045732	positive regulation of protein catabolic process	Solyc06g073340	min_miRNA206
GO:0045732	positive regulation of protein catabolic process	Solyc08g005150	NOVEL-18-1
GO:1903362	regulation of cellular protein catabolic process	Solyc02g069230	NOVEL-22-1
GO:1903362	regulation of cellular protein catabolic process	Solyc06g073340	min_miRNA206
GO:1903362	regulation of cellular protein catabolic process	Solyc08g005150	NOVEL-18-1
GO:0045862	positive regulation of proteolysis	Solyc02g069230	NOVEL-22-1
GO:0045862	positive regulation of proteolysis	Solyc06g073340	min_miRNA206
GO:0045862	positive regulation of proteolysis	Solyc08g005150	NOVEL-18-1
GO:1903050	regulation of proteolysis involved in cellular protein catabolic process	Solyc02g069230	NOVEL-22-1
GO:1903050	regulation of proteolysis involved in cellular protein catabolic process	Solyc06g073340	min_miRNA206
GO:1903050	regulation of proteolysis involved in cellular protein catabolic process	Solyc08g005150	NOVEL-18-1
GO:1903364	positive regulation of cellular protein catabolic process	Solyc02g069230	NOVEL-22-1
GO:1903364	positive regulation of cellular protein catabolic process	Solyc06g073340	min_miRNA206
GO:1903364	positive regulation of cellular protein catabolic process	Solyc08g005150	NOVEL-18-1
GO:0061136	regulation of proteasomal protein catabolic process	Solyc02g069230	NOVEL-22-1
GO:0061136	regulation of proteasomal protein catabolic process	Solyc06g073340	min_miRNA206
GO:0061136	regulation of proteasomal protein catabolic process	Solyc08g005150	NOVEL-18-1
GO:1903052	positive regulation of proteolysis involved in cellular protein catabolic process	Solyc02g069230	NOVEL-22-1
GO:1903052	positive regulation of proteolysis involved in cellular protein catabolic process	Solyc06g073340	min_miRNA206
GO:1903052	positive regulation of proteolysis involved in cellular protein catabolic process	Solyc08g005150	NOVEL-18-1
GO:2000058	regulation of ubiquitin-dependent protein catabolic process	Solyc02g069230	NOVEL-22-1
GO:2000058	regulation of ubiquitin-dependent protein catabolic process	Solyc06g073340	min_miRNA206
GO:2000058	regulation of ubiquitin-dependent protein catabolic process	Solyc08g005150	NOVEL-18-1
GO:0080027	response to herbivore	Solyc09g008790	NOVEL-8
GO:0080027	response to herbivore	Solyc09g009010	miR-50, miR-50_1
GO:0080027	response to herbivore	Solyc09g009040	min_miRNA29
GO:0042542	response to hydrogen peroxide	Solyc02g085770	NOVEL-37
GO:0042542	response to hydrogen peroxide	Solyc02g085780	miR-76, miR-76_1
GO:0042542	response to hydrogen peroxide	Solyc05g052480	miR-124_2
GO:0042542	response to hydrogen peroxide	Solyc09g074650	NOVEL-33
GO:0009648	photoperiodism	Solyc02g085770	NOVEL-37
GO:0009648	photoperiodism	Solyc02g085780	miR-76, miR-76_1
GO:0009648	photoperiodism	Solyc10g011690	min_miRNA179
GO:0048573	photoperiodism, flowering	Solyc02g085770	NOVEL-37
GO:0048573	photoperiodism, flowering	Solyc02g085780	miR-76, miR-76_1
GO:0048573	photoperiodism, flowering	Solyc10g011690	min_miRNA179
GO:0031349	positive regulation of defense response	Solyc02g085770	NOVEL-37
GO:0031349	positive regulation of defense response	Solyc02g085780	miR-76, miR-76_1
GO:0031349	positive regulation of defense response	Solyc09g008790	NOVEL-8
GO:0031349	positive regulation of defense response	Solyc09g009010	miR-50, miR-50_1
GO:0010114	response to red light	Solyc02g090950	min_miRNA191
GO:0010114	response to red light	Solyc08g061140	min_miRNA190
GO:0010114	response to red light	Solyc10g011690	min_miRNA179
GO:0010218	response to far red light	Solyc02g085770	NOVEL-37
GO:0010218	response to far red light	Solyc02g085780	miR-76, miR-76_1
GO:0010218	response to far red light	Solyc08g061140	min_miRNA190
GO:0010218	response to far red light	Solyc10g011690	min_miRNA179
GO:0051260	protein homooligomerization	Solyc09g008790	NOVEL-8
GO:0051260	protein homooligomerization	Solyc09g009010	miR-50, miR-50_1
GO:0051260	protein homooligomerization	Solyc09g009040	min_miRNA29
GO:0051262	protein tetramerization	Solyc09g008790	NOVEL-8
GO:0051262	protein tetramerization	Solyc09g009010	miR-50, miR-50_1
GO:0051262	protein tetramerization	Solyc09g009040	min_miRNA29
GO:0051289	protein homotetramerization	Solyc09g008790	NOVEL-8
GO:0051289	protein homotetramerization	Solyc09g009010	miR-50, miR-50_1
GO:0051289	protein homotetramerization	Solyc09g009040	min_miRNA29
GO:0010243	response to organonitrogen compound	Solyc01g104010	miR-50, miR-50_1
GO:0010243	response to organonitrogen compound	Solyc02g085770	NOVEL-37
GO:0010243	response to organonitrogen compound	Solyc02g085780	miR-76, miR-76_1
GO:0010243	response to organonitrogen compound	Solyc04g076790	miR-50, miR-50_1
GO:0010243	response to organonitrogen compound	Solyc07g043000	min_miRNA98
GO:0010243	response to organonitrogen compound	Solyc07g064590	min_miRNA17
GO:0010243	response to organonitrogen compound	Solyc09g014790	NOVEL-37
GO:0014070	response to organic cyclic compound	Solyc01g104010	miR-50, miR-50_1
GO:0014070	response to organic cyclic compound	Solyc02g085770	NOVEL-37
GO:0014070	response to organic cyclic compound	Solyc02g085780	miR-76, miR-76_1
GO:0014070	response to organic cyclic compound	Solyc04g076790	miR-50, miR-50_1
GO:0014070	response to organic cyclic compound	Solyc06g073960	NOVEL-18-1
GO:0014070	response to organic cyclic compound	Solyc06g074000	min_miRNA6
GO:0014070	response to organic cyclic compound	Solyc09g074320	min_miRNA98
GO:0009741	response to brassinosteroid	Solyc06g073960	NOVEL-18-1
GO:0009741	response to brassinosteroid	Solyc06g074000	min_miRNA6
GO:0009741	response to brassinosteroid	Solyc09g074320	min_miRNA98
GO:0048545	response to steroid hormone	Solyc06g073960	NOVEL-18-1
GO:0048545	response to steroid hormone	Solyc06g074000	min_miRNA6
GO:0048545	response to steroid hormone	Solyc09g074320	min_miRNA98
GO:0071417	cellular response to organonitrogen compound	Solyc01g104010	miR-50, miR-50_1
GO:0071417	cellular response to organonitrogen compound	Solyc04g076790	miR-50, miR-50_1
GO:0071417	cellular response to organonitrogen compound	Solyc09g014790	NOVEL-37
GO:0071407	cellular response to organic cyclic compound	Solyc01g104010	miR-50, miR-50_1
GO:0071407	cellular response to organic cyclic compound	Solyc04g076790	miR-50, miR-50_1
GO:0071407	cellular response to organic cyclic compound	Solyc06g073960	NOVEL-18-1
GO:0071407	cellular response to organic cyclic compound	Solyc06g074000	min_miRNA6
GO:0071407	cellular response to organic cyclic compound	Solyc09g074320	min_miRNA98
GO:0043401	steroid hormone mediated signaling pathway	Solyc06g073960	NOVEL-18-1
GO:0043401	steroid hormone mediated signaling pathway	Solyc06g074000	min_miRNA6
GO:0043401	steroid hormone mediated signaling pathway	Solyc09g074320	min_miRNA98
GO:0071367	cellular response to brassinosteroid stimulus	Solyc06g073960	NOVEL-18-1
GO:0071367	cellular response to brassinosteroid stimulus	Solyc06g074000	min_miRNA6
GO:0071367	cellular response to brassinosteroid stimulus	Solyc09g074320	min_miRNA98
GO:0071383	cellular response to steroid hormone stimulus	Solyc06g073960	NOVEL-18-1
GO:0071383	cellular response to steroid hormone stimulus	Solyc06g074000	min_miRNA6
GO:0071383	cellular response to steroid hormone stimulus	Solyc09g074320	min_miRNA98
GO:0009742	brassinosteroid mediated signaling pathway	Solyc06g073960	NOVEL-18-1
GO:0009742	brassinosteroid mediated signaling pathway	Solyc06g074000	min_miRNA6
GO:0009742	brassinosteroid mediated signaling pathway	Solyc09g074320	min_miRNA98
