# Supplementary material for: Exploring the putative microRNAs cross-kingdom transfer in Solanum lycopersicum-Meloidogyne incognita interactions
Source: Front Plant Sci. 2024 May 8;15:1383986. doi: 10.3389/fpls.2024.1383986 (PMC11114104; doi:10.3389/fpls.2024.1383986)
Supplement: Supplementary Data Sheet 5 — List of enriched M. incognita Biological Process GO terms, with the relevant terms of the functionally grouped term networks provided by ClueGO shown in bold. Genes relative to each term and the miRNAs targeting each gene are given. [file Table_5.xlsx]

## Sheet: sly-miRNA cross-target GO terms
GO ID	GO Term	M.incognita gene	S.lycopersicum miRNA
GO:0008637	apoptotic mitochondrial changes	Minc3s00133g05638	sly-miR168a-5p
GO:0008637	apoptotic mitochondrial changes	Minc3s00314g09992	sly-miR482d-3p
GO:0008637	apoptotic mitochondrial changes	Minc3s00932g19014	sly-miR482d-3p
GO:0070008	serine-type exopeptidase activity	Minc3s00098g04477	Sly_miRNA1971
GO:0070008	serine-type exopeptidase activity	Minc3s01332g22852	Sly_miRNA1971
GO:0070008	serine-type exopeptidase activity	Minc3s03678g34504	Sly_miRNA3798
GO:0070008	serine-type exopeptidase activity	Minc3s08670g42482	Sly_miRNA1971
GO:0009620	response to fungus	Minc3s01866g26845	sly-miR482e-3p
GO:0009620	response to fungus	Minc3s02307g29361	sly-miR5300
GO:0009620	response to fungus	Minc3s03880g35054	sly-miR5300
GO:0050832	defense response to fungus	Minc3s01866g26845	sly-miR482e-3p
GO:0050832	defense response to fungus	Minc3s02307g29361	sly-miR5300
GO:0050832	defense response to fungus	Minc3s03880g35054	sly-miR5300
GO:0031163	metallo-sulfur cluster assembly	Minc3s00038g02243	miR1446
GO:0031163	metallo-sulfur cluster assembly	Minc3s00285g09411	miR1446
GO:0031163	metallo-sulfur cluster assembly	Minc3s00285g09421	miR1446
GO:0016226	iron-sulfur cluster assembly	Minc3s00038g02243	miR1446
GO:0016226	iron-sulfur cluster assembly	Minc3s00285g09411	miR1446
GO:0016226	iron-sulfur cluster assembly	Minc3s00285g09421	miR1446
GO:0044571	[2Fe-2S] cluster assembly	Minc3s00038g02243	miR1446
GO:0044571	[2Fe-2S] cluster assembly	Minc3s00285g09411	miR1446
GO:0044571	[2Fe-2S] cluster assembly	Minc3s00285g09421	miR1446
GO:0022404	molting cycle process	Minc3s00239g08323	miR408
GO:0022404	molting cycle process	Minc3s01264g22247	miR408
GO:0022404	molting cycle process	Minc3s01602g25038	miR408
GO:0042395	ecdysis, collagen and cuticulin-based cuticle	Minc3s00239g08323	miR408
GO:0042395	ecdysis, collagen and cuticulin-based cuticle	Minc3s01264g22247	miR408
GO:0042395	ecdysis, collagen and cuticulin-based cuticle	Minc3s01602g25038	miR408
GO:0015850	organic hydroxy compound transport	Minc3s00239g08323	miR408
GO:0015850	organic hydroxy compound transport	Minc3s01264g22247	miR408
GO:0015850	organic hydroxy compound transport	Minc3s01602g25038	miR408
GO:0005319	lipid transporter activity	Minc3s00239g08323	miR408
GO:0005319	lipid transporter activity	Minc3s01264g22247	miR408
GO:0005319	lipid transporter activity	Minc3s01602g25038	miR408
GO:0015918	sterol transport	Minc3s00239g08323	miR408
GO:0015918	sterol transport	Minc3s01264g22247	miR408
GO:0015918	sterol transport	Minc3s01602g25038	miR408
GO:0015248	sterol transporter activity	Minc3s00239g08323	miR408
GO:0015248	sterol transporter activity	Minc3s01264g22247	miR408
GO:0015248	sterol transporter activity	Minc3s01602g25038	miR408
GO:0016679	oxidoreductase activity, acting on diphenols and related substances as donors	Minc3s00318g10079	sly-miR482b
GO:0016679	oxidoreductase activity, acting on diphenols and related substances as donors	Minc3s00486g13154	sly-miR482b
GO:0016679	oxidoreductase activity, acting on diphenols and related substances as donors	Minc3s04079g35425	sly-miR482b
GO:0016679	oxidoreductase activity, acting on diphenols and related substances as donors	Minc3s05346g38056	sly-miR482b
GO:0006119	oxidative phosphorylation	Minc3s00318g10079	sly-miR482b
GO:0006119	oxidative phosphorylation	Minc3s00486g13154	sly-miR482b
GO:0006119	oxidative phosphorylation	Minc3s04079g35425	sly-miR482b
GO:0006119	oxidative phosphorylation	Minc3s05346g38056	sly-miR482b
GO:0016681	oxidoreductase activity, acting on diphenols and related substances as donors, cytochrome as acceptor	Minc3s00318g10079	sly-miR482b
GO:0016681	oxidoreductase activity, acting on diphenols and related substances as donors, cytochrome as acceptor	Minc3s00486g13154	sly-miR482b
GO:0016681	oxidoreductase activity, acting on diphenols and related substances as donors, cytochrome as acceptor	Minc3s04079g35425	sly-miR482b
GO:0016681	oxidoreductase activity, acting on diphenols and related substances as donors, cytochrome as acceptor	Minc3s05346g38056	sly-miR482b
GO:0022904	respiratory electron transport chain	Minc3s00318g10079	sly-miR482b
GO:0022904	respiratory electron transport chain	Minc3s00486g13154	sly-miR482b
GO:0022904	respiratory electron transport chain	Minc3s04079g35425	sly-miR482b
GO:0022904	respiratory electron transport chain	Minc3s05346g38056	sly-miR482b
GO:0008121	ubiquinol-cytochrome-c reductase activity	Minc3s00318g10079	sly-miR482b
GO:0008121	ubiquinol-cytochrome-c reductase activity	Minc3s00486g13154	sly-miR482b
GO:0008121	ubiquinol-cytochrome-c reductase activity	Minc3s04079g35425	sly-miR482b
GO:0008121	ubiquinol-cytochrome-c reductase activity	Minc3s05346g38056	sly-miR482b
GO:0042773	ATP synthesis coupled electron transport	Minc3s00318g10079	sly-miR482b
GO:0042773	ATP synthesis coupled electron transport	Minc3s00486g13154	sly-miR482b
GO:0042773	ATP synthesis coupled electron transport	Minc3s04079g35425	sly-miR482b
GO:0042773	ATP synthesis coupled electron transport	Minc3s05346g38056	sly-miR482b
GO:0042775	mitochondrial ATP synthesis coupled electron transport	Minc3s00318g10079	sly-miR482b
GO:0042775	mitochondrial ATP synthesis coupled electron transport	Minc3s00486g13154	sly-miR482b
GO:0042775	mitochondrial ATP synthesis coupled electron transport	Minc3s04079g35425	sly-miR482b
GO:0042775	mitochondrial ATP synthesis coupled electron transport	Minc3s05346g38056	sly-miR482b
GO:0006122	mitochondrial electron transport, ubiquinol to cytochrome c	Minc3s00318g10079	sly-miR482b
GO:0006122	mitochondrial electron transport, ubiquinol to cytochrome c	Minc3s00486g13154	sly-miR482b
GO:0006122	mitochondrial electron transport, ubiquinol to cytochrome c	Minc3s04079g35425	sly-miR482b
GO:0006122	mitochondrial electron transport, ubiquinol to cytochrome c	Minc3s05346g38056	sly-miR482b
GO:0006112	energy reserve metabolic process	Minc3s00283g09363	sly-miR9471a-5p
GO:0006112	energy reserve metabolic process	Minc3s01544g24593	sly-miR9471a-5p
GO:0006112	energy reserve metabolic process	Minc3s04729g36894	sly-miR9471a-5p
GO:0034637	cellular carbohydrate biosynthetic process	Minc3s00283g09363	sly-miR9471a-5p
GO:0034637	cellular carbohydrate biosynthetic process	Minc3s01544g24593	sly-miR9471a-5p
GO:0034637	cellular carbohydrate biosynthetic process	Minc3s04729g36894	sly-miR9471a-5p
GO:0000271	polysaccharide biosynthetic process	Minc3s00283g09363	sly-miR9471a-5p
GO:0000271	polysaccharide biosynthetic process	Minc3s01544g24593	sly-miR9471a-5p
GO:0000271	polysaccharide biosynthetic process	Minc3s04729g36894	sly-miR9471a-5p
GO:0044042	glucan metabolic process	Minc3s00283g09363	sly-miR9471a-5p
GO:0044042	glucan metabolic process	Minc3s01544g24593	sly-miR9471a-5p
GO:0044042	glucan metabolic process	Minc3s04729g36894	sly-miR9471a-5p
GO:0006073	cellular glucan metabolic process	Minc3s00283g09363	sly-miR9471a-5p
GO:0006073	cellular glucan metabolic process	Minc3s01544g24593	sly-miR9471a-5p
GO:0006073	cellular glucan metabolic process	Minc3s04729g36894	sly-miR9471a-5p
GO:0033692	cellular polysaccharide biosynthetic process	Minc3s00283g09363	sly-miR9471a-5p
GO:0033692	cellular polysaccharide biosynthetic process	Minc3s01544g24593	sly-miR9471a-5p
GO:0033692	cellular polysaccharide biosynthetic process	Minc3s04729g36894	sly-miR9471a-5p
GO:0005977	glycogen metabolic process	Minc3s00283g09363	sly-miR9471a-5p
GO:0005977	glycogen metabolic process	Minc3s01544g24593	sly-miR9471a-5p
GO:0005977	glycogen metabolic process	Minc3s04729g36894	sly-miR9471a-5p
GO:0009250	glucan biosynthetic process	Minc3s00283g09363	sly-miR9471a-5p
GO:0009250	glucan biosynthetic process	Minc3s01544g24593	sly-miR9471a-5p
GO:0009250	glucan biosynthetic process	Minc3s04729g36894	sly-miR9471a-5p
GO:0005978	glycogen biosynthetic process	Minc3s00283g09363	sly-miR9471a-5p
GO:0005978	glycogen biosynthetic process	Minc3s01544g24593	sly-miR9471a-5p
GO:0005978	glycogen biosynthetic process	Minc3s04729g36894	sly-miR9471a-5p
GO:0003012	muscle system process	Minc3s00001g00015	sly-miR5300
GO:0003012	muscle system process	Minc3s00053g02819	sly-miR5300
GO:0003012	muscle system process	Minc3s00468g12845	miR168
GO:0003012	muscle system process	Minc3s00594g14841	miR168
GO:0003012	muscle system process	Minc3s01568g24783	miR168
GO:0051651	maintenance of location in cell	Minc3s00468g12845	miR168
GO:0051651	maintenance of location in cell	Minc3s00594g14841	miR168
GO:0051651	maintenance of location in cell	Minc3s01568g24783	miR168
GO:0045185	maintenance of protein location	Minc3s00468g12845	miR168
GO:0045185	maintenance of protein location	Minc3s00594g14841	miR168
GO:0045185	maintenance of protein location	Minc3s01568g24783	miR168
GO:0006936	muscle contraction	Minc3s00001g00015	sly-miR5300
GO:0006936	muscle contraction	Minc3s00053g02819	sly-miR5300
GO:0006936	muscle contraction	Minc3s00468g12845	miR168
GO:0006936	muscle contraction	Minc3s00594g14841	miR168
GO:0006936	muscle contraction	Minc3s01568g24783	miR168
GO:0032507	maintenance of protein location in cell	Minc3s00468g12845	miR168
GO:0032507	maintenance of protein location in cell	Minc3s00594g14841	miR168
GO:0032507	maintenance of protein location in cell	Minc3s01568g24783	miR168
GO:0005200	structural constituent of cytoskeleton	Minc3s00468g12845	miR168
GO:0005200	structural constituent of cytoskeleton	Minc3s00594g14841	miR168
GO:0005200	structural constituent of cytoskeleton	Minc3s01568g24783	miR168
GO:0006941	striated muscle contraction	Minc3s00001g00015	sly-miR5300
GO:0006941	striated muscle contraction	Minc3s00053g02819	sly-miR5300
GO:0006941	striated muscle contraction	Minc3s00468g12845	miR168
GO:0006941	striated muscle contraction	Minc3s00594g14841	miR168
GO:0006941	striated muscle contraction	Minc3s01568g24783	miR168
GO:0007016	cytoskeletal anchoring at plasma membrane	Minc3s00468g12845	miR168
GO:0007016	cytoskeletal anchoring at plasma membrane	Minc3s00594g14841	miR168
GO:0007016	cytoskeletal anchoring at plasma membrane	Minc3s01568g24783	miR168
GO:0061199	striated muscle contraction involved in embryonic body morphogenesis	Minc3s00001g00015	sly-miR5300
GO:0061199	striated muscle contraction involved in embryonic body morphogenesis	Minc3s00053g02819	sly-miR5300
GO:0061199	striated muscle contraction involved in embryonic body morphogenesis	Minc3s00468g12845	miR168
GO:0061199	striated muscle contraction involved in embryonic body morphogenesis	Minc3s00594g14841	miR168
GO:0061199	striated muscle contraction involved in embryonic body morphogenesis	Minc3s01568g24783	miR168
GO:0010939	regulation of necrotic cell death	Minc3s00018g01153	sly-miR10530
GO:0010939	regulation of necrotic cell death	Minc3s01790g26325	sly-miR10530
GO:0010939	regulation of necrotic cell death	Minc3s02121g28411	sly-miR10530
GO:0070201	regulation of establishment of protein localization	Minc3s00018g01153	sly-miR10530
GO:0070201	regulation of establishment of protein localization	Minc3s01790g26325	sly-miR10530
GO:0070201	regulation of establishment of protein localization	Minc3s02121g28411	sly-miR10530
GO:0090087	regulation of peptide transport	Minc3s00018g01153	sly-miR10530
GO:0090087	regulation of peptide transport	Minc3s01790g26325	sly-miR10530
GO:0090087	regulation of peptide transport	Minc3s02121g28411	sly-miR10530
GO:1904951	positive regulation of establishment of protein localization	Minc3s00018g01153	sly-miR10530
GO:1904951	positive regulation of establishment of protein localization	Minc3s01790g26325	sly-miR10530
GO:1904951	positive regulation of establishment of protein localization	Minc3s02121g28411	sly-miR10530
GO:0061356	regulation of Wnt protein secretion	Minc3s00018g01153	sly-miR10530
GO:0061356	regulation of Wnt protein secretion	Minc3s01790g26325	sly-miR10530
GO:0061356	regulation of Wnt protein secretion	Minc3s02121g28411	sly-miR10530
GO:0002791	regulation of peptide secretion	Minc3s00018g01153	sly-miR10530
GO:0002791	regulation of peptide secretion	Minc3s01790g26325	sly-miR10530
GO:0002791	regulation of peptide secretion	Minc3s02121g28411	sly-miR10530
GO:0010940	positive regulation of necrotic cell death	Minc3s00018g01153	sly-miR10530
GO:0010940	positive regulation of necrotic cell death	Minc3s01790g26325	sly-miR10530
GO:0010940	positive regulation of necrotic cell death	Minc3s02121g28411	sly-miR10530
GO:0050708	regulation of protein secretion	Minc3s00018g01153	sly-miR10530
GO:0050708	regulation of protein secretion	Minc3s01790g26325	sly-miR10530
GO:0050708	regulation of protein secretion	Minc3s02121g28411	sly-miR10530
GO:0051222	positive regulation of protein transport	Minc3s00018g01153	sly-miR10530
GO:0051222	positive regulation of protein transport	Minc3s01790g26325	sly-miR10530
GO:0051222	positive regulation of protein transport	Minc3s02121g28411	sly-miR10530
GO:0051223	regulation of protein transport	Minc3s00018g01153	sly-miR10530
GO:0051223	regulation of protein transport	Minc3s01790g26325	sly-miR10530
GO:0051223	regulation of protein transport	Minc3s02121g28411	sly-miR10530
GO:0061512	protein localization to cilium	Minc3s00018g01153	sly-miR10530
GO:0061512	protein localization to cilium	Minc3s01790g26325	sly-miR10530
GO:0061512	protein localization to cilium	Minc3s02121g28411	sly-miR10530
GO:1903532	positive regulation of secretion by cell	Minc3s00018g01153	sly-miR10530
GO:1903532	positive regulation of secretion by cell	Minc3s00533g13870	miR1446
GO:1903532	positive regulation of secretion by cell	Minc3s01790g26325	sly-miR10530
GO:1903532	positive regulation of secretion by cell	Minc3s02121g28411	sly-miR10530
GO:0002793	positive regulation of peptide secretion	Minc3s00018g01153	sly-miR10530
GO:0002793	positive regulation of peptide secretion	Minc3s01790g26325	sly-miR10530
GO:0002793	positive regulation of peptide secretion	Minc3s02121g28411	sly-miR10530
GO:0050714	positive regulation of protein secretion	Minc3s00018g01153	sly-miR10530
GO:0050714	positive regulation of protein secretion	Minc3s01790g26325	sly-miR10530
GO:0050714	positive regulation of protein secretion	Minc3s02121g28411	sly-miR10530
GO:0061357	positive regulation of Wnt protein secretion	Minc3s00018g01153	sly-miR10530
GO:0061357	positive regulation of Wnt protein secretion	Minc3s01790g26325	sly-miR10530
GO:0061357	positive regulation of Wnt protein secretion	Minc3s02121g28411	sly-miR10530
GO:0072583	clathrin-dependent endocytosis	Minc3s00018g01153	sly-miR10530
GO:0072583	clathrin-dependent endocytosis	Minc3s01790g26325	sly-miR10530
GO:0072583	clathrin-dependent endocytosis	Minc3s02121g28411	sly-miR10530
GO:0097499	protein localization to non-motile cilium	Minc3s00018g01153	sly-miR10530
GO:0097499	protein localization to non-motile cilium	Minc3s01790g26325	sly-miR10530
GO:0097499	protein localization to non-motile cilium	Minc3s02121g28411	sly-miR10530
GO:0034330	cell junction organization	Minc3s00001g00015	sly-miR5300
GO:0034330	cell junction organization	Minc3s00053g02819	sly-miR5300
GO:0034330	cell junction organization	Minc3s00358g10918	sly-miR482d-5p
GO:0034330	cell junction organization	Minc3s00397g11604	sly-miR10530
GO:0034330	cell junction organization	Minc3s00414g11919	sly-miR10530
GO:0034330	cell junction organization	Minc3s00765g17060	sly-miR482d-5p
GO:0034330	cell junction organization	Minc3s00894g18605	sly-miR482d-5p
GO:0034330	cell junction organization	Minc3s01559g24706	sly-miR530
GO:0050803	regulation of synapse structure or activity	Minc3s00358g10918	sly-miR482d-5p
GO:0050803	regulation of synapse structure or activity	Minc3s00765g17060	sly-miR482d-5p
GO:0050803	regulation of synapse structure or activity	Minc3s00894g18605	sly-miR482d-5p
GO:0051668	localization within membrane	Minc3s00358g10918	sly-miR482d-5p
GO:0051668	localization within membrane	Minc3s00765g17060	sly-miR482d-5p
GO:0051668	localization within membrane	Minc3s00894g18605	sly-miR482d-5p
GO:0032886	regulation of microtubule-based process	Minc3s00358g10918	sly-miR482d-5p
GO:0032886	regulation of microtubule-based process	Minc3s00765g17060	sly-miR482d-5p
GO:0032886	regulation of microtubule-based process	Minc3s00894g18605	sly-miR482d-5p
GO:0034329	cell junction assembly	Minc3s00001g00015	sly-miR5300
GO:0034329	cell junction assembly	Minc3s00053g02819	sly-miR5300
GO:0034329	cell junction assembly	Minc3s00397g11604	sly-miR10530
GO:0034329	cell junction assembly	Minc3s00414g11919	sly-miR10530
GO:0034329	cell junction assembly	Minc3s01559g24706	sly-miR530
GO:0050808	synapse organization	Minc3s00358g10918	sly-miR482d-5p
GO:0050808	synapse organization	Minc3s00765g17060	sly-miR482d-5p
GO:0050808	synapse organization	Minc3s00894g18605	sly-miR482d-5p
GO:0150115	cell-substrate junction organization	Minc3s00001g00015	sly-miR5300
GO:0150115	cell-substrate junction organization	Minc3s00053g02819	sly-miR5300
GO:0150115	cell-substrate junction organization	Minc3s00397g11604	sly-miR10530
GO:0150115	cell-substrate junction organization	Minc3s00414g11919	sly-miR10530
GO:0150115	cell-substrate junction organization	Minc3s01559g24706	sly-miR530
GO:0007044	cell-substrate junction assembly	Minc3s00001g00015	sly-miR5300
GO:0007044	cell-substrate junction assembly	Minc3s00053g02819	sly-miR5300
GO:0007044	cell-substrate junction assembly	Minc3s00397g11604	sly-miR10530
GO:0007044	cell-substrate junction assembly	Minc3s00414g11919	sly-miR10530
GO:0007044	cell-substrate junction assembly	Minc3s01559g24706	sly-miR530
GO:0043113	receptor clustering	Minc3s00358g10918	sly-miR482d-5p
GO:0043113	receptor clustering	Minc3s00765g17060	sly-miR482d-5p
GO:0043113	receptor clustering	Minc3s00894g18605	sly-miR482d-5p
GO:0043462	regulation of ATPase activity	Minc3s00358g10918	sly-miR482d-5p
GO:0043462	regulation of ATPase activity	Minc3s00765g17060	sly-miR482d-5p
GO:0043462	regulation of ATPase activity	Minc3s00894g18605	sly-miR482d-5p
GO:0051272	positive regulation of cellular component movement	Minc3s00358g10918	sly-miR482d-5p
GO:0051272	positive regulation of cellular component movement	Minc3s00765g17060	sly-miR482d-5p
GO:0051272	positive regulation of cellular component movement	Minc3s00894g18605	sly-miR482d-5p
GO:0060632	regulation of microtubule-based movement	Minc3s00358g10918	sly-miR482d-5p
GO:0060632	regulation of microtubule-based movement	Minc3s00765g17060	sly-miR482d-5p
GO:0060632	regulation of microtubule-based movement	Minc3s00894g18605	sly-miR482d-5p
GO:1902803	regulation of synaptic vesicle transport	Minc3s00358g10918	sly-miR482d-5p
GO:1902803	regulation of synaptic vesicle transport	Minc3s00765g17060	sly-miR482d-5p
GO:1902803	regulation of synaptic vesicle transport	Minc3s00894g18605	sly-miR482d-5p
GO:2000574	regulation of microtubule motor activity	Minc3s00358g10918	sly-miR482d-5p
GO:2000574	regulation of microtubule motor activity	Minc3s00765g17060	sly-miR482d-5p
GO:2000574	regulation of microtubule motor activity	Minc3s00894g18605	sly-miR482d-5p
GO:0032388	positive regulation of intracellular transport	Minc3s00358g10918	sly-miR482d-5p
GO:0032388	positive regulation of intracellular transport	Minc3s00765g17060	sly-miR482d-5p
GO:0032388	positive regulation of intracellular transport	Minc3s00894g18605	sly-miR482d-5p
GO:1902805	positive regulation of synaptic vesicle transport	Minc3s00358g10918	sly-miR482d-5p
GO:1902805	positive regulation of synaptic vesicle transport	Minc3s00765g17060	sly-miR482d-5p
GO:1902805	positive regulation of synaptic vesicle transport	Minc3s00894g18605	sly-miR482d-5p
GO:0031581	hemidesmosome assembly	Minc3s00001g00015	sly-miR5300
GO:0031581	hemidesmosome assembly	Minc3s00053g02819	sly-miR5300
GO:0031581	hemidesmosome assembly	Minc3s00397g11604	sly-miR10530
GO:0031581	hemidesmosome assembly	Minc3s00414g11919	sly-miR10530
GO:0031581	hemidesmosome assembly	Minc3s01559g24706	sly-miR530
GO:0032781	positive regulation of ATPase activity	Minc3s00358g10918	sly-miR482d-5p
GO:0032781	positive regulation of ATPase activity	Minc3s00765g17060	sly-miR482d-5p
GO:0032781	positive regulation of ATPase activity	Minc3s00894g18605	sly-miR482d-5p
GO:1902513	regulation of organelle transport along microtubule	Minc3s00358g10918	sly-miR482d-5p
GO:1902513	regulation of organelle transport along microtubule	Minc3s00765g17060	sly-miR482d-5p
GO:1902513	regulation of organelle transport along microtubule	Minc3s00894g18605	sly-miR482d-5p
GO:2000576	positive regulation of microtubule motor activity	Minc3s00358g10918	sly-miR482d-5p
GO:2000576	positive regulation of microtubule motor activity	Minc3s00765g17060	sly-miR482d-5p
GO:2000576	positive regulation of microtubule motor activity	Minc3s00894g18605	sly-miR482d-5p
GO:2000580	regulation of ATP-dependent microtubule motor activity, plus-end-directed	Minc3s00358g10918	sly-miR482d-5p
GO:2000580	regulation of ATP-dependent microtubule motor activity, plus-end-directed	Minc3s00765g17060	sly-miR482d-5p
GO:2000580	regulation of ATP-dependent microtubule motor activity, plus-end-directed	Minc3s00894g18605	sly-miR482d-5p
GO:0008088	axo-dendritic transport	Minc3s00358g10918	sly-miR482d-5p
GO:0008088	axo-dendritic transport	Minc3s00765g17060	sly-miR482d-5p
GO:0008088	axo-dendritic transport	Minc3s00894g18605	sly-miR482d-5p
GO:0035591	signaling adaptor activity	Minc3s00358g10918	sly-miR482d-5p
GO:0035591	signaling adaptor activity	Minc3s00765g17060	sly-miR482d-5p
GO:0035591	signaling adaptor activity	Minc3s00894g18605	sly-miR482d-5p
GO:1901608	regulation of vesicle transport along microtubule	Minc3s00358g10918	sly-miR482d-5p
GO:1901608	regulation of vesicle transport along microtubule	Minc3s00765g17060	sly-miR482d-5p
GO:1901608	regulation of vesicle transport along microtubule	Minc3s00894g18605	sly-miR482d-5p
GO:1901610	positive regulation of vesicle transport along microtubule	Minc3s00358g10918	sly-miR482d-5p
GO:1901610	positive regulation of vesicle transport along microtubule	Minc3s00765g17060	sly-miR482d-5p
GO:1901610	positive regulation of vesicle transport along microtubule	Minc3s00894g18605	sly-miR482d-5p
GO:1903742	regulation of anterograde synaptic vesicle transport	Minc3s00358g10918	sly-miR482d-5p
GO:1903742	regulation of anterograde synaptic vesicle transport	Minc3s00765g17060	sly-miR482d-5p
GO:1903742	regulation of anterograde synaptic vesicle transport	Minc3s00894g18605	sly-miR482d-5p
GO:2000582	positive regulation of ATP-dependent microtubule motor activity, plus-end-directed	Minc3s00358g10918	sly-miR482d-5p
GO:2000582	positive regulation of ATP-dependent microtubule motor activity, plus-end-directed	Minc3s00765g17060	sly-miR482d-5p
GO:2000582	positive regulation of ATP-dependent microtubule motor activity, plus-end-directed	Minc3s00894g18605	sly-miR482d-5p
GO:0007274	neuromuscular synaptic transmission	Minc3s00358g10918	sly-miR482d-5p
GO:0007274	neuromuscular synaptic transmission	Minc3s00765g17060	sly-miR482d-5p
GO:0007274	neuromuscular synaptic transmission	Minc3s00894g18605	sly-miR482d-5p
GO:0030159	receptor signaling complex adaptor activity	Minc3s00358g10918	sly-miR482d-5p
GO:0030159	receptor signaling complex adaptor activity	Minc3s00765g17060	sly-miR482d-5p
GO:0030159	receptor signaling complex adaptor activity	Minc3s00894g18605	sly-miR482d-5p
GO:1903744	positive regulation of anterograde synaptic vesicle transport	Minc3s00358g10918	sly-miR482d-5p
GO:1903744	positive regulation of anterograde synaptic vesicle transport	Minc3s00765g17060	sly-miR482d-5p
GO:1903744	positive regulation of anterograde synaptic vesicle transport	Minc3s00894g18605	sly-miR482d-5p
